# Supplementary material for: Syntheses, structures and anti­cancer activities of CuII and ZnII complexes containing 1,1′-[(3-fluoro­phen­yl)methyl­ene]bis­[3-(3-fluoro­phen­yl)imidazo[1,5-a]pyridine]
Source: Acta Crystallogr E Crystallogr Commun. 2025 Jan 1;81(Pt 1):47–52. doi: 10.1107/S2056989024011617 (PMC11701767; doi:10.1107/S2056989024011617)
Supplement: Supplementary file 1 [file e-81-00047-sup1.cif]

##############################################################################
#                                                                            #
# This CIF contains the data in a paper accepted for publication in          #
# Acta Crystallographica Section E. It conforms to the requirements of       #
# Notes for Authors for Acta Crystallographica Section E, and has been       #
# peer reviewed under the auspices of the IUCr Commission on Journals.       #
#                                                                            #
# Full details of the Crystallographic Information File format               #
# are given in the paper "The Crystallographic Information File (CIF):       #
# a New Standard Archive File for Crystallography" by S. R. Hall, F. H.      #
# Allen and I. D. Brown [Acta Cryst. (1991), A47, 655-685].                  #
#                                                                            #
# The current version of the core CIF dictionary is obtainable from          #
# ftp://ftp.iucr.org/pub/cif_core.dic.                                       #
#                                                                            #
# Software is freely available for graphical display of the structure(s)     #
# in this CIF. For information consult the CIF software page                 #
# http://www.iucr.org/resources/cif/software.                                #
#                                                                            #
# This file may be used for bona fide research purposes within the           #
# scientific community so long as proper attribution is given to the journal # 
# article from which it was obtained.                                        #
#                                                                            #
##############################################################################
data_I
_audit_creation_method
;
Olex2 1.3
(compiled 2020.11.12 svn.r5f609507 for OlexSys, GUI svn.r6408)
;
_journal_date_recd_electronic     2024-11-13
_journal_date_accepted     2024-11-28
_journal_name_full     'Acta Crystallographica, Section E'
_journal_year     2024
_journal_volume     80
_journal_issue      1
_journal_page_first     0
_journal_page_last     0
_journal_paper_category     GM
_journal_paper_doi     10.1107/S2056989024011617
_journal_coeditor_code     WM5742
_publ_contact_author_name     'Luc Van Meervelt'
_publ_contact_author_address
;
Department of Chemistry
KU Leuven
Biomolecular Architecture, Celestijnenlaan 200F
Leuven (Heverlee)
B-3001
Belgium
;
_publ_contact_author_email     'luc.vanmeervelt@kuleuven.be'
_publ_contact_author_fax     ?
_publ_contact_author_phone     ?
_publ_section_title
;\
Syntheses, structures and anticancer activities of Cu^II^ and Zn^II^ complexes
containing
1,1'-[(3-fluorophenyl)methylene]bis[3-(3-fluorophenyl)imidazo[1,5-<i>a</i>]\
pyridine]
;
_publ_section_title_footnote     .
loop_
    _publ_author_name
    _publ_author_footnote
    _publ_author_address
    'Le Thi Hong, Hai' .
;
Department of Chemistry
Hanoi National University of Education
136 Xuan Thuy
Cau Giay
Hanoi
Vietnam
Institute of Natural Sciences
Hanoi National University of Education
136 Xuan Thuy
Cau Giay
Hanoi
Vietnam
;
    'Nguyen Van, Hau' .
;
Department of Chemistry
Hanoi National University of Education
136 Xuan Thuy
Cau Giay
Hanoi
Vietnam
;
    'Hoang Tuan, Duong' .
;
Department of Chemistry
Hanoi National University of Education
136 Xuan Thuy
Cau Giay
Hanoi
Vietnam
;
    'Tran Quang, Hung' .
;
Institute of Chemistry
Vietnamese Academy of Science and Technology (VAST)
18 Hoang Quoc Viet
Hanoi
Vietnam
;
    'Dang Thanh, Tuan' .
;
Institute of Chemistry
Vietnamese Academy of Science and Technology (VAST)
18 Hoang Quoc Viet
Hanoi
Vietnam
;
    'Van Meervelt, Luc' .
;
Department of Chemistry
KU Leuven
Biomolecular Architecture, Celestijnenlaan 200F
Leuven (Heverlee)
B-3001
Belgium
;
_publ_section_synopsis
;\
The Cu^II^ and Zn^II^ complexes containing
1,1'-[(3-fluorophenyl)methylene]bis[3-(3-fluorophenyl)imidazo[1,5-<i>a</i>]\
pyridine] show potential as cancer treatment agents. The crystal-structure
determination of the Cu^II^ complex confirms a distorted tetrahedral N~2~Cl~2~
coordination set for the Cu^II^ atom.
;
_chemical_name_systematic
;\
Dichlorido{1,1'-[(3-fluorophenyl)methylene]bis[3-(3-fluorophenyl)imidazo[1,\
5-<i>a</i>]pyridine]-\k^2^<i>N</i>,<i>N</i>'}copper(II)
;
_chemical_name_common     ?
_chemical_formula_moiety     'C33 H21 Cl2 Cu F3 N4'
_chemical_formula_sum     'C33 H21 Cl2 Cu F3 N4'
_chemical_formula_iupac     '[Cu Cl2 (C33 H21 F3 N4)]'
_chemical_formula_weight     664.98
_chemical_melting_point     ?
_space_group_crystal_system     triclinic
_space_group_name_H-M_alt     'P -1'
_space_group_name_Hall     '-P 1'
loop_
    _space_group_symop_operation_xyz
    'x, y, z'
    '-x, -y, -z'
_cell_length_a     9.3994(2)
_cell_length_b     10.8016(3)
_cell_length_c     15.2355(4)
_cell_angle_alpha     104.272(2)
_cell_angle_beta     99.186(2)
_cell_angle_gamma     101.529(2)
_cell_volume     1432.87(7)
_cell_formula_units_Z     2
_cell_measurement_reflns_used     12271
_cell_measurement_theta_min     2.6180
_cell_measurement_theta_max     26.4330
_cell_measurement_temperature     294(2)
_exptl_crystal_description     plate
_exptl_crystal_colour     green
_exptl_crystal_size_max     0.3
_exptl_crystal_size_mid     0.3
_exptl_crystal_size_min     0.1
_exptl_crystal_density_diffrn     1.541
_exptl_crystal_density_meas     ?
_exptl_crystal_density_method     ?
_exptl_crystal_F_000     674
_exptl_absorpt_coefficient_mu     1.000
_exptl_absorpt_correction_type     multi-scan
_exptl_absorpt_process_details
;
(CrysAlisPro; Rigaku OD, 2023)
;
_exptl_absorpt_correction_T_min     0.74149
_exptl_absorpt_correction_T_max     1.00000
_diffrn_ambient_temperature     294(2)
_diffrn_source     'micro-focus sealed X-ray tube'
_diffrn_radiation_type     'Mo K\a'
_diffrn_radiation_wavelength     0.71073
_diffrn_radiation_monochromator     mirror
_diffrn_measurement_device_type
                                   'SuperNova, Single source at offset/far, Eos'
_diffrn_measurement_device     'four-circle diffractometer'
_diffrn_measurement_method     '\w scans'
_diffrn_detector     'CCD plate'
_diffrn_detector_area_resol_mean     15.9631
_diffrn_reflns_number     29600
_diffrn_reflns_av_R_equivalents     0.0326
_diffrn_reflns_av_unetI/netI     0.0273
_diffrn_reflns_theta_min     2.393
_diffrn_reflns_theta_max     26.370
_diffrn_reflns_theta_full     25.242
_diffrn_measured_fraction_theta_max     0.999
_diffrn_measured_fraction_theta_full     0.999
_diffrn_reflns_limit_h_min     -11
_diffrn_reflns_limit_h_max     11
_diffrn_reflns_limit_k_min     -13
_diffrn_reflns_limit_k_max     13
_diffrn_reflns_limit_l_min     -19
_diffrn_reflns_limit_l_max     19
_diffrn_radiation_probe     x-ray
_refine_special_details     ?
_reflns_number_total     5864
_reflns_number_gt     4963
_reflns_threshold_expression     'I > 2\s(I)'
_refine_ls_structure_factor_coef     Fsqd
_refine_ls_matrix_type     full
_refine_ls_R_factor_all     0.0451
_refine_ls_R_factor_gt     0.0352
_refine_ls_wR_factor_gt     0.0827
_refine_ls_wR_factor_ref     0.0889
_refine_ls_goodness_of_fit_ref     1.070
_refine_ls_restrained_S_all     1.070
_refine_ls_number_reflns     5864
_refine_ls_number_parameters     388
_refine_ls_number_restraints     1
_refine_ls_hydrogen_treatment     constr
_refine_ls_weighting_scheme     calc
_refine_ls_weighting_details
              'w=1/[\s^2^(Fo^2^)+(0.0333P)^2^+0.9126P] where P=(Fo^2^+2Fc^2^)/3'
_atom_sites_solution_hydrogens     geom
_atom_sites_solution_primary     dual
_atom_sites_solution_secondary     ?
_refine_ls_shift/su_max     0.001
_refine_ls_shift/su_mean     0.000
_refine_diff_density_max     0.726
_refine_diff_density_min     -0.420
_refine_ls_extinction_method     none
_refine_ls_extinction_coef     .
loop_
    _atom_type_symbol
    _atom_type_description
    _atom_type_scat_dispersion_real
    _atom_type_scat_dispersion_imag
    _atom_type_scat_source
    'C' 'C' 0.0033 0.0016
                         'International Tables Vol C Tables 4.2.6.8 and 6.1.1.4'
    'H' 'H' 0.0000 0.0000
                         'International Tables Vol C Tables 4.2.6.8 and 6.1.1.4'
    'Cl' 'Cl' 0.1484 0.1585
                         'International Tables Vol C Tables 4.2.6.8 and 6.1.1.4'
    'Cu' 'Cu' 0.3201 1.2651
                         'International Tables Vol C Tables 4.2.6.8 and 6.1.1.4'
    'F' 'F' 0.0171 0.0103
                         'International Tables Vol C Tables 4.2.6.8 and 6.1.1.4'
    'N' 'N' 0.0061 0.0033
                         'International Tables Vol C Tables 4.2.6.8 and 6.1.1.4'
_computing_data_collection
;
CrysAlisPro (Rigaku OD, 2023)
;
_computing_cell_refinement
;
CrysAlisPro (Rigaku OD, 2023)
;
_computing_data_reduction
;
CrysAlisPro (Rigaku OD, 2023)
;
_computing_structure_solution
;
<i>SHELXT</i> (Sheldrick, 2015a)
;
_computing_structure_refinement
;
SHELXL (Sheldrick, 2015b)
;
_computing_molecular_graphics
;
Olex2 (Dolomanov <i>et al.</i>,  2009)
;
_computing_publication_material
;
Olex2 (Dolomanov <i>et al.</i>,  2009)
;
loop_
    _atom_site_type_symbol
    _atom_site_label
    _atom_site_fract_x
    _atom_site_fract_y
    _atom_site_fract_z
    _atom_site_U_iso_or_equiv
    _atom_site_adp_type
    _atom_site_calc_flag
    _atom_site_occupancy
    _atom_site_disorder_assembly
    _atom_site_disorder_group
    Cu Cu1 0.35886(3) 0.61095(3) 0.72622(2) 0.03217(9) Uani d 1 . .
    Cl Cl1 0.47558(8) 0.45051(7) 0.70330(6) 0.05887(19) Uani d 1 . .
    F F1 0.2895(2) 0.16205(17) 0.34675(15) 0.0867(6) Uani d 1 . .
    N N1 0.3092(2) 0.67074(18) 0.60887(12) 0.0326(4) Uani d 1 . .
    C C1 0.2618(2) 0.5909(2) 0.52193(15) 0.0321(5) Uani d 1 . .
    Cl Cl2 0.15785(7) 0.57489(7) 0.78641(5) 0.05071(17) Uani d 1 . .
    F F2 -0.0417(2) 0.9011(2) 0.82735(14) 0.0835(6) Uani d 1 . .
    N N2 0.26041(19) 0.66471(17) 0.46111(12) 0.0309(4) Uani d 1 . .
    C C2 0.2068(3) 0.6273(2) 0.36579(15) 0.0363(5) Uani d 1 . .
    H H2 0.170531 0.538609 0.332765 0.044 Uiso calc 1 . .
    F F3 0.9069(3) 0.5333(2) 0.9251(2) 0.1161(9) Uani d 1 . .
    N N3 0.4955(2) 0.79439(18) 0.79499(13) 0.0349(4) Uani d 1 . .
    C C3 0.2079(3) 0.7207(2) 0.32181(16) 0.0406(5) Uani d 1 . .
    H H3 0.170817 0.696206 0.257997 0.049 Uiso calc 1 . .
    N N4 0.6629(2) 0.95568(19) 0.90043(13) 0.0369(4) Uani d 1 . .
    C C4 0.2652(3) 0.8570(2) 0.37145(16) 0.0400(5) Uani d 1 . .
    H H4 0.268768 0.920211 0.339433 0.048 Uiso calc 1 . .
    C C5 0.3143(2) 0.8951(2) 0.46476(16) 0.0351(5) Uani d 1 . .
    H H5 0.350175 0.984130 0.497013 0.042 Uiso calc 1 . .
    C C6 0.3107(2) 0.7979(2) 0.51320(15) 0.0304(5) Uani d 1 . .
    C C7 0.3401(2) 0.7989(2) 0.60494(15) 0.0310(5) Uani d 1 . .
    C C8 0.3920(2) 0.9203(2) 0.68733(15) 0.0331(5) Uani d 1 . .
    H H8 0.451210 0.987882 0.665955 0.040 Uiso calc 1 . .
    C C9 0.4942(2) 0.9085(2) 0.77024(15) 0.0321(5) Uani d 1 . .
    C C10 0.5982(2) 1.0114(2) 0.83562(15) 0.0345(5) Uani d 1 . .
    C C11 0.6495(3) 1.1494(2) 0.85004(17) 0.0422(6) Uani d 1 . .
    H H11 0.608484 1.189958 0.808583 0.051 Uiso calc 1 . .
    C C12 0.7586(3) 1.2208(3) 0.92489(19) 0.0545(7) Uani d 1 . .
    H H12 0.793561 1.310941 0.934285 0.065 Uiso calc 1 . .
    C C13 0.8212(3) 1.1605(3) 0.9897(2) 0.0597(8) Uani d 1 . .
    H H13 0.895268 1.212013 1.041211 0.072 Uiso calc 1 . .
    C C14 0.7747(3) 1.0308(3) 0.97746(18) 0.0511(7) Uani d 1 . .
    H H14 0.816306 0.991523 1.019597 0.061 Uiso calc 1 . .
    C C15 0.5985(2) 0.8244(2) 0.87332(16) 0.0366(5) Uani d 1 . .
    C C16 0.2168(2) 0.4460(2) 0.49540(15) 0.0337(5) Uani d 1 . .
    C C17 0.2754(3) 0.3710(2) 0.42919(17) 0.0433(6) Uani d 1 . .
    H H17 0.342033 0.410741 0.399214 0.052 Uiso calc 1 . .
    C C18 0.2314(3) 0.2358(3) 0.40951(19) 0.0506(7) Uani d 1 . .
    C C19 0.1331(3) 0.1725(3) 0.4508(2) 0.0499(6) Uani d 1 . .
    H H19 0.104923 0.080823 0.434727 0.060 Uiso calc 1 . .
    C C20 0.0768(3) 0.2477(2) 0.51667(18) 0.0455(6) Uani d 1 . .
    H H20 0.010776 0.206716 0.546413 0.055 Uiso calc 1 . .
    C C21 0.1176(3) 0.3841(2) 0.53914(16) 0.0384(5) Uani d 1 . .
    H H21 0.078456 0.434347 0.583540 0.046 Uiso calc 1 . .
    C C22 0.2634(3) 0.9763(2) 0.71679(15) 0.0353(5) Uani d 1 . .
    C C23 0.1630(3) 0.9087(3) 0.75644(17) 0.0440(6) Uani d 1 . .
    H H23 0.167992 0.825824 0.762208 0.053 Uiso calc 1 . .
    C C24 0.0557(3) 0.9667(3) 0.78711(19) 0.0535(7) Uani d 1 . .
    C C25 0.0420(3) 1.0879(3) 0.7803(2) 0.0594(8) Uani d 1 . .
    H H25 -0.031877 1.124201 0.802104 0.071 Uiso calc 1 . .
    C C26 0.1412(4) 1.1541(3) 0.7400(2) 0.0599(8) Uani d 1 . .
    H H26 0.134416 1.236611 0.734309 0.072 Uiso calc 1 . .
    C C27 0.2515(3) 1.0991(2) 0.70780(18) 0.0470(6) Uani d 1 . .
    H H27 0.317434 1.144510 0.680199 0.056 Uiso calc 1 . .
    C C28 0.6448(3) 0.7346(2) 0.92467(16) 0.0390(5) Uani d 1 . .
    C C29 0.7529(3) 0.6719(3) 0.8994(2) 0.0534(7) Uani d 1 . .
    H H29 0.791538 0.681133 0.848171 0.064 Uiso calc 1 . .
    C C30 0.8018(3) 0.5958(3) 0.9516(2) 0.0614(8) Uani d 1 . .
    C C31 0.7501(4) 0.5788(3) 1.0267(2) 0.0659(9) Uani d 1 . .
    H H31 0.786550 0.526765 1.060648 0.079 Uiso calc 1 . .
    C C32 0.6423(5) 0.6407(4) 1.0515(2) 0.0765(10) Uani d 1 . .
    H H32 0.604302 0.630202 1.102705 0.092 Uiso calc 1 . .
    C C33 0.5898(4) 0.7190(3) 1.0003(2) 0.0651(8) Uani d 1 . .
    H H33 0.516962 0.760891 1.017591 0.078 Uiso calc 1 . .
loop_
    _atom_site_aniso_label
    _atom_site_aniso_U_11
    _atom_site_aniso_U_22
    _atom_site_aniso_U_33
    _atom_site_aniso_U_12
    _atom_site_aniso_U_13
    _atom_site_aniso_U_23
    Cu1 0.03619(16) 0.02714(15) 0.03347(15) 0.00529(11) 0.00489(11) 0.01311(11)
    Cl1 0.0579(4) 0.0430(4) 0.0797(5) 0.0217(3) 0.0113(4) 0.0201(3)
    F1 0.1089(16) 0.0487(10) 0.1097(16) 0.0250(10) 0.0649(13) 0.0058(10)
    N1 0.0380(10) 0.0286(9) 0.0321(10) 0.0075(8) 0.0080(8) 0.0108(8)
    C1 0.0347(11) 0.0311(11) 0.0318(11) 0.0080(9) 0.0090(9) 0.0102(9)
    Cl2 0.0516(4) 0.0562(4) 0.0474(4) 0.0068(3) 0.0177(3) 0.0216(3)
    F2 0.0684(12) 0.1194(17) 0.0961(14) 0.0426(11) 0.0481(10) 0.0569(13)
    N2 0.0336(9) 0.0290(9) 0.0311(9) 0.0078(8) 0.0079(7) 0.0101(8)
    C2 0.0413(13) 0.0366(12) 0.0297(11) 0.0097(10) 0.0074(9) 0.0077(9)
    F3 0.0980(17) 0.1124(19) 0.198(3) 0.0665(15) 0.0602(17) 0.1031(19)
    N3 0.0350(10) 0.0329(10) 0.0357(10) 0.0077(8) 0.0038(8) 0.0113(8)
    C3 0.0468(14) 0.0467(14) 0.0309(12) 0.0141(11) 0.0078(10) 0.0140(10)
    N4 0.0372(10) 0.0361(11) 0.0332(10) 0.0065(8) 0.0038(8) 0.0069(8)
    C4 0.0444(13) 0.0413(13) 0.0410(13) 0.0117(11) 0.0112(10) 0.0219(11)
    C5 0.0336(12) 0.0310(12) 0.0411(13) 0.0056(9) 0.0072(10) 0.0137(10)
    C6 0.0295(11) 0.0268(11) 0.0345(11) 0.0061(8) 0.0069(9) 0.0085(9)
    C7 0.0313(11) 0.0282(11) 0.0338(11) 0.0067(9) 0.0064(9) 0.0107(9)
    C8 0.0365(12) 0.0285(11) 0.0332(11) 0.0052(9) 0.0051(9) 0.0105(9)
    C9 0.0327(11) 0.0300(11) 0.0337(11) 0.0081(9) 0.0081(9) 0.0086(9)
    C10 0.0362(12) 0.0332(12) 0.0339(12) 0.0093(9) 0.0105(9) 0.0070(9)
    C11 0.0507(14) 0.0333(13) 0.0413(13) 0.0093(11) 0.0142(11) 0.0070(10)
    C12 0.0626(18) 0.0336(14) 0.0540(17) -0.0005(12) 0.0105(13) 0.0003(12)
    C13 0.0593(18) 0.0528(18) 0.0449(16) -0.0036(14) -0.0041(13) -0.0017(13)
    C14 0.0505(15) 0.0503(16) 0.0390(14) 0.0042(12) -0.0045(11) 0.0045(12)
    C15 0.0343(12) 0.0378(13) 0.0350(12) 0.0063(10) 0.0026(9) 0.0107(10)
    C16 0.0387(12) 0.0275(11) 0.0342(12) 0.0077(9) 0.0058(9) 0.0093(9)
    C17 0.0498(14) 0.0358(13) 0.0478(14) 0.0108(11) 0.0187(12) 0.0134(11)
    C18 0.0603(17) 0.0336(13) 0.0574(16) 0.0180(12) 0.0185(13) 0.0039(12)
    C19 0.0530(16) 0.0298(13) 0.0652(18) 0.0076(11) 0.0089(13) 0.0153(12)
    C20 0.0421(14) 0.0389(14) 0.0551(16) 0.0030(11) 0.0088(12) 0.0198(12)
    C21 0.0405(13) 0.0351(12) 0.0387(13) 0.0078(10) 0.0098(10) 0.0096(10)
    C22 0.0410(12) 0.0333(12) 0.0290(11) 0.0112(10) 0.0007(9) 0.0073(9)
    C23 0.0458(14) 0.0457(15) 0.0463(14) 0.0184(12) 0.0116(11) 0.0174(12)
    C24 0.0493(15) 0.073(2) 0.0460(15) 0.0243(13) 0.0129(11) 0.0218(13)
    C25 0.0601(18) 0.076(2) 0.0488(16) 0.0425(16) 0.0098(14) 0.0115(15)
    C26 0.073(2) 0.0493(16) 0.0602(18) 0.0351(15) 0.0036(15) 0.0121(14)
    C27 0.0573(16) 0.0369(13) 0.0498(15) 0.0180(12) 0.0090(12) 0.0145(11)
    C28 0.0391(13) 0.0387(13) 0.0344(12) 0.0050(10) -0.0012(10) 0.0115(10)
    C29 0.0510(16) 0.0518(16) 0.0690(19) 0.0140(13) 0.0183(14) 0.0339(14)
    C30 0.0516(17) 0.0530(17) 0.089(2) 0.0164(14) 0.0101(16) 0.0390(17)
    C31 0.081(2) 0.0512(18) 0.0596(19) 0.0098(16) -0.0113(16) 0.0280(15)
    C32 0.119(3) 0.072(2) 0.0448(17) 0.017(2) 0.0236(18) 0.0300(16)
    C33 0.087(2) 0.071(2) 0.0524(17) 0.0322(18) 0.0300(16) 0.0253(16)
_geom_special_details
;
 All esds (except the esd in the dihedral angle between two l.s. planes)
 are estimated using the full covariance matrix.  The cell esds are taken
 into account individually in the estimation of esds in distances, angles
 and torsion angles; correlations between esds in cell parameters are only
 used when they are defined by crystal symmetry.  An approximate (isotropic)
 treatment of cell esds is used for estimating esds involving l.s. planes.
;
loop_
    _geom_bond_atom_site_label_1
    _geom_bond_atom_site_label_2
    _geom_bond_site_symmetry_2
    _geom_bond_distance
    _geom_bond_publ_flag
    Cu1 Cl1 . 2.2164(7) ?
    Cu1 N1 . 2.0626(18) ?
    Cu1 Cl2 . 2.2356(7) ?
    Cu1 N3 . 2.0503(19) ?
    F1 C18 . 1.346(3) ?
    N1 C1 . 1.338(3) ?
    N1 C7 . 1.375(3) ?
    C1 N2 . 1.363(3) ?
    C1 C16 . 1.470(3) ?
    F2 C24 . 1.360(3) ?
    N2 C2 . 1.386(3) ?
    N2 C6 . 1.403(3) ?
    C2 H2 . 0.9300 ?
    C2 C3 . 1.341(3) ?
    F3 C30 . 1.362(4) ?
    N3 C9 . 1.376(3) ?
    N3 C15 . 1.334(3) ?
    C3 H3 . 0.9300 ?
    C3 C4 . 1.426(3) ?
    N4 C10 . 1.398(3) ?
    N4 C14 . 1.391(3) ?
    N4 C15 . 1.355(3) ?
    C4 H4 . 0.9300 ?
    C4 C5 . 1.353(3) ?
    C5 H5 . 0.9300 ?
    C5 C6 . 1.422(3) ?
    C6 C7 . 1.378(3) ?
    C7 C8 . 1.507(3) ?
    C8 H8 . 0.9800 ?
    C8 C9 . 1.508(3) ?
    C8 C22 . 1.536(3) ?
    C9 C10 . 1.376(3) ?
    C10 C11 . 1.421(3) ?
    C11 H11 . 0.9300 ?
    C11 C12 . 1.351(4) ?
    C12 H12 . 0.9300 ?
    C12 C13 . 1.425(4) ?
    C13 H13 . 0.9300 ?
    C13 C14 . 1.338(4) ?
    C14 H14 . 0.9300 ?
    C15 C28 . 1.476(3) ?
    C16 C17 . 1.389(3) ?
    C16 C21 . 1.389(3) ?
    C17 H17 . 0.9300 ?
    C17 C18 . 1.378(3) ?
    C18 C19 . 1.365(4) ?
    C19 H19 . 0.9300 ?
    C19 C20 . 1.374(4) ?
    C20 H20 . 0.9300 ?
    C20 C21 . 1.386(3) ?
    C21 H21 . 0.9300 ?
    C22 C23 . 1.383(3) ?
    C22 C27 . 1.391(3) ?
    C23 H23 . 0.9300 ?
    C23 C24 . 1.374(4) ?
    C24 C25 . 1.368(4) ?
    C25 H25 . 0.9300 ?
    C25 C26 . 1.374(4) ?
    C26 H26 . 0.9300 ?
    C26 C27 . 1.391(4) ?
    C27 H27 . 0.9300 ?
    C28 C29 . 1.382(4) ?
    C28 C33 . 1.370(4) ?
    C29 H29 . 0.9300 ?
    C29 C30 . 1.370(4) ?
    C30 C31 . 1.350(5) ?
    C31 H31 . 0.9300 ?
    C31 C32 . 1.372(5) ?
    C32 H32 . 0.9300 ?
    C32 C33 . 1.392(4) ?
    C33 H33 . 0.9300 ?
loop_
    _geom_angle_atom_site_label_1
    _geom_angle_atom_site_label_2
    _geom_angle_atom_site_label_3
    _geom_angle_site_symmetry_1
    _geom_angle_site_symmetry_3
    _geom_angle
    _geom_angle_publ_flag
    Cl1 Cu1 Cl2 . . 116.29(3) ?
    N1 Cu1 Cl1 . . 112.26(6) ?
    N1 Cu1 Cl2 . . 110.16(6) ?
    N3 Cu1 Cl1 . . 114.35(6) ?
    N3 Cu1 N1 . . 90.32(7) ?
    N3 Cu1 Cl2 . . 110.56(6) ?
    C1 N1 Cu1 . . 125.46(15) ?
    C1 N1 C7 . . 108.16(18) ?
    C7 N1 Cu1 . . 125.71(14) ?
    N1 C1 N2 . . 109.51(19) ?
    N1 C1 C16 . . 125.6(2) ?
    N2 C1 C16 . . 124.88(19) ?
    C1 N2 C2 . . 130.42(19) ?
    C1 N2 C6 . . 107.59(17) ?
    C2 N2 C6 . . 121.66(19) ?
    N2 C2 H2 . . 120.4 ?
    C3 C2 N2 . . 119.2(2) ?
    C3 C2 H2 . . 120.4 ?
    C9 N3 Cu1 . . 126.13(15) ?
    C15 N3 Cu1 . . 125.70(16) ?
    C15 N3 C9 . . 108.14(19) ?
    C2 C3 H3 . . 119.5 ?
    C2 C3 C4 . . 121.0(2) ?
    C4 C3 H3 . . 119.5 ?
    C14 N4 C10 . . 122.1(2) ?
    C15 N4 C10 . . 108.36(18) ?
    C15 N4 C14 . . 129.5(2) ?
    C3 C4 H4 . . 119.8 ?
    C5 C4 C3 . . 120.5(2) ?
    C5 C4 H4 . . 119.8 ?
    C4 C5 H5 . . 120.2 ?
    C4 C5 C6 . . 119.5(2) ?
    C6 C5 H5 . . 120.2 ?
    N2 C6 C5 . . 118.08(19) ?
    C7 C6 N2 . . 106.10(18) ?
    C7 C6 C5 . . 135.8(2) ?
    N1 C7 C6 . . 108.62(18) ?
    N1 C7 C8 . . 125.69(19) ?
    C6 C7 C8 . . 125.6(2) ?
    C7 C8 H8 . . 105.6 ?
    C7 C8 C9 . . 115.73(18) ?
    C7 C8 C22 . . 112.84(18) ?
    C9 C8 H8 . . 105.6 ?
    C9 C8 C22 . . 110.64(18) ?
    C22 C8 H8 . . 105.6 ?
    N3 C9 C8 . . 125.95(19) ?
    C10 C9 N3 . . 108.66(19) ?
    C10 C9 C8 . . 125.3(2) ?
    N4 C10 C11 . . 118.2(2) ?
    C9 C10 N4 . . 105.58(19) ?
    C9 C10 C11 . . 136.2(2) ?
    C10 C11 H11 . . 120.5 ?
    C12 C11 C10 . . 119.0(3) ?
    C12 C11 H11 . . 120.5 ?
    C11 C12 H12 . . 119.4 ?
    C11 C12 C13 . . 121.2(3) ?
    C13 C12 H12 . . 119.4 ?
    C12 C13 H13 . . 119.6 ?
    C14 C13 C12 . . 120.8(3) ?
    C14 C13 H13 . . 119.6 ?
    N4 C14 H14 . . 120.7 ?
    C13 C14 N4 . . 118.7(3) ?
    C13 C14 H14 . . 120.7 ?
    N3 C15 N4 . . 109.3(2) ?
    N3 C15 C28 . . 128.2(2) ?
    N4 C15 C28 . . 122.5(2) ?
    C17 C16 C1 . . 120.7(2) ?
    C21 C16 C1 . . 119.2(2) ?
    C21 C16 C17 . . 120.0(2) ?
    C16 C17 H17 . . 121.2 ?
    C18 C17 C16 . . 117.6(2) ?
    C18 C17 H17 . . 121.2 ?
    F1 C18 C17 . . 118.3(2) ?
    F1 C18 C19 . . 118.2(2) ?
    C19 C18 C17 . . 123.6(2) ?
    C18 C19 H19 . . 120.9 ?
    C18 C19 C20 . . 118.2(2) ?
    C20 C19 H19 . . 120.9 ?
    C19 C20 H20 . . 119.7 ?
    C19 C20 C21 . . 120.5(2) ?
    C21 C20 H20 . . 119.7 ?
    C16 C21 H21 . . 120.0 ?
    C20 C21 C16 . . 120.0(2) ?
    C20 C21 H21 . . 120.0 ?
    C23 C22 C8 . . 120.7(2) ?
    C23 C22 C27 . . 119.4(2) ?
    C27 C22 C8 . . 119.9(2) ?
    C22 C23 H23 . . 120.8 ?
    C24 C23 C22 . . 118.5(2) ?
    C24 C23 H23 . . 120.8 ?
    F2 C24 C23 . . 118.5(3) ?
    F2 C24 C25 . . 117.9(3) ?
    C25 C24 C23 . . 123.6(3) ?
    C24 C25 H25 . . 121.1 ?
    C24 C25 C26 . . 117.7(3) ?
    C26 C25 H25 . . 121.1 ?
    C25 C26 H26 . . 119.6 ?
    C25 C26 C27 . . 120.7(3) ?
    C27 C26 H26 . . 119.6 ?
    C22 C27 H27 . . 119.9 ?
    C26 C27 C22 . . 120.1(3) ?
    C26 C27 H27 . . 119.9 ?
    C29 C28 C15 . . 119.1(2) ?
    C33 C28 C15 . . 121.2(2) ?
    C33 C28 C29 . . 119.5(3) ?
    C28 C29 H29 . . 120.8 ?
    C30 C29 C28 . . 118.4(3) ?
    C30 C29 H29 . . 120.8 ?
    F3 C30 C29 . . 117.6(3) ?
    C31 C30 F3 . . 118.8(3) ?
    C31 C30 C29 . . 123.5(3) ?
    C30 C31 H31 . . 120.9 ?
    C30 C31 C32 . . 118.1(3) ?
    C32 C31 H31 . . 120.9 ?
    C31 C32 H32 . . 119.9 ?
    C31 C32 C33 . . 120.2(3) ?
    C33 C32 H32 . . 119.9 ?
    C28 C33 C32 . . 120.3(3) ?
    C28 C33 H33 . . 119.9 ?
    C32 C33 H33 . . 119.9 ?
loop_
    _geom_torsion_atom_site_label_1
    _geom_torsion_atom_site_label_2
    _geom_torsion_atom_site_label_3
    _geom_torsion_atom_site_label_4
    _geom_torsion_site_symmetry_1
    _geom_torsion_site_symmetry_2
    _geom_torsion_site_symmetry_3
    _geom_torsion_site_symmetry_4
    _geom_torsion
    _geom_torsion_publ_flag
    Cu1 N1 C1 N2 . . . . -171.40(14) ?
    Cu1 N1 C1 C16 . . . . 9.1(3) ?
    Cu1 N1 C7 C6 . . . . 171.14(14) ?
    Cu1 N1 C7 C8 . . . . -10.9(3) ?
    Cu1 N3 C9 C8 . . . . -0.3(3) ?
    Cu1 N3 C9 C10 . . . . 177.62(15) ?
    Cu1 N3 C15 N4 . . . . -177.56(14) ?
    Cu1 N3 C15 C28 . . . . 4.4(4) ?
    F1 C18 C19 C20 . . . . 178.3(3) ?
    N1 C1 N2 C2 . . . . -172.9(2) ?
    N1 C1 N2 C6 . . . . 0.4(2) ?
    N1 C1 C16 C17 . . . . -129.4(3) ?
    N1 C1 C16 C21 . . . . 48.9(3) ?
    N1 C7 C8 C9 . . . . 35.2(3) ?
    N1 C7 C8 C22 . . . . -93.7(3) ?
    C1 N1 C7 C6 . . . . 0.1(2) ?
    C1 N1 C7 C8 . . . . 178.1(2) ?
    C1 N2 C2 C3 . . . . 174.9(2) ?
    C1 N2 C6 C5 . . . . -177.90(19) ?
    C1 N2 C6 C7 . . . . -0.4(2) ?
    C1 C16 C17 C18 . . . . 178.3(2) ?
    C1 C16 C21 C20 . . . . -178.4(2) ?
    F2 C24 C25 C26 . . . . 179.6(3) ?
    N2 C1 C16 C17 . . . . 51.1(3) ?
    N2 C1 C16 C21 . . . . -130.6(2) ?
    N2 C2 C3 C4 . . . . 0.9(4) ?
    N2 C6 C7 N1 . . . . 0.1(2) ?
    N2 C6 C7 C8 . . . . -177.80(19) ?
    C2 N2 C6 C5 . . . . -3.9(3) ?
    C2 N2 C6 C7 . . . . 173.66(19) ?
    C2 C3 C4 C5 . . . . -2.6(4) ?
    F3 C30 C31 C32 . . . . -178.9(3) ?
    N3 C9 C10 N4 . . . . 0.3(2) ?
    N3 C9 C10 C11 . . . . -179.9(3) ?
    N3 C15 C28 C29 . . . . 85.9(3) ?
    N3 C15 C28 C33 . . . . -98.4(3) ?
    C3 C4 C5 C6 . . . . 1.0(3) ?
    N4 C10 C11 C12 . . . . 0.4(3) ?
    N4 C15 C28 C29 . . . . -91.9(3) ?
    N4 C15 C28 C33 . . . . 83.8(3) ?
    C4 C5 C6 N2 . . . . 2.1(3) ?
    C4 C5 C6 C7 . . . . -174.5(2) ?
    C5 C6 C7 N1 . . . . 177.0(2) ?
    C5 C6 C7 C8 . . . . -0.9(4) ?
    C6 N2 C2 C3 . . . . 2.4(3) ?
    C6 C7 C8 C9 . . . . -147.2(2) ?
    C6 C7 C8 C22 . . . . 83.9(3) ?
    C7 N1 C1 N2 . . . . -0.3(2) ?
    C7 N1 C1 C16 . . . . -179.9(2) ?
    C7 C8 C9 N3 . . . . -29.1(3) ?
    C7 C8 C9 C10 . . . . 153.3(2) ?
    C7 C8 C22 C23 . . . . 69.4(3) ?
    C7 C8 C22 C27 . . . . -113.8(2) ?
    C8 C9 C10 N4 . . . . 178.2(2) ?
    C8 C9 C10 C11 . . . . -1.9(4) ?
    C8 C22 C23 C24 . . . . 175.8(2) ?
    C8 C22 C27 C26 . . . . -175.7(2) ?
    C9 N3 C15 N4 . . . . 0.6(3) ?
    C9 N3 C15 C28 . . . . -177.5(2) ?
    C9 C8 C22 C23 . . . . -62.1(3) ?
    C9 C8 C22 C27 . . . . 114.8(2) ?
    C9 C10 C11 C12 . . . . -179.4(3) ?
    C10 N4 C14 C13 . . . . 0.2(4) ?
    C10 N4 C15 N3 . . . . -0.4(3) ?
    C10 N4 C15 C28 . . . . 177.7(2) ?
    C10 C11 C12 C13 . . . . -0.8(4) ?
    C11 C12 C13 C14 . . . . 0.9(5) ?
    C12 C13 C14 N4 . . . . -0.5(4) ?
    C14 N4 C10 C9 . . . . 179.8(2) ?
    C14 N4 C10 C11 . . . . -0.1(3) ?
    C14 N4 C15 N3 . . . . 179.9(2) ?
    C14 N4 C15 C28 . . . . -1.9(4) ?
    C15 N3 C9 C8 . . . . -178.4(2) ?
    C15 N3 C9 C10 . . . . -0.5(3) ?
    C15 N4 C10 C9 . . . . 0.1(2) ?
    C15 N4 C10 C11 . . . . -179.8(2) ?
    C15 N4 C14 C13 . . . . 179.8(3) ?
    C15 C28 C29 C30 . . . . 175.7(2) ?
    C15 C28 C33 C32 . . . . -175.7(3) ?
    C16 C1 N2 C2 . . . . 6.7(4) ?
    C16 C1 N2 C6 . . . . 180.0(2) ?
    C16 C17 C18 F1 . . . . -178.8(2) ?
    C16 C17 C18 C19 . . . . 0.6(4) ?
    C17 C16 C21 C20 . . . . -0.1(4) ?
    C17 C18 C19 C20 . . . . -1.1(4) ?
    C18 C19 C20 C21 . . . . 1.0(4) ?
    C19 C20 C21 C16 . . . . -0.4(4) ?
    C21 C16 C17 C18 . . . . 0.0(4) ?
    C22 C8 C9 N3 . . . . 100.8(2) ?
    C22 C8 C9 C10 . . . . -76.8(3) ?
    C22 C23 C24 F2 . . . . -179.0(2) ?
    C22 C23 C24 C25 . . . . 0.3(4) ?
    C23 C22 C27 C26 . . . . 1.2(4) ?
    C23 C24 C25 C26 . . . . 0.3(4) ?
    C24 C25 C26 C27 . . . . -0.2(4) ?
    C25 C26 C27 C22 . . . . -0.6(4) ?
    C27 C22 C23 C24 . . . . -1.0(4) ?
    C28 C29 C30 F3 . . . . 179.2(3) ?
    C28 C29 C30 C31 . . . . -0.1(5) ?
    C29 C28 C33 C32 . . . . 0.1(5) ?
    C29 C30 C31 C32 . . . . 0.4(5) ?
    C30 C31 C32 C33 . . . . -0.4(5) ?
    C31 C32 C33 C28 . . . . 0.2(5) ?
    C33 C28 C29 C30 . . . . -0.1(4) ?
loop_
    _geom_hbond_atom_site_label_d
    _geom_hbond_atom_site_label_h
    _geom_hbond_atom_site_label_a
    _geom_hbond_site_symmetry_d
    _geom_hbond_site_symmetry_h
    _geom_hbond_site_symmetry_a
    _geom_hbond_distance_dh
    _geom_hbond_distance_ha
    _geom_hbond_distance_da
    _geom_hbond_angle_dha
    _geom_hbond_publ_flag
    C12 H12 F3 1_555 1_555 1_565 0.93 2.47 3.384(4) 166 yes
    C23 H23 Cl2 1_555 1_555 1_555 0.93 2.81 3.736(3) 174 yes
    C20 H20 Cg1 1_555 1_555 2_566 0.93 2.77 3.477(3) 133 yes
    C18 F1 Cg2 1_555 1_555 2_666 1.346(4) 3.234(2) 4.484(3) 154.19(18) yes
    C24 F2 Cg3 1_555 1_555 1_455 1.360(4) 3.569(2) 4.284(3) 112.78(17) yes
_shelx_space_group_comment
;
The symmetry employed for this shelxl refinement is uniquely defined
by the following loop, which should always be used as a source of
symmetry information in preference to the above space-group names.
They are only intended as comments.
;
_shelx_estimated_absorpt_T_min     0.754
_shelx_estimated_absorpt_T_max     0.907
_shelx_hkl_file
;
   0   0  -2  373.11    8.55
   0   0   2  374.46    8.56
   0   0  -2  396.20    8.26
   0   0   2  390.50    8.04
   0   0   2  374.02    8.16
   0   0  -2  373.94    7.94
   0   0   2  376.08    7.88
   0   0   2  386.94    8.18
   0   0  -2  369.57    8.09
   0   0  -3   44.72    2.78
   0   0   3   47.59    2.85
   0   0  -3   48.64    2.48
   0   0  -3   47.95    2.63
   0   0   3   45.95    2.41
   0   0   3   45.97    2.63
   0   0   3   47.52    2.51
   0   0   3   44.17    2.52
   0   0  -3   47.53    2.58
   0   0   4 2247.10   41.24
   0   0  -4 2263.62   41.26
   0   0   4 2288.33   39.86
   0   0  -4 2328.60   40.27
   0   0   4 2218.44   39.62
   0   0  -4 2296.55   39.76
   0   0   4 2298.07   40.55
   0   0   4 2302.76   40.34
   0   0  -4 2285.08   40.16
   0   0  -5  259.96    5.52
   0   0   5  272.42    9.49
   0   0  -5  263.85    9.25
   0   0   5  257.45    8.76
   0   0   5  261.16    8.17
   0   0   5  275.20    8.56
   0   0  -5  265.93    8.50
   0   0  -5  257.40    8.15
   0   0   5  272.20    8.73
   0   0  -5  270.09    8.61
   0   0  -6   57.68    2.08
   0   0  -6   56.12    4.39
   0   0  -6   62.74    4.14
   0   0   6   63.98    4.17
   0   0   6   67.85    4.58
   0   0  -6   58.31    3.83
   0   0   6   60.19    3.89
   0   0  -6   55.74    3.95
   0   0   6   59.55    4.17
   0   0  -7    6.93    1.90
   0   0  -7    7.17    0.72
   0   0   7   12.25    2.26
   0   0   7    8.08    1.60
   0   0   7    8.68    1.87
   0   0   7    6.89    1.76
   0   0  -8    8.98    2.14
   0   0  -8    9.19    0.80
   0   0   8   10.12    1.92
   0   0   8    9.71    2.20
   0   0   8   13.36    2.35
   0   0   8   12.77    2.29
   0   0  -9  104.05    2.89
   0   0  -9  112.25    7.71
   0   0   9  119.47    7.49
   0   0   9  117.91    6.69
   0   0   9  109.20    6.83
   0   0   9  114.34    7.11
   0   0 -10  109.80    8.01
   0   0  10  100.71    7.39
   0   0  10  104.04    6.62
   0   0  10  106.47    7.15
   0   0  10  102.65    7.21
   0   0 -11   94.62    7.84
   0   0  11   89.30    6.98
   0   0  11   87.36    6.46
   0   0  11  102.44    7.81
   0   0  11   89.82    7.07
   0   0 -12   88.99    8.10
   0   0  12   96.80    8.09
   0   0  12  100.14    7.72
   0   0  12  104.25    7.35
   0   0  12  106.19    8.09
   0   0 -13    3.94    2.43
   0   0  13   11.49    2.87
   0   0  13    9.12    2.97
   0   0  13   11.13    3.00
   0   0 -14   60.86    7.37
   0   0  14   58.29    6.05
   0   0  14   55.14    6.48
   0   0  14   54.21    6.80
   0   0  14   50.85    6.26
   0   0 -15   26.83    5.10
   0   0  15   29.56    4.57
   0   0  15   39.20    6.04
   0   0  15   31.25    5.15
   0   0  15   34.16    5.33
   0   0 -16   55.51    7.71
   0   0  16   65.41    7.50
   0   0  16   59.15    6.58
   0   0  16   54.14    7.33
   0   0  16   58.58    7.31
   0   0 -17   13.34    4.28
   0   0  17    6.99    2.86
   0   0  17    9.27    3.03
   0   0  17    8.02    3.41
   0   0  17    8.13    3.27
   0   0 -18   21.07    5.30
   0   0  18   27.54    5.77
   0   0  18   22.70    4.48
   0   0  18   22.77    5.05
   0   0  18   22.04    5.00
   0  -1  19    5.37    2.61
   0   1 -18   21.53    5.20
   0  -1  18   18.14    4.19
   0  -1  18   15.04    4.30
   0  -1  18   23.37    5.11
   0   1 -17    1.97    2.02
   0  -1  17    4.38    2.30
   0  -1  17    1.09    1.77
   0  -1  17   -2.02    2.21
   0  -1  17    1.77    1.94
   0   1 -16   27.31    5.39
   0  -1  16   33.10    5.05
   0  -1  16   26.02    4.80
   0  -1  16   26.99    5.23
   0  -1  16   27.04    4.98
   0   1 -15    1.17    2.17
   0  -1  15    8.74    3.28
   0  -1  15    4.46    2.31
   0  -1  15    2.94    1.56
   0  -1  15    4.35    2.16
   0   1 -14  206.90   13.17
   0  -1  14  194.66   12.60
   0  -1  14  183.38   11.32
   0  -1  14  208.51   11.74
   0  -1  14  199.96   12.40
   0   1 -13   53.30    6.32
   0  -1  13   50.37    5.52
   0  -1  13   45.73    5.80
   0  -1  13   38.48    4.87
   0  -1  13   52.62    6.00
   0   1 -12  151.43   10.19
   0  -1  12  138.88    8.75
   0  -1  12  136.25    9.48
   0  -1  12  150.82    9.19
   0  -1  12  140.66    9.42
   0   1 -11    7.70    2.51
   0  -1  11    4.44    1.84
   0  -1  11    5.24    1.81
   0  -1  11    6.42    2.09
   0  -1  11    2.17    1.50
   0   1 -10   39.50    4.70
   0  -1  10   35.64    3.98
   0  -1  10   42.72    4.76
   0  -1  10   28.22    3.58
   0  -1  10   27.92    3.78
   0   1  -9   24.83    3.52
   0  -1   9   22.05    2.92
   0  -1   9   19.81    3.01
   0  -1   9   22.69    3.16
   0  -1   9   20.86    2.86
   0   1  -8   63.25    5.27
   0  -1   8   59.37    4.51
   0  -1   8   62.49    5.05
   0  -1   8   63.61    4.73
   0  -1   8   70.52    5.27
   0  -1   7  598.31   11.00
   0   1  -7  561.16   10.88
   0   1  -7  590.99   16.98
   0  -1   7  590.42   16.53
   0  -1   7  571.86   15.76
   0  -1   7  577.53   15.40
   0  -1   7  593.16   16.32
   0   1  -6  471.19   13.87
   0   1  -6  468.67    9.21
   0  -1   6  460.70    9.22
   0  -1   6  485.66   14.12
   0  -1   6  473.66    8.89
   0  -1   6  476.31   13.61
   0  -1   6  472.36   12.73
   0   1  -6  474.38   12.41
   0   1  -6  508.61   13.49
   0  -1   6  468.50   13.34
   0  -1   5  779.77   17.88
   0  -1   5  743.32   13.26
   0   1  -5  722.34   13.29
   0   1  -5  733.60   17.50
   0  -1   5  732.04   13.45
   0   1  -5  726.91   13.59
   0   1  -5  766.85   16.22
   0  -1   5  715.39   16.17
   0   1  -5  762.82   17.07
   0  -1   5  751.62   17.25
   0  -1   5  747.89   17.12
   0   1  -4 1161.27   19.97
   0  -1   4 1144.49   19.85
   0  -1   4 1249.17   23.72
   0   1  -4 1176.61   23.41
   0  -1   4 1186.60   23.12
   0   1  -4 1202.41   22.13
   0  -1   4 1174.58   22.17
   0   1  -4 1213.00   23.00
   0   1  -4 1133.14   20.52
   0  -1   4 1184.06   20.46
   0   1  -3  460.21   11.18
   0  -1   3  480.31    9.21
   0  -1   3  499.45   11.29
   0   1  -3  488.35   10.87
   0   1  -3  503.88   10.35
   0  -1   3  482.80   10.95
   0  -1   3  492.87   10.31
   0   1  -3  487.95    9.88
   0  -1   3  481.67    9.83
   0   1  -2  101.40    3.46
   0  -1   2   94.53    2.88
   0  -1   2  101.81    3.49
   0   1  -2   90.18    3.17
   0  -1   2   98.54    3.29
   0  -1   2   95.30    3.23
   0   1  -2   97.37    3.24
   0  -1  -1  390.95    7.28
   0   1   1  390.71    7.28
   0  -1  -1  419.25    7.67
   0   1   1  399.50    7.57
   0   1   1  403.29    7.63
   0  -1  -1  397.39    7.59
   0  -1  -1  132.67    5.17
   0  -1  -1  397.62    6.99
   0   1   1  405.23    6.14
   0   1   1  411.98    7.13
   0  -1  -1  177.56    5.47
   0   1   1  395.19    6.43
   0   1   1  401.36    7.25
   0  -1  -1  412.69    7.32
   0  -1  -2  178.83    5.62
   0  -1  -2  183.30    4.94
   0   1   2  181.45    4.97
   0   1   2  190.66    4.64
   0   1   2  188.56    5.36
   0  -1  -2  181.16    4.92
   0   1   2  184.88    5.05
   0  -1  -2  186.27    5.27
   0  -1  -2  175.06    4.61
   0   1   2  193.73    5.48
   0  -1  -2  188.83    5.42
   0   1   2  186.68    5.34
   0  -1  -2  177.61    5.26
   0   1   3  143.55    4.41
   0  -1  -3  147.76    4.38
   0   1   3  149.01    4.62
   0   1   3  150.44    5.25
   0  -1  -3  147.08    4.66
   0  -1  -3  149.74    5.19
   0   1   3  143.55    5.09
   0  -1  -3  143.71    4.97
   0  -1  -3  151.10    5.32
   0   1   3  171.29    5.64
   0  -1  -3  173.77    5.66
   0   1   3  156.86    5.38
   0  -1  -4   48.51    2.18
   0   1   4   48.81    2.23
   0   1   4   50.41    3.22
   0  -1  -4   51.75    3.09
   0   1   4   52.51    3.27
   0  -1  -4   47.45    2.80
   0   1   4   51.16    2.80
   0  -1  -4   47.71    3.08
   0  -1  -4   48.95    3.17
   0   1   4   51.38    3.25
   0  -1  -4   52.56    3.31
   0  -1  -5  167.93    7.61
   0  -1  -5  146.87    4.09
   0   1   5  151.53    6.44
   0  -1  -5  160.71    6.43
   0   1   5  156.16    6.57
   0  -1  -5  152.89    5.87
   0  -1  -5  153.64    6.21
   0   1   5  146.98    5.66
   0   1   5  141.63    6.27
   0  -1  -5  157.42    6.55
   0  -1  -5  157.67    6.55
   0  -1  -6  120.55    6.93
   0  -1  -6  130.39    3.41
   0   1   6  127.86    5.62
   0   1   6  129.44    6.36
   0   1   6  116.65    6.15
   0   1   6  129.24    6.36
   0  -1  -7  238.92   10.68
   0  -1  -7  232.22    6.33
   0   1   7  254.57   10.08
   0   1   7  231.91    9.42
   0   1   7  251.40    8.81
   0   1   7  242.26    9.67
   0  -1  -8    8.13    1.02
   0  -1  -8    7.11    2.09
   0   1   8    6.55    1.72
   0   1   8    7.24    1.63
   0   1   8    6.08    1.67
   0   1   8    7.16    1.94
   0  -1  -9  385.91    8.99
   0  -1  -9  407.03   15.98
   0   1   9  398.28   13.02
   0   1   9  419.61   15.11
   0   1   9  397.69   14.38
   0   1   9  409.45   14.60
   0  -1 -10    2.20    0.54
   0  -1 -10    0.50    1.44
   0   1  10   -0.16    1.21
   0   1  10    0.96    0.81
   0   1  10    1.41    1.04
   0   1  10   -0.40    1.08
   0  -1 -11   46.19    5.70
   0  -1 -11   43.12    1.95
   0   1  11   36.25    4.70
   0   1  11   46.00    5.09
   0   1  11   47.58    4.58
   0   1  11   47.31    5.20
   0  -1 -12   11.47    3.37
   0   1  12   12.72    3.20
   0   1  12   11.99    2.51
   0   1  12    7.14    2.48
   0   1  12   12.45    3.11
   0  -1 -13   64.93    7.38
   0   1  13   67.75    7.13
   0   1  13   64.47    5.88
   0   1  13   58.55    6.40
   0   1  13   55.63    6.16
   0  -1 -14    7.77    2.84
   0   1  14    0.71    1.48
   0   1  14    3.14    1.58
   0   1  14    4.45    2.13
   0   1  14    0.93    1.83
   0  -1 -15   59.95    7.78
   0   1  15   63.04    7.60
   0   1  15   75.60    8.02
   0   1  15   72.50    6.86
   0   1  15   69.24    7.66
   0  -1 -16   -1.83    2.90
   0   1  16   -0.65    2.22
   0   1  16    0.10    1.26
   0   1  16    4.35    2.73
   0   1  16   -1.46    2.31
   0  -1 -17   22.02    5.24
   0  -1 -17   28.69    5.82
   0   1  17   25.03    5.32
   0   1  17   35.69    5.98
   0   1  17   24.55    5.12
   0   1  18   -0.12    2.59
   0  -2  20   -0.98    1.69
   0  -2  19   23.28    4.89
   0  -2  19   16.64    4.65
   0   2 -18   45.69    7.22
   0  -2  18   37.49    6.56
   0  -2  18   33.85    5.68
   0  -2  18   38.60    6.58
   0   2 -17   22.27    5.13
   0  -2  17   16.95    4.65
   0  -2  17   15.26    3.92
   0  -2  17   20.02    4.65
   0   2 -16  141.65   11.75
   0  -2  16  145.92   10.86
   0  -2  16  145.02   11.83
   0  -2  16  144.61   11.51
   0   2 -15  279.99   16.05
   0  -2  15  298.89   16.44
   0  -2  15  294.75   15.17
   0  -2  15  299.39   16.16
   0   2 -14  114.07    9.66
   0  -2  14  140.37    9.80
   0  -2  14  128.01   10.12
   0  -2  14  137.19   10.29
   0   2 -13    5.81    2.84
   0  -2  13    4.24    1.91
   0  -2  13    2.69    1.68
   0  -2  13    8.00    2.66
   0  -2  13    3.48    1.65
   0   2 -12  223.05   12.36
   0  -2  12  225.87   11.65
   0  -2  12  199.07   11.61
   0  -2  12  204.42   10.64
   0   2 -11   10.43    2.60
   0  -2  11    5.67    2.21
   0  -2  11    8.98    2.28
   0  -2  11    9.53    2.31
   0  -2  11   12.34    2.72
   0   2 -10  291.56   13.02
   0  -2  10  296.51    7.21
   0  -2  10  308.99    6.87
   0  -2  10  289.50   11.57
   0  -2  10  314.52   12.80
   0  -2  10  306.89   13.10
   0  -2  10  313.20   13.14
   0  -2   9   13.31    1.28
   0   2  -9   12.37    2.55
   0  -2   9   11.63    1.17
   0  -2   9   11.79    1.19
   0  -2   9   13.54    2.61
   0  -2   9   12.70    2.23
   0  -2   9   18.19    2.88
   0   2  -8  521.92   16.48
   0  -2   8  530.65   11.23
   0  -2   8  516.15   11.63
   0  -2   8  527.53   14.83
   0  -2   8  538.22   16.47
   0  -2   8  514.41   16.04
   0   2  -7  537.90   15.76
   0  -2   7  525.99   11.25
   0  -2   7  509.30   15.34
   0   2  -7  562.62   14.24
   0  -2   7  522.46   12.10
   0   2  -7  533.04   12.42
   0  -2   6   27.02    2.92
   0   2  -6   27.93    2.95
   0  -2   6   26.21    1.84
   0  -2   6   26.61    2.79
   0   2  -6   28.25    2.77
   0   2  -6   25.93    2.38
   0  -2   6   24.85    2.10
   0   2  -6   27.09    2.21
   0  -2   5 1116.34   20.37
   0  -2   5 1054.52   23.24
   0   2  -5 1106.82   23.45
   0   2  -5 1089.61   21.61
   0   2  -5 1064.58   22.53
   0  -2   5 1101.78   22.91
   0  -2   5 1064.48   21.51
   0   2  -5 1102.94   21.72
   0   2  -4  396.64   10.46
   0  -2   4  403.37   10.61
   0  -2   4  363.24    8.84
   0  -2   4  360.14    9.81
   0   2  -4  357.45    9.63
   0   2  -4  360.81    9.00
   0   2  -4  356.20    9.73
   0  -2   4  374.02    9.88
   0   2  -3  432.59   10.61
   0  -2   3  412.39   10.29
   0   2  -3  417.45    9.70
   0  -2   3  406.51    9.76
   0  -2   3  410.85   10.72
   0   2  -3  424.32   10.78
   0  -2   2 1815.40   31.97
   0   2  -2 1877.74   32.01
   0   2  -2 1849.66   33.41
   0  -2   2 1856.21   33.53
   0   2  -2 1853.99   30.89
   0  -2   2 1763.99   30.83
   0  -2   1    2.30    0.57
   0  -2   1    0.54    0.54
   0   2  -1    1.20    0.60
   0   2  -1    2.24    0.40
   0   2  -1    1.43    0.48
   0  -2   1    3.14    0.66
   0  -2   0  133.11    4.64
   0   2   0  138.75    5.44
   0  -2   0  143.67    5.54
   0   2   0  143.92    4.77
   0  -2   0  139.11    3.99
   0   2   0  146.83    4.08
   0   2   0  140.23    4.65
   0  -2   0  145.79    4.64
   0  -2   0  139.30    4.68
   0   2   0  141.28    3.91
   0   2   0  138.40    4.59
   0   2   1  797.15   16.17
   0  -2  -1  792.93   16.15
   0   2   1  818.66   16.62
   0  -2  -1  818.15   17.29
   0   2   1  814.00   17.31
   0  -2  -1  772.50   16.31
   0  -2  -1  790.82   14.39
   0  -2  -1  816.20   15.46
   0   2   1  821.61   14.31
   0   2   1  795.34   15.52
   0   2   1  802.02   16.05
   0  -2  -1  815.53   16.17
   0   2   1  776.88   14.37
   0  -2  -1  819.08   14.19
   0   2   2  871.58   18.20
   0  -2  -2  906.62   18.29
   0   2   2  910.97   18.79
   0  -2  -2  866.26   18.67
   0  -2  -2  920.02   18.81
   0   2   2  914.37   18.89
   0   2   2  876.92   17.78
   0  -2  -2  866.72   16.29
   0  -2  -2  891.90   16.55
   0   2   2  910.42   16.22
   0  -2  -2  897.54   17.68
   0   2   2  876.79   16.79
   0  -2  -2  892.27   18.21
   0  -2  -2  893.30   15.68
   0  -2  -2  876.18   17.93
   0   2   2  910.34   18.21
   0  -2  -3  286.27    8.91
   0  -2  -3  306.87    9.41
   0  -2  -3  303.08    8.67
   0   2   3  287.10    8.58
   0   2   3  285.51    7.13
   0  -2  -3  299.85    7.51
   0   2   3  291.19    8.64
   0  -2  -3  290.10    8.47
   0  -2  -3  284.95    7.71
   0   2   3  287.56    7.97
   0   2   3  290.76    8.74
   0  -2  -3  300.12    8.71
   0  -2  -3  300.32    8.92
   0  -2  -4  463.06   12.90
   0  -2  -4  469.44   13.33
   0   2   4  461.85   11.70
   0  -2  -4  460.43   11.56
   0   2   4  465.97   12.57
   0  -2  -4  472.94   11.12
   0   2   4  464.95   12.04
   0   2   4  457.66   10.74
   0  -2  -4  477.81   12.43
   0  -2  -4  477.11   11.66
   0  -2  -4  480.83   12.78
   0  -2  -4  458.75   12.44
   0   2   4  476.41   12.61
   0   2   4  479.82   12.76
   0   2   5   93.67    4.39
   0  -2  -5  105.36    5.94
   0  -2  -5  101.78    4.45
   0  -2  -5  100.58    4.98
   0   2   5   97.68    5.24
   0   2   5   93.58    4.32
   0  -2  -5  100.81    4.65
   0   2   5   95.76    5.33
   0   2   5  102.52    5.56
   0  -2  -5  102.71    5.45
   0   2   5  102.10    5.44
   0   2   6    8.69    1.30
   0  -2  -6    9.23    1.30
   0  -2  -6   10.57    2.18
   0   2   6    8.47    1.65
   0  -2  -6    8.69    1.50
   0   2   6    7.36    1.37
   0   2   6    7.63    1.80
   0   2   6    6.25    1.61
   0  -2  -7   82.97    6.43
   0  -2  -7   87.54    3.82
   0  -2  -7   82.67    3.27
   0  -2  -7   92.85    5.19
   0   2   7   88.08    4.87
   0   2   7   86.44    5.78
   0   2   7   84.42    5.70
   0   2   7   89.10    5.83
   0  -2  -8  101.76    7.53
   0  -2  -8  101.93    3.50
   0  -2  -8  120.12    4.17
   0   2   8  110.78    6.95
   0   2   8  118.82    7.21
   0   2   8  108.08    5.81
   0   2   8  111.93    6.96
   0  -2  -9   -0.64    1.57
   0   2   9   -0.25    0.76
   0   2   9   -0.50    1.33
   0   2   9   -0.46    0.87
   0   2   9   -0.10    0.95
   0  -2 -10   60.25    3.38
   0  -2 -10   68.12    6.72
   0   2  10   63.29    4.92
   0   2  10   67.15    6.00
   0   2  10   59.93    5.74
   0   2  10   59.95    5.63
   0  -2 -11    5.86    2.68
   0  -2 -11    5.96    1.08
   0   2  11    5.78    1.91
   0   2  11    3.51    1.39
   0   2  11    2.00    1.65
   0   2  11    3.36    2.04
   0  -2 -12    0.96    1.74
   0  -2 -12    3.98    2.10
   0   2  12    3.21    1.48
   0   2  12    6.80    2.34
   0   2  12    5.88    2.13
   0   2  12    2.53    1.65
   0  -2 -13   20.55    4.45
   0  -2 -13   27.32    4.59
   0   2  13   21.26    4.35
   0   2  13   29.36    3.87
   0   2  13   25.38    4.34
   0   2  13   21.22    4.03
   0  -2 -14    6.08    2.72
   0  -2 -14   16.28    3.78
   0   2  14   12.25    2.82
   0   2  14    6.07    2.82
   0   2  14    7.59    2.95
   0   2  14   12.32    3.42
   0  -2 -15    1.83    2.30
   0  -2 -15    3.32    2.37
   0   2  15    3.78    2.25
   0   2  15    1.85    1.57
   0   2  15   -0.99    2.51
   0   2  15    1.08    1.70
   0  -2 -16   -1.50    2.23
   0  -2 -16   -0.46    1.71
   0   2  16   -3.15    2.39
   0   2  16   -0.17    2.01
   0   2  16   -0.10    1.99
   0  -2 -17    8.26    3.30
   0  -2 -17    7.33    3.31
   0   2  17    5.40    3.02
   0   2  17    4.45    2.62
   0   2  17    8.29    3.73
   0  -3  19   64.97    8.15
   0  -3  19   64.21    8.79
   0   3 -18   13.07    4.21
   0  -3  18   10.48    3.45
   0  -3  18    8.78    3.46
   0  -3  18   10.50    3.62
   0   3 -17   27.21    5.26
   0  -3  17   28.52    5.31
   0  -3  17   30.13    5.87
   0  -3  17   23.75    5.06
   0   3 -16    4.21    2.89
   0  -3  16    0.11    1.80
   0  -3  16    7.39    2.75
   0  -3  16    5.07    2.55
   0   3 -15   43.40    6.10
   0  -3  15   57.70    7.04
   0  -3  15   46.27    6.02
   0  -3  15   38.36    5.81
   0   3 -14  118.73    9.68
   0  -3  14  126.33    9.91
   0  -3  14  133.05    9.80
   0  -3  14  113.24    9.45
   0   3 -13   11.06    3.21
   0  -3  13   19.96    3.79
   0  -3  13   17.54    3.76
   0  -3  13   18.49    3.66
   0   3 -12   18.55    3.84
   0  -3  12   26.37    4.19
   0  -3  12   28.46    4.48
   0  -3  12   27.64    4.33
   0  -3  11   32.16    2.36
   0   3 -11   30.06    4.19
   0  -3  11   34.44    2.50
   0  -3  11   34.52    2.57
   0  -3  11   22.92    3.71
   0  -3  11   35.29    4.60
   0  -3  10   73.61    3.64
   0   3 -10   59.67    5.66
   0  -3  10   67.57    3.94
   0  -3  10   72.38    3.87
   0  -3  10   65.42    5.84
   0  -3  10   69.22    5.98
   0   3  -9   44.70    4.60
   0  -3   9   40.24    2.71
   0  -3   9   44.86    4.56
   0   3  -9   42.19    3.39
   0  -3   9   42.53    3.29
   0  -3   8    9.49    1.37
   0   3  -8    8.81    2.09
   0  -3   8    8.55    1.54
   0   3  -8   10.95    1.84
   0  -3   8    9.26    2.05
   0   3  -7    4.14    1.50
   0  -3   7    3.80    0.87
   0  -3   7    4.93    1.24
   0   3  -7    6.73    1.42
   0  -3   7    2.25    1.16
   0   3  -7    4.34    1.07
   0   3  -6  304.70   10.63
   0  -3   6  297.34    8.81
   0   3  -6  295.38    9.88
   0   3  -6  314.05    9.32
   0  -3   6  303.29   10.17
   0  -3   6  287.69    9.87
   0   3  -6  301.37   10.09
   0  -3   5  229.38    7.47
   0  -3   5  212.63    8.21
   0   3  -5  216.03    8.39
   0  -3   5  214.46    7.76
   0   3  -5  225.97    7.76
   0  -3   5  231.38    8.53
   0   3  -5  220.38    8.41
   0  -3   4   37.40    2.96
   0   3  -4   38.42    3.01
   0  -3   4   35.86    2.61
   0   3  -4   36.98    2.59
   0   3  -4   33.59    3.07
   0  -3   4   33.32    3.14
   0   3  -3  655.42   14.76
   0  -3   3  622.86   14.69
   0  -3   3  636.30   16.32
   0   3  -3  638.15   16.28
   0   3  -3  602.83   13.18
   0  -3   3  634.65   13.39
   0  -3   2  365.49    9.71
   0   3  -2  348.89   11.18
   0  -3   2  360.79   11.33
   0   3  -2  362.62    8.12
   0   3  -2  357.22    9.63
   0   3  -1 1128.64   24.97
   0  -3   1 1174.21   25.07
   0   3  -1 1122.66   22.66
   0   3  -1 1161.99   19.26
   0   3  -1 1125.98   22.75
   0  -3   1 1199.85   22.61
   0   3  -1 1120.40   22.47
   0   3   0   21.54    2.09
   0   3   0   19.48    1.99
   0  -3   0   15.53    1.80
   0   3   0   21.54    2.48
   0  -3   0   23.01    2.64
   0  -3   0   19.10    1.00
   0   3   0   17.93    1.55
   0  -3   0   20.95    2.04
   0   3   0   17.18    1.45
   0  -3   0   16.64    1.74
   0   3   0   18.24    1.88
   0   3   1  444.23   11.63
   0   3   1  462.96   12.08
   0   3   1  438.60   12.91
   0  -3  -1  444.94   12.96
   0  -3  -1  447.77   11.84
   0   3   1  463.12    9.17
   0  -3  -1  441.55   10.51
   0   3   1  433.98   10.65
   0  -3  -1  431.89    9.34
   0  -3  -1  440.51   11.50
   0   3   1  427.56    9.60
   0  -3  -1  450.59   11.57
   0   3   1  432.72   11.38
   0  -3  -2   83.20    4.53
   0   3   2   78.57    4.39
   0  -3  -2   84.90    5.02
   0   3   2   72.90    4.47
   0   3   2   87.49    5.10
   0  -3  -2   84.14    4.74
   0   3   2   78.69    4.08
   0  -3  -2   81.83    4.01
   0   3   2   84.14    3.46
   0  -3  -2   80.90    3.27
   0  -3  -2   82.90    3.00
   0   3   2   88.22    4.53
   0  -3  -2   85.23    4.51
   0   3   3 1014.36   22.02
   0  -3  -3  992.96   21.91
   0  -3  -3  979.86   22.33
   0   3   3  992.72   22.50
   0   3   3  982.52   22.62
   0  -3  -3  989.55   22.51
   0  -3  -3  970.98   19.14
   0   3   3  986.84   19.84
   0   3   3  995.43   21.35
   0   3   3 1036.14   19.07
   0  -3  -3 1005.67   21.05
   0  -3  -3  966.80   21.36
   0  -3  -3 1006.16   21.85
   0   3   3 1011.32   21.81
   0  -3  -3  961.76   17.95
   0  -3  -4    8.75    1.67
   0  -3  -4    7.86    1.65
   0   3   4    6.01    1.40
   0  -3  -4    9.32    1.70
   0   3   4    7.07    1.09
   0  -3  -4    9.39    1.29
   0   3   4    8.48    1.46
   0  -3  -4    7.80    1.26
   0  -3  -4    7.68    0.95
   0   3   4    8.85    1.70
   0   3   4    7.91    1.52
   0  -3  -4    8.43    1.55
   0   3   5  277.26    9.85
   0  -3  -5  290.39    9.81
   0  -3  -5  285.52   11.15
   0   3   5  284.87    8.29
   0   3   5  288.28   10.42
   0  -3  -5  292.13    8.90
   0   3   5  277.42    9.65
   0  -3  -5  301.17    9.32
   0   3   5  295.09   10.58
   0  -3  -6   18.73    2.90
   0  -3  -6   19.89    2.38
   0   3   6   19.31    2.37
   0   3   6   19.90    2.09
   0  -3  -6   22.32    2.32
   0   3   6   19.23    2.60
   0   3   6   19.97    2.82
   0   3   6   19.21    2.76
   0  -3  -7  206.54    7.90
   0  -3  -7  217.86   10.52
   0   3   7  195.84    7.90
   0   3   7  200.61    9.25
   0   3   7  203.07    7.66
   0  -3  -7  213.14    8.35
   0   3   7  234.95   10.19
   0   3   7  225.71    9.96
   0  -3  -8    1.34    0.57
   0  -3  -8    0.85    1.13
   0  -3  -8    1.40    0.89
   0   3   8    1.47    0.81
   0   3   8    2.62    1.28
   0   3   8    0.87    0.87
   0   3   8    1.41    1.15
   0  -3  -9   26.76    4.27
   0  -3  -9   18.39    1.71
   0  -3  -9   22.62    3.70
   0  -3  -9   27.48    2.41
   0   3   9   23.68    2.80
   0   3   9   30.74    4.02
   0   3   9   24.35    3.57
   0   3   9   25.15    3.70
   0  -3 -10    7.17    2.59
   0  -3 -10    4.27    2.37
   0  -3 -10    4.84    0.88
   0  -3 -10    5.36    1.00
   0   3  10    5.55    1.68
   0   3  10    1.21    1.33
   0   3  10    5.53    2.20
   0   3  10    6.28    2.15
   0  -3 -11   82.89    4.63
   0  -3 -11   93.96    8.62
   0  -3 -11   87.96    7.91
   0   3  11   78.78    7.16
   0   3  11   78.85    7.18
   0   3  11   86.56    6.00
   0   3  11   90.49    7.54
   0  -3 -12   16.67    3.86
   0  -3 -12   19.21    3.88
   0   3  12   20.18    3.84
   0   3  12   21.10    3.20
   0   3  12   21.68    3.91
   0   3  12   23.82    4.25
   0  -3 -13    1.69    1.77
   0  -3 -13    4.10    2.51
   0   3  13    3.30    2.05
   0   3  13    1.09    0.93
   0   3  13    1.08    1.85
   0   3  13    1.33    1.44
   0  -3 -14    6.13    2.98
   0  -3 -14   13.74    3.83
   0   3  14    7.07    2.94
   0   3  14   16.88    4.14
   0   3  14   10.72    3.26
   0  -3 -15    3.72    2.63
   0  -3 -15    4.23    2.54
   0   3  15    4.59    2.62
   0   3  15    4.63    2.62
   0   3  15    6.33    2.78
   0  -3 -16   16.64    5.08
   0  -3 -16   16.71    4.31
   0   3  16   28.02    5.60
   0   3  16   15.89    4.34
   0   3  16   18.52    4.30
   0   3  17   -0.41    1.94
   0   3  17    5.70    2.75
   0  -4  19   40.31    6.67
   0  -4  19   38.52    6.80
   0   4 -18   -0.50    1.99
   0  -4  18    2.05    2.04
   0  -4  18   -0.47    2.23
   0  -4  18    4.16    3.24
   0   4 -17   15.51    4.27
   0  -4  17   12.70    3.61
   0  -4  17   10.38    3.61
   0  -4  17   12.14    3.66
   0   4 -16   -0.37    2.08
   0  -4  16    3.60    2.69
   0  -4  16   -0.83    1.90
   0  -4  16    1.57    1.94
   0   4 -15   58.48    7.09
   0  -4  15   66.25    7.51
   0  -4  15   58.48    6.93
   0  -4  15   71.17    7.82
   0   4 -14   82.30    8.05
   0  -4  14   92.77    8.53
   0  -4  14  106.48    9.07
   0  -4  14   97.70    8.82
   0   4 -13  151.41   10.39
   0  -4  13  142.35   10.07
   0  -4  13  138.38    9.89
   0  -4  13  163.61   10.93
   0   4 -12  131.60    9.25
   0  -4  12  152.42    6.91
   0  -4  12  138.42    9.52
   0  -4  12  149.61    9.95
   0  -4  11  291.93    9.23
   0   4 -11  289.27   13.47
   0  -4  11  274.72   13.10
   0  -4  11  298.20   10.51
   0  -4  10  213.76    7.84
   0   4 -10  225.57   11.15
   0  -4  10  217.92   10.78
   0  -4  10  221.17    9.13
   0   4 -10  212.73    9.33
   0  -4   9    0.60    0.61
   0   4  -9    1.47    1.50
   0  -4   9    0.99    1.26
   0  -4   9    1.77    1.07
   0   4  -9    0.05    0.65
   0   4  -8    9.84    2.20
   0  -4   8    6.77    1.36
   0  -4   8    7.43    1.93
   0  -4   8    7.67    1.71
   0   4  -8    8.36    1.84
   0  -4   7  486.30   13.37
   0   4  -7  485.09   15.31
   0   4  -7  501.61   13.41
   0  -4   7  447.87   14.04
   0  -4   7  459.48   14.77
   0   4  -7  487.83   15.22
   0   4  -6    8.06    1.82
   0  -4   6    8.83    1.60
   0   4  -6    8.80    1.58
   0  -4   6   10.89    1.82
   0   4  -6    9.30    1.97
   0  -4   6   11.28    2.08
   0  -4   5  159.95    6.97
   0   4  -5  178.24    7.63
   0  -4   5  160.78    6.50
   0   4  -5  169.13    6.54
   0  -4   5  168.87    8.21
   0   4  -5  165.19    8.16
   0   4  -4    8.07    1.65
   0  -4   4   12.79    1.94
   0  -4   4   17.54    2.80
   0   4  -4    8.89    2.01
   0   4  -4   12.17    1.59
   0  -4   4   15.22    1.84
   0  -4   3   12.51    1.83
   0  -4   3   14.40    2.39
   0   4  -3   11.50    2.14
   0   4  -3   11.53    1.35
   0   4  -3   12.98    1.88
   0  -4   2  742.41   16.93
   0   4  -2  708.94   19.51
   0  -4   2  729.46   19.62
   0   4  -2  727.55   17.07
   0   4  -2  704.52   14.02
   0   4  -2  687.84   13.51
   0  -4   2  735.92   16.89
   0   4  -2  686.89   16.69
   0   4  -1  170.72    8.45
   0   4  -1  180.56    7.16
   0  -4   1  165.34    8.27
   0   4  -1  179.76    4.12
   0   4  -1  168.96    5.70
   0   4  -1  172.45    6.08
   0   4  -1  172.02    6.92
   0  -4   1  188.40    7.08
   0   4  -1  169.34    7.05
   0   4   0 1353.04   27.61
   0  -4   0 1309.11   27.43
   0   4   0 1359.18   27.79
   0  -4   0 1355.37   30.28
   0   4   0 1312.36   30.18
   0   4   0 1359.16   25.48
   0  -4   0 1332.34   22.48
   0  -4   0 1345.90   27.45
   0   4   0 1302.22   25.03
   0  -4   0 1374.64   27.24
   0   4   0 1340.01   27.30
   0   4   1  362.43   11.24
   0   4   1  380.83   11.76
   0  -4  -1  362.95   12.80
   0   4   1  377.30   13.12
   0  -4  -1  346.91   11.30
   0  -4  -1  366.70   10.01
   0   4   1  360.40   10.18
   0   4   1  368.01    8.26
   0   4   1  358.16    9.23
   0   4   1  354.10   11.06
   0  -4  -1  380.15   11.46
   0   4   2  280.46    9.90
   0  -4  -2  282.56    9.93
   0   4   2  278.57   11.06
   0  -4  -2  289.32   10.38
   0  -4  -2  281.28   11.01
   0  -4  -2  286.61    8.99
   0   4   2  281.84    9.22
   0   4   2  286.36    7.62
   0  -4  -2  275.70    7.62
   0   4   2  280.11    7.56
   0  -4  -2  278.10    7.17
   0   4   2  278.86    9.80
   0   4   3   16.73    2.42
   0  -4  -3   18.54    2.69
   0   4   3   12.95    2.31
   0  -4  -3   17.70    2.64
   0  -4  -3   14.47    1.59
   0   4   3   16.57    1.81
   0   4   3   14.84    2.13
   0   4   3   16.74    2.31
   0  -4  -3   15.91    1.38
   0   4   4  669.95   19.14
   0  -4  -4  720.32   19.45
   0  -4  -4  712.00   19.65
   0   4   4  695.36   16.55
   0  -4  -4  717.02   15.89
   0   4   4  673.95   18.01
   0  -4  -4  702.43   13.93
   0   4   4  679.73   18.45
   0  -4  -5   97.16    6.55
   0   4   5   71.39    5.39
   0  -4  -5   80.66    5.63
   0   4   5   90.74    4.37
   0   4   5   79.36    5.53
   0   4   5   85.23    5.08
   0  -4  -5   96.11    4.83
   0  -4  -5   85.46    3.53
   0   4   5   78.42    5.57
   0  -4  -6  132.55    7.15
   0   4   6  127.18    7.18
   0  -4  -6  143.78    8.57
   0   4   6  131.63    6.96
   0   4   6  130.66    7.54
   0  -4  -6  136.27    6.23
   0   4   6  134.51    5.71
   0   4   6  130.89    7.58
   0  -4  -6  127.60    4.70
   0   4   7   13.35    2.24
   0  -4  -7   14.95    3.03
   0  -4  -7   10.98    2.11
   0   4   7   12.41    2.32
   0   4   7   12.63    1.81
   0   4   7   10.86    2.37
   0  -4  -7   11.18    1.38
   0   4   7   14.33    2.70
   0  -4  -8  175.79    8.09
   0  -4  -8  184.14   10.59
   0   4   8  169.47    9.14
   0   4   8  183.32    7.53
   0   4   8  194.37   10.24
   0  -4  -8  164.84    6.06
   0   4   9   90.43    7.04
   0   4   9   85.92    5.26
   0   4   9   83.77    7.03
   0  -4  -9   85.43    7.53
   0  -4  -9   86.51    5.35
   0  -4 -10   54.37    6.62
   0  -4 -10   70.03    7.02
   0  -4 -10   72.79    4.58
   0   4  10   63.66    6.33
   0   4  10   71.10    6.69
   0   4  10   63.96    4.79
   0  -4 -11   24.00    4.71
   0  -4 -11   24.02    4.53
   0   4  11   25.02    3.15
   0   4  11   24.90    4.08
   0   4  11   26.09    4.45
   0  -4 -12   36.33    6.07
   0  -4 -12   44.84    6.19
   0   4  12   34.10    5.04
   0   4  12   41.33    4.18
   0   4  12   46.96    6.06
   0  -4 -13   -1.69    2.36
   0  -4 -13    0.53    1.92
   0   4  13    1.78    1.94
   0   4  13    1.15    1.64
   0  -4 -14   57.71    7.92
   0  -4 -14   68.33    8.27
   0   4  14   49.04    6.73
   0   4  14   57.51    7.31
   0  -4 -15   -1.65    2.52
   0  -4 -15    0.62    2.26
   0   4  15   -0.65    1.72
   0   4  15   -1.34    1.99
   0   4  16   21.34    4.94
   0  -5  19    1.56    2.24
   0  -5  19    0.97    1.93
   0   5 -18    4.07    2.83
   0  -5  18    8.44    3.33
   0  -5  18    8.14    3.38
   0  -5  18    2.70    1.90
   0   5 -17   33.90    5.97
   0  -5  17   33.78    5.96
   0  -5  17   26.96    5.19
   0  -5  17   31.02    5.73
   0   5 -16   57.90    7.37
   0  -5  16   60.99    7.60
   0  -5  16   64.15    7.74
   0  -5  16   58.67    7.50
   0   5 -15   58.62    7.09
   0  -5  15   49.11    6.52
   0  -5  15   48.00    6.41
   0  -5  15   65.97    7.64
   0   5 -14  117.24    9.51
   0  -5  14  113.28    9.35
   0  -5  14  119.04    9.87
   0   5 -13  325.09   15.78
   0  -5  13  340.99   12.37
   0  -5  13  321.35   15.47
   0  -5  13  356.26   16.78
   0   5 -12  239.50   12.75
   0  -5  12  229.68   12.23
   0  -5  12  207.93    9.74
   0   5 -11   64.31    6.25
   0  -5  11   54.63    5.56
   0  -5  10   -0.57    1.21
   0  -5  10   -0.05    1.03
   0   5  -9  158.59    9.12
   0  -5   9  155.85    8.50
   0  -5   9  170.05    9.09
   0   5  -8   90.96    6.50
   0  -5   8   86.09    5.82
   0  -5   8   84.85    6.39
   0   5  -7   28.38    3.44
   0  -5   7   23.59    2.83
   0  -5   7   32.49    3.93
   0   5  -6   69.32    5.19
   0  -5   6   74.96    5.99
   0  -5   6   72.45    4.65
   0   5  -6   76.96    4.61
   0   5  -5   25.23    3.02
   0  -5   5   24.11    3.44
   0   5  -5   25.60    2.43
   0  -5   5   25.48    2.48
   0   5  -5   23.55    2.93
   0  -5   4   29.67    3.82
   0   5  -4   25.89    2.21
   0   5  -4   26.43    2.94
   0  -5   3   41.71    4.43
   0   5  -3   42.12    2.59
   0   5  -3   40.21    2.47
   0   5  -3   44.04    3.75
   0  -5   2  129.04    8.04
   0   5  -2  126.77    5.13
   0   5  -2  128.91    4.46
   0   5  -2  130.48    3.88
   0   5  -2  135.48    6.92
   0   5  -2  131.33    5.88
   0   5  -2  124.09    6.43
   0  -5   1   21.65    3.33
   0   5  -1   20.74    2.09
   0   5  -1   25.70    2.86
   0   5  -1   28.61    3.11
   0   5  -1   26.83    2.44
   0   5   0 1124.26   25.13
   0  -5   0 1079.14   27.78
   0  -5   0 1084.07   24.89
   0   5   0 1090.33   22.55
   0  -5   0 1067.81   18.83
   0   5   0 1040.09   24.36
   0   5   0 1059.99   21.97
   0   5   1   22.27    2.84
   0  -5  -1   12.83    2.74
   0  -5  -1   18.96    2.67
   0   5   1   17.32    1.51
   0  -5  -1   18.76    1.33
   0   5   1   16.41    2.09
   0   5   1   15.55    2.27
   0   5   1   14.42    1.72
   0   5   2  273.74   10.68
   0  -5  -2  291.37   11.26
   0  -5  -2  284.26   12.15
   0   5   2  263.36    7.65
   0   5   2  279.84    9.84
   0  -5  -2  270.40    8.04
   0   5   2  255.28   10.26
   0   5   2  263.60    8.00
   0   5   3   32.40    3.58
   0  -5  -3   36.73    3.96
   0  -5  -3   29.42    3.76
   0   5   3   33.83    2.68
   0  -5  -3   33.03    2.62
   0   5   3   30.34    3.42
   0   5   3   26.53    3.04
   0   5   4  556.39   17.21
   0  -5  -4  531.34   17.49
   0  -5  -4  547.65   17.97
   0  -5  -4  546.45   13.86
   0   5   4  537.50   16.22
   0   5   4  546.94   14.37
   0   5   4  548.17   16.84
   0  -5  -4  548.96   11.83
   0  -5  -5   36.43    4.34
   0  -5  -5   26.93    3.67
   0   5   5   31.76    3.20
   0  -5  -5   32.04    2.91
   0   5   5   27.91    3.55
   0   5   5   26.68    3.36
   0  -5  -5   32.97    2.11
   0  -5  -6  188.45    9.78
   0  -5  -6  211.99   11.04
   0   5   6  204.34   10.04
   0   5   6  196.69    8.91
   0  -5  -6  196.35    8.03
   0   5   6  192.38    9.92
   0  -5  -6  202.42    5.88
   0  -5  -7   43.01    4.99
   0  -5  -7   35.22    4.07
   0   5   7   35.00    3.88
   0   5   7   35.86    4.33
   0   5   7   38.43    4.50
   0  -5  -7   40.11    2.39
   0  -5  -8  142.72    8.26
   0  -5  -8  153.18   10.13
   0   5   8  146.63    6.83
   0   5   8  149.35    8.75
   0   5   8  153.08    9.45
   0   5   8  151.14    9.36
   0  -5  -8  142.29    5.04
   0  -5  -9  108.39    6.99
   0  -5  -9  112.21    9.03
   0   5   9  105.29    8.24
   0   5   9  117.71    6.27
   0   5   9  116.45    8.11
   0  -5 -10    3.04    2.17
   0   5  10    0.56    0.80
   0   5  10    1.74    1.75
   0   5  10    1.22    1.90
   0  -5 -11   28.62    5.25
   0  -5 -11   32.66    5.50
   0   5  11   30.73    4.68
   0   5  11   35.24    5.31
   0  -5 -12   -0.52    1.86
   0  -5 -12    1.17    2.07
   0   5  12    4.59    2.58
   0   5  12   -2.71    2.28
   0  -5 -13   44.60    7.03
   0  -5 -13   47.95    6.96
   0   5  13   41.41    6.09
   0   5  13   47.02    6.58
   0  -5 -14    8.86    3.96
   0  -5 -14   14.87    4.13
   0   5  14   10.35    3.29
   0   5  14    7.17    3.12
   0   5  15    5.96    3.00
   0   5  16    9.16    3.46
   0  -6  19    1.58    2.58
   0   6 -18   20.87    5.09
   0  -6  18   17.36    4.45
   0  -6  18   15.51    4.50
   0  -6  18   12.78    3.96
   0   6 -17    6.67    3.09
   0  -6  17   10.26    3.41
   0  -6  17    3.80    2.16
   0  -6  17    8.84    3.16
   0   6 -16   54.37    7.17
   0  -6  16   60.75    7.86
   0  -6  16   52.38    7.01
   0  -6  16   51.04    7.24
   0   6 -15   17.33    4.05
   0  -6  15   14.65    3.77
   0  -6  15   14.26    4.08
   0   6 -14  153.20   11.21
   0  -6  14  167.92   11.30
   0   6 -13   -0.12    1.42
   0  -6  13    6.09    2.45
   0  -6  13    6.47    1.89
   0   6 -12   74.69    7.18
   0  -6  12   82.87    7.22
   0  -6  12   82.73    6.68
   0   6 -11  157.64   10.06
   0  -6  11  168.00    9.79
   0  -6  11  154.90    9.50
   0   6 -10  212.89   11.38
   0  -6  10  201.32   10.33
   0  -6  10  208.27   11.10
   0   6  -9    0.96    1.38
   0  -6   9    1.48    1.36
   0  -6   9    1.62    1.13
   0   6  -8  472.87   16.48
   0  -6   8  440.31   14.55
   0  -6   8  440.31   16.99
   0   6  -7   11.44    2.35
   0  -6   7   13.00    2.81
   0  -6   7   11.47    1.98
   0   6  -6  360.45   13.14
   0  -6   6  359.56   15.11
   0  -6   6  355.26   11.26
   0   6  -6  357.79   11.05
   0   6  -6  334.89   12.81
   0  -6   5  205.00   11.15
   0   6  -5  205.83    7.45
   0   6  -5  209.63    9.56
   0  -6   4  334.72   14.54
   0   6  -4  311.43    9.03
   0   6  -4  333.19    9.25
   0   6  -4  317.64   11.94
   0  -6   3  394.76   16.04
   0   6  -3  367.57    9.48
   0   6  -3  373.83    8.89
   0   6  -3  370.98   13.47
   0   6  -3  384.99   13.14
   0   6  -2    3.13    1.60
   0  -6   2    1.33    1.40
   0   6  -2    2.24    0.55
   0   6  -2    1.37    0.51
   0   6  -2    1.12    0.80
   0   6  -2    3.51    1.33
   0  -6   1  738.37   23.54
   0   6  -1  800.50   18.23
   0   6  -1  782.40   18.55
   0   6  -1  749.17   20.46
   0   6  -1  794.59   21.24
   0   6   0  204.14    9.40
   0  -6   0  181.77    8.96
   0  -6   0  172.40   10.39
   0   6   0  184.41    7.58
   0  -6   0  182.44    4.91
   0   6   0  189.59    5.35
   0   6   0  184.44    7.34
   0   6   0  189.84    8.98
   0   6   1  614.68   18.22
   0  -6  -1  594.39   20.53
   0  -6  -1  607.05   18.37
   0   6   1  607.16   12.92
   0   6   1  614.55   16.34
   0  -6  -1  585.02   11.89
   0   6   1  595.29   17.72
   0   6   1  577.24   14.87
   0   6   2  672.77   19.61
   0  -6  -2  678.26   21.87
   0  -6  -2  658.35   19.83
   0   6   2  630.16   17.60
   0  -6  -2  665.32   13.49
   0  -6  -2  622.75   15.21
   0   6   2  670.76   14.79
   0   6   2  658.45   15.61
   0   6   2  608.11   18.67
   0   6   3  218.75   10.47
   0  -6  -3  212.49   10.67
   0  -6  -3  239.43   12.21
   0   6   3  221.53    9.69
   0  -6  -3  224.27    7.87
   0   6   3  204.83    7.51
   0   6   3  213.22   10.14
   0   6   4  604.72   19.46
   0  -6  -4  597.67   20.67
   0  -6  -4  637.05   20.27
   0  -6  -4  584.65   15.36
   0   6   4  634.06   18.61
   0   6   4  619.24   15.97
   0   6   4  619.31   19.28
   0  -6  -5    6.38    2.28
   0  -6  -5    3.27    1.91
   0   6   5    2.57    1.16
   0   6   5    3.68    1.67
   0   6   5    5.43    2.02
   0  -6  -6  413.35   16.51
   0  -6  -6  466.69   17.93
   0   6   6  429.13   16.06
   0   6   6  412.35   14.03
   0   6   6  408.60   16.07
   0  -6  -7   42.06    5.03
   0  -6  -7   47.44    5.75
   0   6   7   49.48    4.81
   0   6   7   49.41    5.40
   0   6   7   44.42    5.16
   0  -6  -8   50.67    5.37
   0  -6  -8   53.26    6.26
   0   6   8   47.25    5.54
   0   6   8   47.39    4.96
   0   6   8   50.37    5.78
   0  -6  -9   19.71    3.35
   0  -6  -9   22.24    4.25
   0   6   9   18.53    3.42
   0   6   9   22.89    4.02
   0   6   9   20.67    3.98
   0  -6 -10   -0.76    1.51
   0   6  10   -1.19    1.61
   0   6  10    3.87    2.45
   0  -6 -11    7.16    3.07
   0   6  11    6.27    2.52
   0   6  11    8.21    3.03
   0  -6 -12    6.41    3.06
   0  -6 -12    8.22    3.73
   0   6  12    8.67    2.90
   0   6  12    7.83    3.13
   0  -6 -13    4.47    2.97
   0  -6 -13    6.51    3.06
   0   6  13    0.80    1.93
   0   6  13    6.61    2.82
   0   6  14    0.28    1.44
   0   6  15    5.02    2.84
   0  -7  19    3.26    2.58
   0   7 -18    3.69    3.74
   0  -7  18    0.27    1.75
   0  -7  18    6.23    3.30
   0  -7  18    2.34    2.05
   0   7 -17    1.89    2.03
   0  -7  17    1.13    1.95
   0  -7  17    1.14    2.55
   0  -7  17   -0.38    1.96
   0   7 -16    8.65    3.41
   0  -7  16    7.70    3.40
   0  -7  16   10.62    3.51
   0   7 -15   18.58    4.37
   0  -7  15   27.06    4.74
   0   7 -14   71.34    7.64
   0  -7  14   67.30    7.20
   0   7 -13   10.22    3.00
   0  -7  13   16.14    3.48
   0  -7  13   17.15    3.29
   0   7 -12   86.91    7.89
   0  -7  12   69.45    6.68
   0  -7  12   84.79    7.47
   0   7 -11   10.46    3.15
   0  -7  11    9.74    2.42
   0  -7  11    5.88    2.16
   0   7 -10  102.50    7.95
   0  -7  10   82.85    6.43
   0  -7  10   87.60    7.84
   0   7  -9    0.32    1.44
   0  -7   9    3.11    2.05
   0  -7   9    5.02    1.68
   0   7  -8  438.70   16.24
   0  -7   8  415.80   17.66
   0  -7   8  425.40   14.06
   0   7  -8  402.56   15.69
   0  -7   7   13.71    3.59
   0   7  -7   12.25    2.81
   0   7  -7    9.61    2.64
   0  -7   6  438.72   18.26
   0   7  -6  445.22   12.74
   0   7  -6  458.67   16.06
   0   7  -5  122.53    3.99
   0  -7   5  135.73    9.66
   0   7  -5  118.13    5.49
   0   7  -5  119.93    5.51
   0   7  -5  111.96    7.30
   0   7  -4   22.47    3.45
   0  -7   4   19.68    3.85
   0   7  -4   18.73    1.80
   0   7  -4   19.70    1.99
   0   7  -4   13.60    2.60
   0  -7   3  751.65   24.85
   0   7  -3  712.62   13.87
   0   7  -3  697.91   15.18
   0   7  -3  714.94   17.27
   0   7  -3  717.65   20.64
   0   7  -3  719.44   21.36
   0   7  -2    1.60    1.42
   0  -7   2    0.69    1.61
   0   7  -2    0.55    0.55
   0   7  -2    0.33    0.95
   0   7  -2   -0.62    1.05
   0   7  -1   54.30    5.11
   0  -7   1   44.85    5.58
   0   7  -1   43.50    3.64
   0   7  -1   41.61    4.39
   0   7   0   10.96    2.47
   0  -7   0   15.61    3.47
   0  -7   0   14.28    2.77
   0   7   0   14.59    1.39
   0   7   0   12.02    2.05
   0   7   0    8.88    2.24
   0   7   1  290.13   12.54
   0  -7  -1  287.63   12.64
   0  -7  -1  274.06   14.22
   0  -7  -1  277.24    6.89
   0   7   1  270.77    7.71
   0   7   1  282.02   10.80
   0   7   1  272.98   11.99
   0   7   1  251.93    9.46
   0   7   2   24.72    3.64
   0  -7  -2   24.86    4.24
   0  -7  -2   24.75    3.80
   0  -7  -2   29.48    2.00
   0   7   2   29.32    2.47
   0   7   2   24.14    3.15
   0   7   2   26.80    2.72
   0   7   2   24.70    3.60
   0   7   3  204.99   10.82
   0  -7  -3  217.92   12.60
   0  -7  -3  210.46   11.24
   0   7   3  207.06    9.94
   0   7   3  199.63    7.58
   0  -7  -3  199.91    6.47
   0   7   3  203.51   10.55
   0   7   4   91.74    7.28
   0  -7  -4   91.75    7.60
   0  -7  -4   93.60    8.13
   0   7   4   79.52    5.00
   0   7   4   83.30    6.48
   0   7   4   89.74    7.03
   0  -7  -5  110.51    8.57
   0  -7  -5   96.42    8.24
   0   7   5   94.96    5.93
   0   7   5  109.68    7.72
   0   7   5  104.01    7.83
   0  -7  -6    3.73    1.96
   0  -7  -6    7.21    2.48
   0   7   6    5.11    1.62
   0   7   6    5.55    2.00
   0   7   6    1.06    1.55
   0  -7  -7   -0.34    1.75
   0  -7  -7    3.48    2.10
   0   7   7    5.36    1.95
   0   7   7    3.94    2.08
   0   7   7    3.04    2.14
   0  -7  -8  130.58    9.47
   0  -7  -8  148.12   11.02
   0   7   8  140.87    8.80
   0   7   8  125.97    9.46
   0   7   8  134.82    9.84
   0  -7  -9    2.49    1.95
   0  -7  -9   -0.22    2.42
   0   7   9    2.60    1.52
   0   7   9    0.08    1.73
   0   7   9    3.97    2.28
   0  -7 -10    4.70    2.66
   0   7  10    4.44    2.30
   0  -7 -11    9.17    3.36
   0   7  11   10.07    2.97
   0   7  11    7.55    3.02
   0  -7 -12   11.27    3.73
   0  -7 -12    6.76    3.32
   0   7  12    6.08    2.72
   0  -8  18   -1.64    2.50
   0   8 -17   31.86    5.91
   0  -8  17   27.65    5.34
   0  -8  17   34.00    6.47
   0   8 -16    1.50    2.03
   0  -8  16    1.72    2.38
   0   8 -15   82.82    8.73
   0  -8  15   86.04    8.39
   0   8 -14   21.71    4.37
   0  -8  14   17.19    3.72
   0  -8  14   23.13    4.24
   0   8 -13  276.86   15.25
   0  -8  13  270.77   13.89
   0  -8  13  285.25   15.10
   0   8 -12   79.20    7.79
   0  -8  12   81.36    7.14
   0  -8  12   76.16    7.74
   0   8 -11  278.33   14.44
   0  -8  11  292.31   15.47
   0  -8  11  283.65   12.98
   0   8 -10  378.32   16.45
   0  -8  10  386.00   18.11
   0  -8  10  385.89   14.63
   0   8 -10  351.51   15.78
   0  -8   9  181.13   12.12
   0   8  -9  197.49   11.24
   0   8  -9  174.38   10.56
   0  -8   8   15.67    3.86
   0   8  -8   11.60    3.01
   0  -8   7  114.36    9.54
   0   8  -7  120.39    6.48
   0   8  -7  133.03    8.68
   0   8  -6  329.10    7.90
   0  -8   6  322.23   16.70
   0   8  -6  342.85   10.70
   0   8  -6  334.24   10.71
   0   8  -6  359.59   14.66
   0  -8   5   48.08    6.19
   0   8  -5   43.95    3.20
   0   8  -5   50.24    3.24
   0   8  -5   45.39    4.93
   0   8  -5   47.97    5.40
   0  -8   4  142.08   10.74
   0   8  -4  148.67    6.88
   0   8  -4  135.73    4.76
   0   8  -4  134.48    5.44
   0   8  -4  144.00    9.26
   0   8  -4  154.24    9.10
   0   8  -3   19.97    3.64
   0  -8   3   23.32    4.41
   0   8  -3   15.00    1.58
   0   8  -3   17.59    2.35
   0   8  -3   10.65    2.45
   0   8  -2   28.96    4.09
   0  -8   2   30.96    5.14
   0   8  -2   32.30    3.31
   0   8  -2   31.93    2.22
   0   8  -2   31.13    4.04
   0   8  -1   60.11    5.81
   0  -8   1   59.80    7.03
   0   8  -1   52.41    4.38
   0   8  -1   59.79    2.74
   0   8  -1   56.28    2.99
   0   8  -1   53.68    5.39
   0   8   0    0.14    1.30
   0  -8   0    1.00    1.56
   0   8   0    1.02    0.56
   0   8   0    0.65    1.16
   0   8   0    0.04    0.92
   0   8   1  103.98    7.89
   0  -8  -1  109.35    9.32
   0  -8  -1  106.27    8.02
   0   8   1  104.47    6.76
   0   8   1  106.79    4.54
   0  -8  -1  101.58    3.49
   0   8   1  102.69    7.66
   0   8   2    1.54    1.79
   0  -8  -2   -0.07    1.22
   0  -8  -2   -2.47    2.14
   0   8   2    0.21    0.60
   0   8   2    1.36    1.25
   0   8   2   -1.60    1.94
   0   8   3   72.88    6.88
   0  -8  -3   75.32    7.87
   0  -8  -3   78.45    7.26
   0   8   3   81.72    6.50
   0   8   3   78.02    4.63
   0   8   3   78.43    6.89
   0   8   4   23.26    4.06
   0  -8  -4   23.41    4.57
   0  -8  -4   28.65    4.59
   0   8   4   18.56    2.44
   0   8   4   25.94    4.14
   0   8   4   24.05    3.67
   0  -8  -5   99.16    9.23
   0  -8  -5  106.32    8.87
   0   8   5   88.04    7.43
   0   8   5   87.13    5.81
   0   8   5   96.18    8.06
   0  -8  -6   17.00    3.87
   0  -8  -6   13.96    3.74
   0   8   6   12.72    3.14
   0   8   6   17.94    3.65
   0  -8  -7   31.23    5.36
   0  -8  -7   25.82    4.58
   0   8   7   22.62    4.14
   0   8   7   25.08    4.42
   0  -8  -8    7.33    2.83
   0  -8  -8    6.45    2.47
   0   8   8    6.50    2.73
   0   8   8    9.34    2.96
   0  -8  -9   16.24    4.07
   0   8   9   15.45    4.00
   0   8   9    8.78    3.12
   0  -8 -10   -0.03    2.08
   0   8  10   -0.02    1.93
   0   8  10   -1.38    2.13
   0  -8 -11   24.76    5.12
   0   8  11   16.81    4.31
   0  -9  18    2.68    2.27
   0   9 -17    5.95    3.33
   0  -9  17    5.49    2.83
   0   9 -16   -0.09    2.52
   0  -9  16    2.69    2.17
   0   9 -15   31.89    5.41
   0  -9  15   27.16    4.77
   0   9 -14   12.23    3.51
   0  -9  14    5.24    2.10
   0  -9  14    6.88    2.76
   0   9 -13   81.33    8.29
   0  -9  13   74.78    8.16
   0  -9  13   69.43    6.83
   0   9 -12   29.23    5.06
   0  -9  12   24.39    4.71
   0  -9  12   17.22    3.40
   0   9 -12   24.16    4.59
   0  -9  11  250.41   15.30
   0   9 -11  263.56   14.35
   0   9 -11  273.84   14.57
   0  -9  10   65.33    7.69
   0   9 -10   71.97    7.13
   0   9 -10   77.90    7.42
   0  -9   9   10.39    3.51
   0   9  -9   10.04    2.76
   0  -9   8   16.73    4.07
   0   9  -8   14.36    2.39
   0   9  -8   17.24    3.48
   0  -9   7  178.75   12.88
   0   9  -7  162.84    7.39
   0   9  -7  150.97   10.01
   0   9  -6    2.65    2.11
   0  -9   6    0.06    1.86
   0   9  -6    3.46    1.02
   0   9  -6    2.01    1.48
   0   9  -5   34.65    4.90
   0  -9   5   33.82    5.56
   0   9  -5   32.30    3.33
   0   9  -5   33.31    4.56
   0  -9   4    1.58    1.66
   0   9  -4    3.73    2.24
   0   9  -4    2.25    1.78
   0   9  -4   -0.05    0.82
   0   9  -3   29.70    4.58
   0  -9   3   31.79    5.47
   0   9  -3   32.80    3.51
   0   9  -3   32.71    4.54
   0   9  -2   25.20    4.06
   0   9  -2   29.64    3.46
   0   9  -2   30.86    4.45
   0   9  -1  116.55    8.75
   0  -9   1  119.95   10.47
   0   9  -1  113.29    7.00
   0   9  -1  107.49    8.22
   0  -9   0   21.00    4.68
   0   9   0   21.88    3.86
   0   9   0   18.88    3.04
   0   9   0   18.01    3.58
   0  -9  -1   30.68    5.53
   0  -9  -1   30.07    4.61
   0   9   1   38.34    5.14
   0   9   1   33.68    4.65
   0   9   1   35.65    4.22
   0  -9  -2   20.95    4.44
   0  -9  -2   22.71    4.13
   0   9   2   21.28    3.99
   0   9   2   18.05    3.62
   0   9   2   17.06    3.19
   0   9   3   50.82    6.11
   0  -9  -3   53.21    7.13
   0  -9  -3   60.86    6.80
   0   9   3   57.12    5.72
   0   9   3   68.34    6.90
   0  -9  -4   40.04    6.21
   0  -9  -4   31.30    5.08
   0   9   4   35.76    5.23
   0   9   4   34.14    5.17
   0   9   4   33.41    4.65
   0  -9  -5   21.11    4.20
   0  -9  -5   19.18    4.59
   0   9   5   11.04    3.06
   0   9   5   19.14    4.06
   0  -9  -6   28.38    5.12
   0  -9  -6   29.89    5.40
   0   9   6   18.19    3.73
   0   9   6   17.52    3.99
   0  -9  -7    7.03    2.98
   0  -9  -7   13.17    3.67
   0   9   7   20.68    4.22
   0   9   7   13.77    3.64
   0  -9  -8   20.70    4.76
   0   9   8   14.92    3.78
   0   9   8   17.43    4.26
   0  -9  -9    6.48    2.91
   0   9   9   13.42    3.64
   0   9  10    9.88    3.58
   0 -10  17   -2.47    2.49
   0  10 -16   27.76    5.70
   0 -10  16   30.42    5.28
   0  10 -15   11.60    3.56
   0  10 -15   27.90    5.42
   0 -10  14    0.60    2.15
   0  10 -14    1.19    2.07
   0  10 -14    0.02    2.00
   0 -10  13   10.23    3.54
   0  10 -13   16.38    4.15
   0  10 -13   14.11    3.95
   0 -10  12   41.38    6.65
   0  10 -12   40.44    5.84
   0 -10  11  102.61   10.26
   0  10 -11  103.72    9.18
   0 -10  10   11.29    3.90
   0  10 -10    8.15    2.88
   0 -10   9   83.29    9.24
   0  10  -9   75.45    7.61
   0 -10   8   21.86    4.73
   0  10  -8   30.34    5.22
   0  10  -8   19.81    3.83
   0 -10   7   12.47    3.77
   0  10  -7   10.17    3.22
   0  10  -7   10.10    2.91
   0  10  -7   11.44    2.18
   0 -10   6   22.59    5.10
   0  10  -6   22.23    4.35
   0  10  -6   24.11    3.00
   0  10  -6   23.00    4.06
   0 -10   5   14.96    4.23
   0  10  -5   28.17    4.71
   0  10  -5   23.08    2.97
   0  10  -5   28.00    4.44
   0 -10   4    9.19    3.28
   0  10  -4   12.34    3.40
   0  10  -4    8.55    2.51
   0  10  -4    5.85    1.70
   0 -10   3   -1.72    2.52
   0  10  -3    0.38    1.66
   0  10  -3    2.74    1.37
   0  10  -3    3.95    2.18
   0 -10   2   31.01    5.79
   0  10  -2   36.84    5.38
   0  10  -2   32.45    3.85
   0  10  -2   32.98    4.82
   0 -10   1    9.27    3.25
   0  10  -1   13.37    3.41
   0  10  -1   12.54    3.15
   0  10  -1   10.64    2.52
   0 -10   0   15.93    4.43
   0  10   0    9.21    2.89
   0  10   0   13.84    2.80
   0  10   0   14.74    3.62
   0 -10  -1    2.01    2.37
   0  10   1    2.97    2.23
   0  10   1    1.51    1.85
   0  10   1    3.76    1.82
   0 -10  -2   42.80    5.92
   0 -10  -2   33.89    6.10
   0  10   2   30.62    5.14
   0  10   2   28.95    4.27
   0  10   2   34.16    5.19
   0 -10  -3    4.48    2.52
   0 -10  -3    5.40    2.66
   0  10   3    5.24    2.60
   0  10   3    3.15    1.97
   0  10   3    3.09    2.07
   0  10   4   92.26    8.98
   0 -10  -4   84.42    9.55
   0 -10  -4   88.30    8.98
   0  10   4   96.02    8.24
   0  10   4   82.47    8.32
   0 -10  -5    6.05    3.09
   0 -10  -5    8.94    3.85
   0  10   5    6.76    2.68
   0  10   5   14.82    3.96
   0 -10  -6   53.63    7.31
   0 -10  -6   48.48    7.29
   0  10   6   60.58    7.01
   0  10   6   51.31    6.96
   0 -10  -7   -0.82    2.22
   0 -10  -7    0.19    1.87
   0  10   7    2.62    1.66
   0  10   7    0.90    1.87
   0  10   8    4.90    2.75
   0 -11  14   25.01    5.56
   0  11 -14   24.29    5.12
   0 -11  13    8.03    3.09
   0  11 -13    1.54    2.25
   0 -11  12   54.32    8.06
   0  11 -12   51.59    7.06
   0 -11  11    2.14    2.17
   0  11 -11    2.62    2.20
   0 -11  10   84.30    9.96
   0  11 -10   99.24    9.29
   0 -11   9    8.65    3.55
   0  11  -9    8.17    3.39
   0  11  -9    9.17    3.10
   0 -11   8   51.61    7.95
   0  11  -8   41.83    6.21
   0  11  -8   43.90    5.96
   0 -11   7   -1.45    2.62
   0  11  -7    0.54    1.85
   0  11  -7   -0.98    1.94
   0 -11   6   18.49    4.85
   0  11  -6   18.89    4.04
   0  11  -6   11.83    3.19
   0  11  -6   16.07    2.64
   0 -11   5   11.00    4.00
   0  11  -5   13.15    3.74
   0  11  -5   11.93    3.14
   0  11  -5   17.18    2.81
   0 -11   4   35.55    6.52
   0  11  -4   49.34    6.60
   0  11  -4   33.48    3.92
   0  11  -4   33.44    5.16
   0 -11   3   31.00    6.13
   0  11  -3   40.55    5.95
   0  11  -3   29.97    3.89
   0  11  -3   27.26    4.78
   0 -11   2   20.06    5.28
   0  11  -2   15.76    3.80
   0  11  -2   20.08    3.32
   0  11  -2   15.02    3.63
   0 -11   1   13.50    3.96
   0  11  -1    9.02    3.43
   0  11  -1   13.03    3.50
   0  11  -1    9.88    2.46
   0 -11   0    8.91    3.97
   0  11   0    8.47    3.19
   0  11   0   13.43    3.08
   0  11   0    9.22    3.29
   0  11   1   56.47    7.14
   0 -11  -1   44.30    7.17
   0  11   1   49.36    5.62
   0  11   1   53.39    6.85
   0 -11  -2    2.61    2.13
   0  11   2    1.46    2.09
   0  11   2    0.02    1.73
   0  11   2    0.88    1.48
   0 -11  -3   51.02    7.06
   0 -11  -3   43.25    7.42
   0  11   3   41.52    6.35
   0  11   3   50.68    6.15
   0  11   3   53.74    6.92
   0 -11  -4   -0.97    2.51
   0 -11  -4    1.80    2.53
   0  11   4   -1.53    2.07
   0  11   4   -1.56    2.27
   0  11   4   -0.16    1.47
   0 -11  -5   37.37    6.41
   0 -11  -5   29.24    6.23
   0  11   5   47.04    6.94
   0  11   5   41.52    5.93
   0 -11  -6   26.00    5.95
   0  11   6   38.79    5.93
   0  11   7    7.54    3.43
   0 -12  14   -5.57    3.20
   0 -12  13   18.82    5.23
   0 -12  12   28.54    6.36
   0  12 -12   28.15    5.33
   0 -12  11   27.85    5.98
   0  12 -11   37.22    6.35
   0  12 -11   29.48    5.43
   0 -12  10    3.99    2.55
   0  12 -10   -1.77    2.42
   0  12 -10    4.79    2.67
   0 -12   9   30.64    6.46
   0  12  -9   37.85    6.46
   0  12  -9   37.82    6.25
   0 -12   8   48.13    7.86
   0  12  -8   53.08    7.42
   0  12  -8   48.76    6.86
   0 -12   7   18.90    5.35
   0  12  -7   14.01    4.05
   0  12  -7   23.73    4.75
   0 -12   6   76.47    9.97
   0  12  -6   74.02    8.52
   0  12  -6   85.68    8.85
   0 -12   5    2.52    2.66
   0  12  -5    0.58    1.73
   0  12  -5   -1.85    2.64
   0 -12   4   64.38    9.29
   0  12  -4   54.17    7.25
   0  12  -4   46.71    6.50
   0 -12   3   -2.21    3.38
   0  12  -3   -1.84    2.74
   0  12  -3   -2.07    2.89
   0 -12   2   38.29    7.40
   0  12  -2   44.48    6.67
   0  12  -2   43.95    5.04
   0  12  -2   46.84    6.64
   0 -12   1    4.40    3.16
   0  12  -1    9.05    3.24
   0  12  -1   10.47    2.63
   0  12  -1   13.02    3.59
   0 -12   0    6.30    3.37
   0  12   0    1.47    1.86
   0  12   0    3.49    2.31
   0  12   0    5.48    2.23
   0 -12  -1    8.63    3.90
   0  12   1   15.95    4.24
   0  12   1   17.46    3.61
   0  12   1   11.11    3.56
   0 -12  -2    6.11    3.31
   0  12   2    1.92    1.83
   0  12   2    4.42    2.52
   0  12   2    2.70    1.95
   0 -12  -3   33.33    6.89
   0  12   3   38.14    6.24
   0  12   3   36.02    5.45
   0 -12  -4    9.23    4.04
   0  12   4    6.49    2.79
   0 -12  -5   17.86    5.52
   0  12   5   17.58    4.18
   0 -13  11   21.44    6.05
   0 -13  10    9.75    4.20
   0 -13   9   38.84    7.58
   0  13  -9   39.88    6.85
   0 -13   8   18.49    5.41
   0  13  -8   18.35    4.94
   0  13  -8   15.29    4.41
   0 -13   7   11.04    4.45
   0  13  -7   15.46    4.51
   0  13  -7   14.56    4.04
   0 -13   6    7.61    3.90
   0  13  -6   13.51    4.23
   0  13  -6   14.53    3.96
   0 -13   5   21.54    6.03
   0  13  -5   14.78    4.36
   0  13  -5   21.32    4.80
   0 -13   4   57.40    9.09
   0  13  -4   50.43    7.52
   0  13  -4   45.83    6.98
   0 -13   3   -2.83    3.24
   0  13  -3    4.23    3.18
   0  13  -3    6.52    3.27
   0 -13   2   52.54    9.11
   0  13  -2   54.39    7.78
   0  13  -2   44.14    6.78
   0 -13   1   13.08    4.88
   0  13  -1    3.22    2.06
   0 -13   0   29.55    6.96
   0  13   0   19.06    5.13
   0  13   1   34.26    6.41
  -1  13   3   -3.14    2.71
  -1  13   3    0.36    2.06
   1 -13  -2    7.36    4.09
  -1  13   2   19.76    4.59
  -1  13   2   21.71    4.48
   1 -13  -1    5.83    2.61
  -1  13   1    2.56    1.63
   1 -13   0   13.97    4.35
  -1  13   0   15.45    4.25
  -1  13   0   16.70    4.45
  -1  13   0   23.66    4.41
   1 -13   1   -2.31    2.89
  -1  13  -1   -0.35    2.08
  -1  13  -1    0.93    1.85
  -1  13  -1    0.94    1.71
   1 -13   2   51.22    8.78
  -1  13  -2   45.66    6.85
  -1  13  -2   48.70    7.00
  -1  13  -2   42.63    5.49
  -1  13  -3    7.58    3.12
  -1  13  -3    3.76    2.46
   1 -13   4   38.02    7.33
  -1  13  -4   31.02    5.72
  -1  13  -4   37.63    6.02
   1 -13   5   41.01    7.61
  -1  13  -5   38.18    6.32
  -1  13  -5   31.91    5.66
   1 -13   6    9.50    4.39
  -1  13  -6    8.29    3.29
  -1  13  -6    9.10    3.41
   1 -13   7   51.78    8.82
  -1  13  -7   55.78    7.72
  -1  13  -7   46.34    6.85
   1 -13   8   -4.07    3.03
  -1  13  -8   -1.98    2.15
  -1  13  -8   -0.52    1.76
   1 -13   9   23.38    6.12
  -1  13  -9   23.83    5.49
  -1  13  -9   15.60    4.24
   1 -13  10   11.40    4.67
  -1  13 -10   22.08    5.19
   1 -13  11   28.84    6.60
   1 -13  12   38.37    7.21
   1 -12  -6   12.40    4.63
   1 -12  -5   22.85    5.63
  -1  12   5   27.49    5.34
   1 -12  -4   10.08    4.06
  -1  12   4   12.06    3.49
   1 -12  -3   33.30    6.78
  -1  12   3   21.19    4.57
  -1  12   3   21.23    4.79
  -1  12   3   18.13    4.02
   1 -12  -2    8.88    4.01
  -1  12   2   13.43    3.95
  -1  12   2    4.78    2.30
  -1  12   2    8.97    3.37
   1 -12  -1   14.47    4.88
  -1  12   1   14.01    3.99
  -1  12   1   10.42    3.36
  -1  12   1   10.70    2.94
  -1  12   0   44.13    6.51
   1 -12   0   44.87    7.93
  -1  12   0   60.04    6.48
  -1  12   0   43.22    6.29
   1 -12   1   12.47    4.83
  -1  12  -1    8.47    3.06
  -1  12  -1   10.55    3.32
  -1  12  -1   10.75    2.80
  -1  12  -2   43.39    6.35
   1 -12   2   53.60    8.50
  -1  12  -2   54.80    5.87
  -1  12  -2   49.64    6.61
   1 -12   3   -0.15    2.84
  -1  12  -3    2.19    1.70
  -1  12  -3    1.36    1.39
  -1  12  -3    2.32    2.06
  -1  12  -4   81.27    8.38
   1 -12   4   59.71    8.79
  -1  12  -4   63.70    5.97
  -1  12  -4   71.12    7.80
   1 -12   5   11.89    4.16
  -1  12  -5   12.79    3.56
  -1  12  -5    8.25    3.00
  -1  12  -5   21.30    3.49
   1 -12   6    4.56    3.50
  -1  12  -6    5.40    2.94
  -1  12  -6    5.19    2.70
  -1  12  -6    8.26    2.36
  -1  12  -7   42.29    6.28
   1 -12   7   27.24    5.99
  -1  12  -7   45.06    4.78
  -1  12  -7   43.54    6.27
   1 -12   8    7.04    3.67
  -1  12  -8    7.21    2.94
  -1  12  -8   11.13    3.32
   1 -12   9   75.96    9.82
  -1  12  -9   78.21    8.51
  -1  12  -9   75.90    8.67
   1 -12  10    6.08    3.41
  -1  12 -10    9.69    3.52
  -1  12 -10    5.26    2.86
   1 -12  11   75.67    9.77
  -1  12 -11   75.34    8.61
   1 -12  12    4.89    3.06
  -1  12 -12    1.32    1.93
   1 -12  13   29.57    6.00
   1 -12  14   37.89    6.90
   1 -11  -7    4.67    2.95
  -1  11   7    3.45    2.37
   1 -11  -6    4.54    3.29
   1 -11  -6    1.70    2.26
  -1  11   6    0.84    1.72
  -1  11   6   -0.90    1.89
   1 -11  -5   84.86    9.42
   1 -11  -5   83.04    9.66
  -1  11   5   62.37    7.35
  -1  11   5   70.87    8.19
   1 -11  -4   46.61    7.36
   1 -11  -4   34.55    6.30
  -1  11   4   34.65    5.68
  -1  11   4   43.88    6.28
  -1  11   4   40.16    5.75
  -1  11   3   60.43    7.28
   1 -11  -3   71.00    9.23
  -1  11   3   69.27    7.19
  -1  11   3   70.39    7.79
   1 -11  -2    5.79    3.46
  -1  11   2    1.78    1.73
  -1  11   2    5.11    2.00
  -1  11   2    1.72    1.82
   1 -11  -1   44.11    7.03
  -1  11   1   51.86    6.55
  -1  11   1   45.83    5.48
  -1  11   1   49.38    6.39
  -1  11   0  127.92   10.14
   1 -11   0  128.19   12.16
  -1  11   0  114.22    8.47
  -1  11   0  126.22    9.98
   1 -11   1   18.91    5.02
  -1  11  -1   24.49    4.37
  -1  11  -1   19.70    3.95
  -1  11  -1   18.66    3.36
  -1  11  -2  101.30    8.91
   1 -11   2   87.39    9.99
  -1  11  -2  102.63    7.49
  -1  11  -2   77.10    7.73
   1 -11   3    3.63    2.94
  -1  11  -3   -0.93    2.08
  -1  11  -3   -0.57    1.26
  -1  11  -3   -0.03    1.72
   1 -11   4   11.11    3.70
  -1  11  -4   13.25    3.37
  -1  11  -4    9.37    2.83
  -1  11  -4   17.12    3.01
   1 -11   5   10.67    3.54
  -1  11  -5   14.94    3.77
  -1  11  -5   11.79    3.25
  -1  11  -5   14.61    2.78
   1 -11   6   13.86    4.22
  -1  11  -6   19.94    3.20
  -1  11  -6   22.21    4.24
   1 -11   7   30.44    6.06
  -1  11  -7   34.55    5.51
  -1  11  -7   40.58    5.76
   1 -11   8   21.27    5.20
  -1  11  -8   21.64    4.60
  -1  11  -8   27.39    4.86
   1 -11   9   40.21    6.75
  -1  11  -9   36.20    5.62
   1 -11  10    0.14    2.26
  -1  11 -10    4.22    2.60
   1 -11  11   22.52    5.20
  -1  11 -11   28.87    5.17
   1 -11  12    5.54    3.18
  -1  11 -12   14.57    3.93
   1 -11  13   74.71    9.13
  -1  11 -13   76.78    8.55
   1 -11  14    5.67    2.98
  -1  11 -14    6.09    2.82
  -1  11 -14    7.32    3.33
   1 -10  -8    1.08    2.07
  -1  10   8    4.67    2.90
  -1  10   8    3.54    2.56
   1 -10  -7   21.80    5.00
   1 -10  -7   26.52    5.23
  -1  10   7   16.07    3.87
  -1  10   7   16.12    3.95
   1 -10  -6   35.13    6.12
   1 -10  -6   23.85    5.03
  -1  10   6   23.96    4.49
  -1  10   6   26.26    4.99
   1 -10  -5   69.30    8.50
   1 -10  -5   64.34    7.93
  -1  10   5   63.77    7.15
  -1  10   5   70.92    7.64
   1 -10  -4   19.71    4.58
   1 -10  -4   22.24    4.78
  -1  10   4   31.78    5.08
  -1  10   4   25.02    4.63
  -1  10   4   27.01    4.47
  -1  10   3  137.89   10.20
   1 -10  -3  113.13   10.78
   1 -10  -3  118.69   10.14
  -1  10   3  109.83    8.58
  -1  10   3  117.72    9.43
   1 -10  -2   -1.04    2.21
  -1  10   2    0.55    1.71
  -1  10   2    2.12    1.86
  -1  10   2   -0.02    1.33
  -1  10   1  131.33    9.75
   1 -10  -1  113.51   10.88
  -1  10   1  140.54    9.08
  -1  10   1  126.42    9.58
   1 -10   0   28.72    5.60
  -1  10   0   33.42    4.96
  -1  10   0   38.22    5.20
  -1  10   0   39.86    4.64
  -1  10  -1  312.92   15.19
   1 -10   1  296.92   17.63
  -1  10  -1  305.78   13.03
  -1  10  -1  324.63   15.31
  -1  10  -2   65.79    6.78
   1 -10   2   59.55    7.93
  -1  10  -2   62.76    5.51
  -1  10  -2   70.64    6.87
   1 -10   3    0.98    2.26
  -1  10  -3    0.08    1.51
  -1  10  -3    0.13    1.95
  -1  10  -3    0.71    1.07
  -1  10  -4    0.23    1.40
  -1  10  -4    4.06    1.56
  -1  10  -4    1.81    1.49
   1 -10   5   -2.32    2.78
  -1  10  -5    4.05    2.34
  -1  10  -5    2.27    1.38
  -1  10  -5    0.59    1.36
   1 -10   6   29.62    5.38
  -1  10  -6   29.26    4.69
  -1  10  -6   28.41    4.49
   1 -10   7    1.26    1.97
  -1  10  -7    1.51    1.57
   1 -10   8    8.79    3.49
  -1  10  -8    8.23    1.98
  -1  10  -8    5.12    2.29
   1 -10   9   -0.54    1.90
  -1  10  -9    2.55    1.42
  -1  10  -9   -0.81    1.71
   1 -10  10   40.27    6.37
  -1  10 -10   35.75    4.49
  -1  10 -10   38.83    5.54
   1 -10  11   13.30    3.85
  -1  10 -11    9.40    2.55
  -1  10 -11    7.56    2.99
  -1  10 -12   42.70    6.17
   1 -10  12   38.98    6.30
  -1  10 -12   35.50    4.98
  -1  10 -12   45.79    6.27
   1 -10  13   18.39    4.17
  -1  10 -13   24.75    5.03
  -1  10 -13   16.73    4.50
   1 -10  14   42.84    6.45
  -1  10 -14   46.87    6.75
  -1  10 -14   47.87    6.74
  -1  10 -15    1.23    2.42
   1  -9 -10   19.92    4.72
  -1   9  10   16.81    4.13
  -1   9  10   23.05    4.88
   1  -9  -9    0.33    1.92
  -1   9   9    0.84    2.08
  -1   9   9    2.72    2.23
   1  -9  -8   14.88    4.01
   1  -9  -8   16.01    3.96
  -1   9   8    8.76    3.32
  -1   9   8    7.57    3.08
   1  -9  -7    8.57    3.40
   1  -9  -7    6.81    3.26
  -1   9   7   12.95    3.37
  -1   9   7    9.72    3.12
   1  -9  -6  120.86   10.44
   1  -9  -6  123.98   10.45
  -1   9   6  150.05   10.59
  -1   9   6  137.07   10.32
   1  -9  -5   24.11    4.70
   1  -9  -5   31.83    5.21
  -1   9   5   31.48    4.71
  -1   9   5   29.14    4.70
   1  -9  -4   12.95    3.58
   1  -9  -4   10.69    3.16
  -1   9   4   10.83    2.92
  -1   9   4    7.48    2.36
  -1   9   4    9.13    2.67
  -1   9   3   51.60    5.82
   1  -9  -3   59.01    7.38
   1  -9  -3   56.98    6.64
  -1   9   3   57.92    5.82
  -1   9   3   50.64    5.83
  -1   9   2    3.76    1.93
   1  -9  -2    2.89    2.50
   1  -9  -2    8.73    2.84
  -1   9   2    1.18    0.80
  -1   9   2    3.44    1.54
  -1   9   2    6.02    2.28
  -1   9   1    8.70    2.64
   1  -9  -1    4.73    2.50
  -1   9   1    5.97    1.32
  -1   9   1    4.60    1.84
  -1   9   1    6.24    2.32
  -1   9   0   43.88    5.18
   1  -9   0   34.44    5.51
  -1   9   0   44.02    3.14
  -1   9   0   42.36    4.47
  -1   9   0   42.63    5.16
   1  -9   1    0.61    1.91
  -1   9  -1    2.41    1.65
  -1   9  -1   -0.16    1.11
  -1   9  -1    1.79    1.78
   1  -9   2   14.39    3.62
  -1   9  -2   15.53    3.25
  -1   9  -2   12.88    2.83
  -1   9  -2   14.55    2.55
   1  -9   3    1.03    1.98
  -1   9  -3    1.21    1.40
  -1   9  -3    2.59    1.14
  -1   9  -3    4.44    1.93
   1  -9   4   27.30    4.87
  -1   9  -4   31.03    2.54
  -1   9  -4   33.48    3.63
  -1   9  -4   26.11    3.96
   1  -9   5  201.33   13.44
  -1   9  -5  196.63    7.67
  -1   9  -5  207.02   11.29
  -1   9  -5  234.52   12.35
   1  -9   6    1.69    1.65
  -1   9  -6    3.88    1.30
  -1   9  -6    1.13    1.31
   1  -9   7    1.65    2.17
  -1   9  -7    4.51    1.43
  -1   9  -7    3.82    1.98
   1  -9   8   -1.04    2.07
  -1   9  -8    1.44    1.20
  -1   9  -8    0.79    1.18
   1  -9   9   67.04    7.67
  -1   9  -9   57.69    5.44
  -1   9  -9   63.85    6.65
   1  -9  10  166.70   12.25
  -1   9 -10  206.38   12.25
  -1   9 -10  183.86   11.56
   1  -9  11    2.38    1.87
  -1   9 -11    7.10    2.62
  -1   9 -11    9.84    2.98
  -1   9 -12   13.37    3.70
   1  -9  12   18.16    4.14
  -1   9 -13   41.39    6.05
   1  -9  13   53.37    6.65
  -1   9 -14   75.92    8.34
   1  -9  14   95.89    8.74
   1  -9  14   89.79    8.63
  -1   9 -15   14.99    4.06
   1  -9  15   16.07    3.87
  -1   9 -16   19.83    4.70
   1  -9  16   14.22    4.10
   1  -9  16   11.72    3.62
   1  -9  17   -1.03    1.73
   1  -9  18    9.88    3.93
   1  -8 -11    3.80    2.67
  -1   8  11    6.39    2.88
   1  -8 -10   -0.02    1.80
  -1   8  10   -2.95    2.45
  -1   8  10    1.80    2.25
   1  -8  -9   19.89    4.42
  -1   8   9   15.12    3.23
  -1   8   9   13.26    3.46
  -1   8   9   17.71    4.10
   1  -8  -8   -0.84    1.78
   1  -8  -8   -1.16    1.84
  -1   8   8   -0.55    1.18
  -1   8   8   -1.71    2.32
  -1   8   8   -0.48    1.89
   1  -8  -7   59.55    6.72
   1  -8  -7   48.40    6.38
  -1   8   7   45.32    4.85
  -1   8   7   41.67    5.49
  -1   8   7   51.81    6.16
   1  -8  -6   11.95    3.29
   1  -8  -6   13.42    3.49
  -1   8   6   10.92    2.29
  -1   8   6   10.19    2.82
  -1   8   6    9.87    2.72
   1  -8  -5    0.64    1.80
   1  -8  -5    2.06    1.92
  -1   8   5    2.61    1.39
  -1   8   5    0.64    1.29
  -1   8   5    4.10    2.09
  -1   8   4   54.04    5.68
   1  -8  -4   68.70    6.87
   1  -8  -4   43.86    5.88
  -1   8   4   59.59    4.55
  -1   8   4   60.20    5.82
  -1   8   4   61.70    6.14
  -1   8   3   15.93    3.10
   1  -8  -3   19.22    3.61
   1  -8  -3   11.11    3.23
  -1   8   3   16.95    2.30
  -1   8   3   18.81    3.34
  -1   8   3   14.78    2.83
  -1   8   2   83.88    6.71
   1  -8  -2   67.26    3.30
   1  -8  -2   73.01    7.48
   1  -8  -2   78.25    7.07
  -1   8   2   75.73    6.04
   1  -8  -2   69.06    3.97
  -1   8   2   73.03    4.39
  -1   8   2   71.35    6.28
  -1   8   1    2.13    1.54
   1  -8  -1    4.52    2.02
   1  -8  -1    5.14    2.29
   1  -8  -1    4.66    0.71
  -1   8   1    5.00    1.13
   1  -8  -1    2.20    0.76
  -1   8   1    3.14    1.01
  -1   8   1    3.84    1.43
  -1   8   1    4.42    1.73
  -1   8   0   35.12    4.31
   1  -8   0   28.04    4.76
   1  -8   0   27.72    2.39
  -1   8   0   30.45    3.48
  -1   8   0   29.85    4.01
  -1   8  -1   61.22    5.65
   1  -8   1   56.27    6.66
  -1   8  -1   57.04    4.66
  -1   8  -1   57.84    5.41
   1  -8   2  381.35   17.93
  -1   8  -2  394.06   11.58
  -1   8  -2  398.14   13.17
  -1   8  -2  393.28   15.06
  -1   8  -2  405.36   15.40
   1  -8   3   45.44    5.92
  -1   8  -3   38.40    3.29
  -1   8  -3   43.19    2.86
  -1   8  -3   47.11    4.03
  -1   8  -3   40.73    4.55
  -1   8  -3   45.36    4.87
   1  -8   4  243.69   13.89
  -1   8  -4  231.92    8.90
  -1   8  -4  247.91    8.15
  -1   8  -4  231.80   11.61
  -1   8  -4  242.56   11.40
  -1   8  -5    8.42    0.94
   1  -8   5    8.52    2.68
  -1   8  -5    9.50    1.66
  -1   8  -5    7.57    2.22
  -1   8  -6   11.69    1.54
   1  -8   6   14.07    3.45
  -1   8  -6    9.40    1.82
  -1   8  -6   14.37    2.91
   1  -8   7   64.49    7.05
  -1   8  -7   74.20    5.44
  -1   8  -7   84.66    6.90
  -1   8  -8   51.15    5.59
   1  -8   8   38.02    5.43
  -1   8  -8   41.83    4.37
  -1   8  -8   40.15    4.97
   1  -8   9  161.17   11.14
  -1   8  -9  151.60    9.80
  -1   8  -9  144.41    9.49
  -1   8 -10    5.47    2.46
   1  -8  10    1.67    1.93
  -1   8 -11   36.09    5.01
   1  -8  11   48.15    5.46
   1  -8  11   34.19    5.04
  -1   8 -12    7.22    2.72
   1  -8  12   12.33    3.10
   1  -8  12    5.51    2.27
  -1   8 -13   61.66    7.14
   1  -8  13   73.85    7.36
   1  -8  13   52.33    6.19
  -1   8 -14  175.38   12.52
   1  -8  14  171.08   11.72
  -1   8 -15    7.58    3.03
   1  -8  15    2.70    2.59
   1  -8  15    4.84    2.43
  -1   8 -16   50.30    7.15
   1  -8  16   61.91    8.18
   1  -8  16   44.32    6.58
   1  -8  16   41.11    6.88
  -1   8 -17   -0.09    1.47
   1  -8  17    1.35    1.62
   1  -8  17    1.69    2.38
   1  -8  17   -1.06    2.29
   1  -8  18   46.94    7.19
  -1   7  13   -4.69    2.48
   1  -7 -12   21.72    4.94
  -1   7  12   16.02    3.93
  -1   7  12   16.75    4.26
   1  -7 -11    3.42    2.17
  -1   7  11    2.37    1.51
  -1   7  11    1.01    1.50
   1  -7 -10    4.25    2.57
  -1   7  10   11.08    2.94
  -1   7  10   11.75    3.49
   1  -7  -9   10.92    3.38
   1  -7  -9   13.30    2.94
  -1   7   9   10.60    2.79
  -1   7   9   10.59    3.02
  -1   7   9   11.77    3.12
   1  -7  -8   10.51    2.94
   1  -7  -8   14.79    3.73
  -1   7   8   15.33    3.00
  -1   7   8   15.58    3.47
  -1   7   8   19.51    3.84
   1  -7  -7    6.93    2.80
   1  -7  -7    7.33    2.58
  -1   7   7    4.61    1.71
  -1   7   7    5.67    2.18
  -1   7   7    4.05    1.84
   1  -7  -6    1.68    1.48
   1  -7  -6    0.77    1.58
  -1   7   6    0.70    1.15
  -1   7   6   -1.66    1.81
  -1   7   6   -0.21    1.45
   1  -7  -5  401.59   17.08
   1  -7  -5  416.10   17.19
  -1   7   5  407.88   15.71
  -1   7   5  394.63   13.31
  -1   7   5  403.89   15.91
  -1   7   4   47.08    4.90
   1  -7  -4   43.16    5.40
   1  -7  -4   50.58    5.17
  -1   7   4   46.31    3.84
   1  -7  -4   46.55    3.29
  -1   7   4   43.48    4.80
  -1   7   4   37.68    4.36
  -1   7   3  107.92    7.36
   1  -7  -3  104.21    7.77
   1  -7  -3  123.52    9.06
  -1   7   3  108.74    7.08
   1  -7  -3  104.74    4.81
   1  -7  -3   98.70    4.83
  -1   7   3   99.99    5.38
  -1   7   3  111.95    7.49
  -1   7   2  164.62    8.91
   1  -7  -2  162.43    9.63
   1  -7  -2  162.28   10.50
   1  -7  -2  150.54    5.87
   1  -7  -2  155.32    5.96
  -1   7   2  175.03    6.75
  -1   7   2  181.45    8.78
  -1   7   2  162.08    6.26
  -1   7   2  156.65    8.81
  -1   7   1  152.41    8.36
   1  -7  -1  143.71    4.54
   1  -7  -1  147.01   10.03
   1  -7  -1  151.49    8.94
  -1   7   1  147.16    7.64
   1  -7  -1  141.01    5.56
  -1   7   1  144.12    8.32
  -1   7   1  150.71    6.26
  -1   7   0  126.82    7.44
   1  -7   0  106.40    3.20
   1  -7   0  113.87    8.79
  -1   7   0  113.53    6.37
   1  -7   0  110.47    4.81
  -1   7   0  109.35    5.49
  -1   7   0  110.70    7.10
   1  -7   1  113.79    8.70
  -1   7  -1   94.21    5.58
  -1   7  -1  103.50    6.76
  -1   7  -1   91.93    6.34
   1  -7   2  340.00   15.66
  -1   7  -2  338.64    8.97
  -1   7  -2  336.81   11.22
  -1   7  -2  353.42   13.08
  -1   7  -2  355.41   13.39
   1  -7   3  218.02   12.21
  -1   7  -3  207.45    7.88
  -1   7  -3  202.98    6.90
  -1   7  -3  207.47    9.85
  -1   7  -3  216.85   10.19
  -1   7  -4  162.31    4.59
   1  -7   4  158.97   10.37
  -1   7  -4  155.52    6.44
  -1   7  -4  167.95    7.26
  -1   7  -4  150.40    8.34
  -1   7  -5   41.98    2.78
   1  -7   5   43.81    5.40
  -1   7  -5   38.01    3.50
  -1   7  -5   41.28    3.49
  -1   7  -5   44.29    4.49
   1  -7   6  436.00   17.88
  -1   7  -6  421.96   13.64
  -1   7  -6  458.23   15.83
   1  -7   7   32.43    4.60
  -1   7  -7   35.45    4.29
  -1   7  -7   47.02    4.85
  -1   7  -8   20.96    3.46
   1  -7   8   13.70    3.18
  -1   7  -9   27.30    4.10
   1  -7   9   25.66    3.57
   1  -7   9   25.99    4.19
  -1   7 -10   17.55    3.38
   1  -7  10   13.85    2.86
   1  -7  10   16.81    3.39
  -1   7 -11  101.26    8.32
   1  -7  11   90.30    7.44
   1  -7  11  116.90    8.58
  -1   7 -12    5.28    2.69
   1  -7  12    5.20    2.32
   1  -7  12    8.60    2.57
  -1   7 -13  288.11   15.46
   1  -7  13  299.12   15.16
   1  -7  13  323.36   14.37
  -1   7 -14    0.94    1.96
   1  -7  14    3.82    2.44
   1  -7  14    2.69    1.98
  -1   7 -15  175.21   12.70
   1  -7  15  197.30   13.84
   1  -7  15  177.99   12.56
   1  -7  15  188.23   13.64
  -1   7 -16   -0.46    2.13
   1  -7  16    4.36    2.82
   1  -7  16    0.72    2.22
   1  -7  16    1.48    2.08
  -1   7 -17   80.36    9.19
   1  -7  17   78.04    9.05
   1  -7  17   73.86    9.13
   1  -7  17   82.07    9.65
   1  -7  18    8.83    3.66
   1  -7  18   12.23    4.18
  -1   6  15    7.66    3.06
   1  -6 -14   22.52    5.57
   1  -6 -14   12.16    3.91
  -1   6  14   17.08    4.23
  -1   6  14   17.52    4.40
   1  -6 -13    0.77    2.29
   1  -6 -13   -1.81    2.19
  -1   6  13   -3.80    2.25
  -1   6  13    0.50    1.81
   1  -6 -12   17.62    4.75
   1  -6 -12   29.30    5.32
  -1   6  12   27.31    4.64
  -1   6  12   22.58    4.57
   1  -6 -11   31.14    5.39
  -1   6  11   29.17    4.69
  -1   6  11   31.73    5.12
   1  -6 -10   36.42    5.42
  -1   6  10   35.94    4.89
  -1   6  10   38.50    5.45
   1  -6  -9  183.90    9.90
   1  -6  -9  187.00   12.08
  -1   6   9  204.73   11.95
  -1   6   9  178.87   10.43
  -1   6   9  195.80   11.40
   1  -6  -8   13.90    3.50
   1  -6  -8   10.47    2.48
  -1   6   8   10.17    2.43
  -1   6   8   13.54    3.10
  -1   6   8    9.37    2.67
   1  -6  -7   19.47    3.66
   1  -6  -7   27.06    3.83
  -1   6   7   28.15    3.61
  -1   6   7   34.58    4.50
  -1   6   7   24.82    3.96
   1  -6  -6  299.09   13.29
   1  -6  -6  309.33   14.23
  -1   6   6  312.03   11.83
   1  -6  -6  310.29    9.46
  -1   6   6  318.29   13.54
  -1   6   6  318.23   13.40
   1  -6  -5   88.46    7.05
   1  -6  -5   77.10    6.58
  -1   6   5   85.03    5.48
  -1   6   5   89.26    6.54
   1  -6  -5   88.04    4.36
  -1   6   5   84.69    6.42
  -1   6   4    1.43    1.45
   1  -6  -4    1.47    1.49
   1  -6  -4    1.30    1.44
  -1   6   4    3.10    1.09
   1  -6  -4    0.82    0.47
  -1   6   4    1.30    1.21
  -1   6   4    1.95    1.36
  -1   6   3  124.72    7.23
   1  -6  -3  115.45    8.18
   1  -6  -3  134.59    8.22
   1  -6  -3  128.71    4.94
  -1   6   3  126.06    5.83
  -1   6   3  120.08    7.03
  -1   6   3  136.08    7.64
  -1   6   2    4.67    1.46
   1  -6  -2    3.52    1.79
   1  -6  -2    8.23    2.20
   1  -6  -2    3.79    0.79
   1  -6  -2    4.20    0.92
  -1   6   2    5.50    1.17
  -1   6   2    5.57    1.72
  -1   6   2    4.22    1.41
  -1   6   2    5.70    0.98
   1  -6  -1 1177.80   21.39
  -1   6   1 1226.23   27.52
   1  -6  -1 1211.22   31.11
   1  -6  -1 1207.37   28.84
  -1   6   1 1187.78   26.20
   1  -6  -1 1153.34   22.68
  -1   6   1 1153.05   27.22
  -1   6   1 1170.53   23.25
   1  -6   0  255.95    6.18
  -1   6   0  291.33   10.77
   1  -6   0  270.41   12.76
   1  -6   0  266.68    7.84
  -1   6   0  276.56    9.73
  -1   6   0  278.67   10.72
  -1   6   0  287.33    8.70
   1  -6   1 1422.01   35.54
   1  -6   1 1389.51   27.09
  -1   6  -1 1446.46   29.51
  -1   6  -1 1462.13   31.52
   1  -6   2  126.64    8.50
  -1   6  -2  118.71    4.60
  -1   6  -2  117.81    6.67
  -1   6  -2  111.70    6.47
  -1   6  -3  523.72   10.37
   1  -6   3  514.17   18.54
  -1   6  -3  528.99   13.83
  -1   6  -3  523.39   12.79
  -1   6  -3  536.78   15.74
  -1   6  -4  121.51    4.70
   1  -6   4  139.06    8.87
  -1   6  -4  132.34    6.25
  -1   6  -4  124.12    5.79
  -1   6  -4  131.58    7.10
   1  -6   5   97.34    7.42
  -1   6  -5  109.50    5.92
  -1   6  -5   93.76    5.43
  -1   6  -5  103.56    6.46
  -1   6  -6  273.07   11.31
   1  -6   6  259.89   12.39
  -1   6  -7    0.18    1.00
   1  -6   7   -0.15    0.78
   1  -6   7   -0.35    1.49
  -1   6  -8   99.32    7.12
   1  -6   8   90.29    6.35
   1  -6   8  101.65    7.42
  -1   6  -9  135.35    8.75
   1  -6   9  133.18    8.19
   1  -6   9  141.55    8.82
  -1   6 -10   18.89    3.53
   1  -6  10   29.37    4.14
   1  -6  10   31.03    4.08
  -1   6 -11  202.70   11.64
   1  -6  11  200.25   11.15
   1  -6  11  209.54   10.62
  -1   6 -12  111.44    8.79
   1  -6  12   99.29    7.06
   1  -6  12   98.02    8.15
  -1   6 -13  102.35    8.94
   1  -6  13  126.90    7.86
   1  -6  13  135.29   10.36
   1  -6  13  116.30    9.26
  -1   6 -14   13.49    3.45
   1  -6  14   15.54    3.97
   1  -6  14   13.63    3.59
   1  -6  14   19.43    4.20
  -1   6 -15   88.08    8.74
   1  -6  15   82.14    8.78
   1  -6  15   82.45    8.49
   1  -6  15   99.31    9.63
  -1   6 -16    2.18    2.36
   1  -6  16    1.20    1.88
   1  -6  16    0.82    1.73
   1  -6  16   -0.64    1.56
  -1   6 -17   24.55    5.36
   1  -6  17   14.42    4.33
   1  -6  17   30.05    5.74
   1  -6  17   26.42    5.72
  -1   6 -18   -1.06    1.97
   1  -6  18    0.30    2.07
   1  -6  18    1.93    2.10
   1  -6  18    0.62    2.19
  -1   5  16    1.94    2.18
   1  -5 -15   31.32    6.31
   1  -5 -15   32.63    6.07
  -1   5  15   29.60    5.63
  -1   5  15   31.00    6.03
   1  -5 -14   24.09    5.44
   1  -5 -14   27.70    5.41
  -1   5  14   19.25    4.62
  -1   5  14   35.14    5.97
   1  -5 -13   76.08    8.98
   1  -5 -13   94.59    9.40
  -1   5  13   82.70    8.61
  -1   5  13   78.82    8.15
   1  -5 -12   17.79    4.12
  -1   5  12    9.84    3.01
  -1   5  12   15.33    3.81
   1  -5 -11   48.13    6.66
   1  -5 -11   50.04    6.45
  -1   5  11   45.70    5.76
  -1   5  11   60.33    6.76
   1  -5 -10  111.00    6.68
   1  -5 -10  123.15    9.62
  -1   5  10  122.09    9.10
  -1   5  10  117.00    8.54
   1  -5  -9    0.97    1.68
   1  -5  -9   -0.16    1.19
  -1   5   9    1.00    1.60
  -1   5   9    0.96    0.82
  -1   5   9   -0.64    1.43
   1  -5  -8    0.40    1.57
   1  -5  -8    0.87    0.85
  -1   5   8   -0.66    1.18
  -1   5   8    3.12    0.92
  -1   5   8   -1.51    1.90
  -1   5   8    1.64    1.27
   1  -5  -7    1.77    1.40
   1  -5  -7    0.66    1.12
  -1   5   7    1.94    1.18
   1  -5  -7    0.79    0.65
  -1   5   7   -0.80    1.24
  -1   5   7   -0.76    1.59
   1  -5  -6  185.13   10.11
   1  -5  -6  181.64    9.22
  -1   5   6  173.66    8.25
  -1   5   6  172.05    9.19
   1  -5  -6  179.56    6.51
  -1   5   6  182.11    9.26
   1  -5  -5  107.46    6.95
   1  -5  -5  123.79    7.82
  -1   5   5  108.22    5.99
   1  -5  -5  113.00    4.70
  -1   5   5  110.58    6.90
  -1   5   5  111.84    6.90
  -1   5   4   32.04    3.39
   1  -5  -4   36.03    4.08
   1  -5  -4   29.52    3.80
  -1   5   4   30.07    2.84
  -1   5   4   33.71    3.62
   1  -5  -4   31.84    2.26
  -1   5   4   32.74    3.56
  -1   5   3  611.33   16.73
   1  -5  -3  588.20   18.52
   1  -5  -3  637.11   18.31
  -1   5   3  621.65   14.84
   1  -5  -3  605.25   12.80
  -1   5   3  584.06   16.51
  -1   5   3  580.17   16.78
  -1   5   2 1027.04   23.54
   1  -5  -2 1012.12   26.35
   1  -5  -2 1082.03   25.47
   1  -5  -2 1039.44   19.36
   1  -5  -2 1077.83   20.51
  -1   5   2 1030.33   23.30
  -1   5   2 1018.29   23.91
  -1   5   2 1001.78   19.28
  -1   5   1 1189.83   25.56
   1  -5  -1 1150.29   28.69
   1  -5  -1 1178.83   27.06
   1  -5  -1 1175.12   22.02
  -1   5   1 1149.56   24.71
  -1   5   1 1167.16   21.98
  -1   5   1 1145.65   25.66
   1  -5  -1 1161.39   25.46
   1  -5   0   53.79    2.29
   1  -5   0   57.94    5.20
   1  -5   0   57.61    3.04
  -1   5   0   57.00    3.75
  -1   5   0   52.08    4.03
  -1   5   0   54.68    4.01
   1  -5   1  545.46   17.63
  -1   5  -1  551.52   11.79
   1  -5   1  524.43   12.42
  -1   5  -1  551.70   14.91
  -1   5  -1  553.48   14.97
  -1   5  -2  548.13   10.31
   1  -5   2  537.38   17.47
  -1   5  -2  522.05   12.19
  -1   5  -2  516.74   14.50
  -1   5  -3  419.22    9.60
   1  -5   3  432.72   15.17
  -1   5  -3  401.55   10.96
  -1   5  -3  434.49   11.75
  -1   5  -3  399.60   12.39
  -1   5  -4   21.96    2.80
   1  -5   4   22.34    3.17
  -1   5  -4   21.87    2.37
  -1   5  -4   21.77    2.40
  -1   5  -4   23.97    2.80
  -1   5  -5  665.56   17.91
  -1   5  -5  639.97   16.83
   1  -5   5  620.57   19.08
  -1   5  -6  234.29    9.97
   1  -5   6  223.59    9.16
   1  -5   6  230.02   10.59
  -1   5  -7   33.48    3.94
   1  -5   7   37.39    3.80
   1  -5   7   32.16    3.78
  -1   5  -8  187.22    9.66
   1  -5   8  185.38    7.93
   1  -5   8  173.80    8.92
   1  -5   8  190.93    9.38
   1  -5   9   11.79    1.92
  -1   5  -9    8.36    2.16
   1  -5   9    6.94    2.03
   1  -5   9   14.69    2.61
  -1   5 -10  135.68    8.89
   1  -5  10  130.52    6.34
   1  -5  10  119.55    8.15
   1  -5  10  133.76    7.57
   1  -5  11  123.46    6.04
  -1   5 -11  127.99    8.99
   1  -5  11  143.27    7.64
   1  -5  11  133.77    9.01
  -1   5 -12   43.42    5.46
   1  -5  12   45.28    4.20
   1  -5  12   51.81    6.09
   1  -5  12   43.75    5.51
   1  -5  12   57.90    6.38
  -1   5 -13   15.48    3.39
   1  -5  13   20.94    3.78
   1  -5  13   17.94    3.82
   1  -5  13   19.13    4.07
  -1   5 -14   67.41    7.37
   1  -5  14   76.32    7.81
   1  -5  14   81.34    8.06
   1  -5  14   91.04    8.76
  -1   5 -15   31.64    5.44
   1  -5  15   19.03    4.08
   1  -5  15   27.77    4.96
   1  -5  15   35.06    5.72
  -1   5 -16   77.94    8.60
   1  -5  16   56.86    7.37
   1  -5  16   61.18    7.73
   1  -5  16   71.66    8.49
  -1   5 -17   28.73    5.68
   1  -5  17   27.27    5.39
   1  -5  17   22.05    4.85
   1  -5  17   27.08    5.54
  -1   5 -18   31.77    6.21
   1  -5  18   33.10    5.91
   1  -5  18   35.34    6.39
   1  -5  18   26.05    5.53
   1  -4 -16    2.48    2.64
  -1   4  16    4.15    2.48
  -1   4  16    4.60    3.00
   1  -4 -15   19.03    5.02
   1  -4 -15   22.62    4.99
  -1   4  15   14.54    3.78
  -1   4  15   19.88    4.70
   1  -4 -14   39.18    6.80
   1  -4 -14   46.34    6.61
  -1   4  14   36.75    5.94
  -1   4  14   34.84    5.70
   1  -4 -13   14.25    3.83
   1  -4 -13   24.64    4.81
  -1   4  13   24.83    4.59
  -1   4  13   17.56    4.23
   1  -4 -12   12.30    3.57
   1  -4 -12   10.31    2.90
  -1   4  12    9.32    2.92
  -1   4  12    6.41    2.51
   1  -4 -11   26.95    4.85
   1  -4 -11   27.78    4.75
  -1   4  11   33.94    4.85
  -1   4  11   35.18    3.38
  -1   4  11   26.96    4.34
   1  -4 -10   10.53    2.91
   1  -4 -10    7.74    1.44
  -1   4  10    7.92    2.42
  -1   4  10    7.60    1.53
  -1   4  10    9.82    2.66
   1  -4  -9  239.77    9.07
   1  -4  -9  257.33   12.86
  -1   4   9  243.77   11.95
  -1   4   9  254.12   11.82
  -1   4   9  250.12    8.57
   1  -4  -9  227.91    5.96
   1  -4  -8  127.88    6.51
  -1   4   8  117.63    6.74
   1  -4  -8  119.55    8.22
  -1   4   8  109.22    7.19
  -1   4   8  134.87    8.25
  -1   4   8  133.24    5.56
   1  -4  -8  107.37    3.23
  -1   4   7    5.84    1.53
   1  -4  -7    3.97    1.25
   1  -4  -7    4.37    1.86
  -1   4   7    5.32    1.70
  -1   4   7    5.40    1.07
  -1   4   7    5.67    1.75
  -1   4   7    4.12    1.77
   1  -4  -6  357.69   12.04
  -1   4   6  348.63   12.57
   1  -4  -6  384.48   14.10
  -1   4   6  333.38   11.84
  -1   4   6  351.70    8.99
  -1   4   6  342.88   12.77
   1  -4  -6  345.31    9.53
  -1   4   6  349.48   12.67
   1  -4  -5   72.86    5.59
   1  -4  -5   66.59    4.86
  -1   4   5   73.05    5.35
   1  -4  -5   70.69    3.42
  -1   4   5   74.14    5.23
  -1   4   5   75.11    4.71
  -1   4   5   64.01    4.79
  -1   4   4  851.86   22.15
   1  -4  -4  876.29   21.73
   1  -4  -4  881.35   22.17
   1  -4  -4  865.57   16.69
  -1   4   4  855.67   19.32
  -1   4   4  862.73   21.01
  -1   4   4  858.32   20.84
   1  -4  -4  857.14   20.08
  -1   4   3  454.87   12.82
   1  -4  -3  462.66   12.88
   1  -4  -3  440.12   14.21
   1  -4  -3  463.38   14.25
  -1   4   3  445.08   14.48
   1  -4  -3  460.59    9.79
  -1   4   3  491.44   13.50
  -1   4   3  470.06   11.84
   1  -4  -3  447.93   12.50
  -1   4   3  452.50   13.15
  -1   4   2   57.43    3.75
   1  -4  -2   57.20    4.59
   1  -4  -2   59.54    4.35
  -1   4   2   58.94    4.69
  -1   4   2   61.02    3.93
   1  -4  -2   58.24    2.40
   1  -4  -2   60.13    3.83
  -1   4   2   59.38    4.02
  -1   4   2   54.84    2.26
  -1   4   1 1024.50   21.80
   1  -4  -1 1059.03   24.90
   1  -4  -1 1035.43   23.25
  -1   4   1 1031.73   23.17
  -1   4   1 1049.70   25.12
   1  -4  -1 1042.17   19.59
  -1   4   1 1039.23   21.70
   1  -4  -1 1060.22   22.39
   1  -4  -1 1020.31   21.95
  -1   4   1 1024.17   22.28
  -1   4   1 1055.74   19.05
   1  -4   0    1.94    0.40
  -1   4   0    1.48    0.79
  -1   4   0    1.24    0.74
   1  -4   0    1.58    0.91
  -1   4   0    2.78    1.15
   1  -4   0    0.04    0.78
   1  -4   0    2.12    0.55
  -1   4   0    3.41    1.04
  -1   4   0    1.61    0.76
   1  -4   0    1.80    0.74
   1  -4   1  288.23    6.85
  -1   4  -1  315.53   10.01
   1  -4   1  300.55   11.24
  -1   4  -1  325.30   11.65
  -1   4  -1  304.50    7.63
   1  -4   1  288.79    7.97
  -1   4  -1  311.00    9.39
   1  -4   1  329.76    9.58
  -1   4  -2  341.96    7.87
   1  -4   2  345.53   10.48
  -1   4  -2  346.40   12.21
   1  -4   2  371.08   12.51
  -1   4  -2  336.24    8.96
  -1   4  -2  354.78   10.30
   1  -4   3  287.91    9.60
  -1   4  -3  272.92    9.23
   1  -4   3  277.24   10.66
  -1   4  -3  271.26   10.62
  -1   4  -3  286.82    8.58
  -1   4  -3  276.00    8.73
  -1   4  -3  261.13    8.85
  -1   4  -4  665.11   17.10
   1  -4   4  711.36   17.61
  -1   4  -4  721.14   16.90
   1  -4   4  660.02   18.41
  -1   4  -4  684.50   18.75
  -1   4  -5 1356.45   28.68
  -1   4  -5 1318.60   27.98
   1  -4   5 1288.42   27.73
  -1   4  -5 1335.75   29.65
   1  -4   5 1335.65   29.34
  -1   4  -6  101.43    6.25
   1  -4   6   99.07    5.91
  -1   4  -6  103.32    6.24
   1  -4   6  108.35    6.21
  -1   4  -7   32.33    3.68
   1  -4   7   28.49    3.33
  -1   4  -7   24.77    3.01
   1  -4   7   25.39    2.96
   1  -4   8   12.10    1.69
  -1   4  -8   14.56    2.57
   1  -4   8   11.55    2.27
   1  -4   8    8.71    1.79
  -1   4  -8    9.20    1.84
  -1   4  -9   33.21    4.07
   1  -4   9   32.76    2.65
   1  -4   9   30.12    3.13
  -1   4  -9   30.80    3.32
   1  -4   9   31.87    3.94
   1  -4  10   42.37    2.93
  -1   4 -10   53.69    5.44
  -1   4 -10   43.37    3.90
   1  -4  10   45.13    3.75
   1  -4  10   44.46    4.94
   1  -4  10   40.26    4.65
   1  -4  10   51.34    5.46
  -1   4 -11    7.36    2.41
   1  -4  11    7.06    1.13
   1  -4  11    4.99    1.24
  -1   4 -11    7.12    1.63
   1  -4  11    9.74    2.69
   1  -4  11    6.56    2.22
   1  -4  11   11.02    2.67
  -1   4 -12   -0.96    1.42
   1  -4  12    2.51    1.07
   1  -4  12   -1.78    1.75
   1  -4  12    1.10    1.77
   1  -4  12    1.83    1.71
  -1   4 -13   56.54    6.52
   1  -4  13   50.36    6.09
   1  -4  13   57.03    6.51
   1  -4  13   44.35    5.85
  -1   4 -14   51.43    6.39
   1  -4  14   57.59    6.68
   1  -4  14   44.74    6.00
   1  -4  14   59.80    6.99
  -1   4 -15    0.08    1.48
   1  -4  15    1.85    2.22
   1  -4  15    0.17    1.66
   1  -4  15   -0.56    1.93
  -1   4 -16   74.68    8.47
   1  -4  16   64.34    7.57
   1  -4  16   62.65    7.76
   1  -4  16   70.25    8.25
  -1   4 -17   -1.90    2.17
   1  -4  17    1.94    2.07
   1  -4  17   -1.82    2.25
   1  -4  17    1.05    2.42
  -1   4 -18   37.36    6.48
   1  -4  18   31.11    5.74
   1  -4  18   33.94    6.23
   1  -4  18   24.59    5.62
   1  -4  19   -0.10    1.96
   1  -3 -17   -0.40    2.22
  -1   3  17   -1.95    2.43
  -1   3  17   -1.82    2.13
   1  -3 -16    7.91    3.47
   1  -3 -16   13.57    3.89
  -1   3  16    9.39    3.50
  -1   3  16   15.39    4.01
  -1   3  16    6.55    3.09
   1  -3 -15   30.57    5.97
   1  -3 -15   40.87    6.18
  -1   3  15   29.42    5.43
  -1   3  15   37.57    5.69
  -1   3  15   33.61    5.70
   1  -3 -14    3.42    2.40
   1  -3 -14    0.83    1.91
  -1   3  14    4.62    2.56
  -1   3  14    2.23    2.13
  -1   3  14    3.42    2.16
   1  -3 -13   65.44    7.82
   1  -3 -13   51.24    6.45
  -1   3  13   59.09    5.09
  -1   3  13   62.75    6.89
  -1   3  13   48.66    6.22
  -1   3  13   58.24    6.37
   1  -3 -12   16.06    2.16
   1  -3 -12   17.32    4.15
   1  -3 -12   18.93    3.97
  -1   3  12   18.80    2.78
  -1   3  12    9.39    2.86
  -1   3  12   11.70    3.14
  -1   3  12   13.47    2.95
   1  -3 -11  206.97   12.85
   1  -3 -11  193.39    8.07
   1  -3 -11  192.19   11.48
  -1   3  11  187.45    8.51
  -1   3  11  197.21   11.29
  -1   3  11  208.26   11.74
  -1   3  11  187.36   10.55
   1  -3 -10   30.23    3.06
   1  -3 -10   37.44    5.24
   1  -3 -10   34.72    2.30
   1  -3 -10   31.26    4.43
  -1   3  10   32.94    4.32
  -1   3  10   32.60    3.22
  -1   3  10   30.35    4.16
  -1   3  10   31.63    4.05
   1  -3  -9   84.02    7.35
  -1   3   9   79.96    4.56
   1  -3  -9   75.11    3.93
   1  -3  -9   95.62    7.19
  -1   3   9   84.03    6.44
  -1   3   9   83.62    4.84
  -1   3   9   82.25    6.47
  -1   3   9   73.57    5.87
  -1   3   8   96.21    5.26
   1  -3  -8  108.46    7.41
   1  -3  -8  102.05    4.97
  -1   3   8  112.66    7.22
  -1   3   8  100.95    6.71
  -1   3   8   93.49    4.80
  -1   3   8  105.24    6.65
   1  -3  -7  252.67   11.09
   1  -3  -7  247.32    8.34
  -1   3   7  232.57    8.72
  -1   3   7  233.04    7.53
  -1   3   7  247.60   10.17
  -1   3   7  236.27   10.24
  -1   3   7  242.55    9.87
  -1   3   6   27.03    2.79
   1  -3  -6   33.69    3.72
   1  -3  -6   28.31    2.70
  -1   3   6   27.50    2.13
  -1   3   6   30.21    3.14
  -1   3   6   29.91    3.28
  -1   3   6   34.52    3.28
  -1   3   6   33.98    3.43
   1  -3  -5   34.28    3.12
   1  -3  -5   33.49    3.48
   1  -3  -5   31.97    2.88
  -1   3   5   31.59    3.01
  -1   3   5   30.36    2.89
  -1   3   5   31.51    1.99
   1  -3  -5   30.30    2.12
  -1   3   5   38.60    3.53
   1  -3  -5   37.05    3.13
  -1   3   5   31.11    3.11
   1  -3  -4  408.44   11.67
  -1   3   4  398.09   12.34
   1  -3  -4  424.59   13.03
   1  -3  -4  431.19   12.17
  -1   3   4  426.13    8.78
  -1   3   4  425.30   12.32
   1  -3  -4  423.08    9.17
  -1   3   4  420.96   11.43
   1  -3  -4  414.11   11.51
  -1   3   4  425.28   12.16
  -1   3   3   24.73    2.27
   1  -3  -3   27.86    2.39
   1  -3  -3   25.65    2.63
  -1   3   3   25.47    2.64
  -1   3   3   21.37    2.49
   1  -3  -3   27.30    2.74
   1  -3  -3   28.87    1.50
  -1   3   3   28.70    2.62
  -1   3   3   22.28    2.02
   1  -3  -3   26.00    2.36
  -1   3   3   24.19    2.38
   1  -3  -3   24.24    2.42
   1  -3  -3   26.33    2.24
  -1   3   2  227.78    7.20
   1  -3  -2  241.68    7.39
   1  -3  -2  234.05    8.60
  -1   3   2  241.39    8.86
  -1   3   2  249.39    8.46
   1  -3  -2  244.84    8.38
   1  -3  -2  245.94    5.17
   1  -3  -2  225.39    7.34
  -1   3   2  247.63    7.77
  -1   3   2  242.64    7.75
   1  -3  -2  249.15    7.90
  -1   3   1  226.21    6.73
   1  -3  -1  225.17    7.60
   1  -3  -1  222.71    8.29
  -1   3   1  222.35    7.58
  -1   3   1  233.47    8.52
  -1   3   1  220.42    6.84
   1  -3  -1  211.39    5.85
  -1   3   1  219.03    6.99
   1  -3  -1  214.75    6.66
   1  -3  -1  213.42    6.94
   1  -3   0  619.14   11.89
  -1   3   0  662.57   14.85
  -1   3   0  670.31   16.35
   1  -3   0  631.47   15.96
  -1   3   0  625.60   12.50
   1  -3   0  612.28   12.67
  -1   3   0  647.29   14.07
  -1   3   0  645.45   13.85
   1  -3   0  643.29   14.01
  -1   3  -1  412.03    8.50
   1  -3   1  394.09    8.76
   1  -3   1  443.03   12.41
  -1   3  -1  428.99   12.40
  -1   3  -1  420.38    9.50
   1  -3   1  412.57    9.67
  -1   3  -1  406.67   10.21
   1  -3   1  435.88   10.38
   1  -3   2  666.43   15.12
  -1   3  -2  656.99   13.49
  -1   3  -2  662.39   15.00
  -1   3  -2  667.85   16.60
   1  -3   2  673.46   16.64
  -1   3  -2  643.88   14.27
  -1   3  -2  696.61   14.83
  -1   3  -2  673.37   14.60
   1  -3   3   34.12    2.81
  -1   3  -3   35.01    2.78
  -1   3  -3   35.26    2.69
   1  -3   3   31.87    2.91
  -1   3  -3   31.72    2.93
  -1   3  -4  570.90   15.22
  -1   3  -4  597.31   15.00
   1  -3   4  600.04   14.92
  -1   3  -4  605.28   15.57
   1  -3   4  604.58   15.38
  -1   3  -5  123.97    6.29
   1  -3   5  124.04    6.21
   1  -3   5  119.24    5.95
  -1   3  -5  121.28    6.02
   1  -3   5  129.38    5.93
  -1   3  -5  120.24    5.93
  -1   3  -6  559.08   16.10
  -1   3  -6  603.15   15.34
   1  -3   6  551.51   15.80
   1  -3   6  597.40   14.82
  -1   3  -6  579.60   15.16
   1  -3   7    2.87    0.73
  -1   3  -7    2.55    1.27
  -1   3  -7    1.68    0.77
   1  -3   7    3.17    0.96
   1  -3   7    4.55    1.59
   1  -3   8   81.13    3.56
  -1   3  -8   73.08    5.65
   1  -3   8   82.39    4.44
  -1   3  -8   87.34    4.89
   1  -3   8   82.81    6.00
   1  -3   8   72.89    5.63
   1  -3   8   80.04    5.92
   1  -3   9   21.49    1.64
  -1   3  -9   18.79    3.08
  -1   3  -9   21.08    2.35
   1  -3   9   21.41    2.18
   1  -3   9   15.67    2.77
   1  -3   9   18.01    3.04
   1  -3   9   26.04    3.61
  -1   3 -10   -0.56    1.34
   1  -3  10    0.58    0.32
  -1   3 -10    0.36    0.62
   1  -3  10    0.00    0.45
   1  -3  10   -1.05    1.49
   1  -3  10   -0.23    1.51
   1  -3  10    0.55    1.32
  -1   3 -11  159.04    9.93
   1  -3  11  174.95    6.22
  -1   3 -11  156.62    6.24
   1  -3  11  169.28    9.91
   1  -3  11  157.67    9.86
   1  -3  11  176.28   10.39
  -1   3 -12   49.41    5.70
   1  -3  12   46.12    2.64
   1  -3  12   49.34    5.55
   1  -3  12   40.19    5.21
   1  -3  12   40.05    5.22
  -1   3 -13    1.95    1.91
   1  -3  13    2.16    1.65
   1  -3  13   -0.70    2.10
   1  -3  13    2.93    1.74
  -1   3 -14   53.42    6.58
   1  -3  14   40.67    5.81
   1  -3  14   47.38    5.93
   1  -3  14   50.04    6.41
  -1   3 -15   26.80    4.94
   1  -3  15   29.07    4.92
   1  -3  15   27.46    5.08
   1  -3  15   29.25    5.22
  -1   3 -16   62.78    7.76
   1  -3  16   42.26    6.55
   1  -3  16   48.57    6.55
   1  -3  16   55.31    7.29
  -1   3 -17    4.09    2.45
   1  -3  17   -1.93    2.83
   1  -3  17    5.67    2.65
   1  -3  17    9.28    3.32
  -1   3 -18   14.26    4.43
   1  -3  18    6.51    2.81
   1  -3  18    6.87    3.47
   1  -3  18   14.32    4.36
   1  -3  19   14.89    4.24
  -1   2  18    7.96    3.04
   1  -2 -17    3.92    3.02
   1  -2 -17   -0.89    2.11
  -1   2  17    0.26    2.10
  -1   2  17   -0.21    2.08
  -1   2  17    0.89    1.91
   1  -2 -16   81.26    9.59
   1  -2 -16   83.45    8.94
  -1   2  16   86.09    9.41
  -1   2  16   91.64    9.35
  -1   2  16   79.97    8.40
   1  -2 -15   28.52    5.45
   1  -2 -15   39.68    6.05
  -1   2  15   32.50    5.53
  -1   2  15   34.68    5.28
  -1   2  15   25.67    4.86
   1  -2 -14   62.86    7.67
   1  -2 -14   70.17    7.54
  -1   2  14   70.58    7.73
  -1   2  14   65.30    5.88
  -1   2  14   58.18    6.86
  -1   2  14   64.38    6.87
   1  -2 -13    1.95    2.05
   1  -2 -13    3.11    2.04
  -1   2  13    1.06    1.00
  -1   2  13    3.54    1.87
  -1   2  13    2.70    1.84
  -1   2  13    6.81    2.64
   1  -2 -12  181.77    6.93
   1  -2 -12  174.39   11.92
   1  -2 -12  184.61   11.28
  -1   2  12  188.61   11.05
  -1   2  12  178.30    8.92
  -1   2  12  171.91   10.99
  -1   2  12  169.50   10.27
   1  -2 -11  143.69    6.19
   1  -2 -11  151.05   10.47
   1  -2 -11  165.53   10.12
  -1   2  11  146.13    9.55
  -1   2  11  161.14    9.63
  -1   2  11  145.53    7.69
  -1   2  11  154.63    9.22
   1  -2 -10  198.78    7.34
   1  -2 -10  190.86   11.35
   1  -2 -10  213.50   10.98
  -1   2  10  186.11    8.27
  -1   2  10  187.06   10.31
  -1   2  10  186.14    9.99
  -1   2  10  181.47    9.66
   1  -2  -9    0.75    0.74
   1  -2  -9   -1.78    2.01
   1  -2  -9    1.12    0.40
  -1   2   9   -0.02    0.30
   1  -2  -9   -0.18    1.16
  -1   2   9   -0.15    1.01
  -1   2   9   -0.02    0.63
  -1   2   9    0.15    1.18
  -1   2   9    0.08    1.03
   1  -2  -8    8.74    2.40
   1  -2  -8    7.79    1.46
   1  -2  -8    7.99    1.00
   1  -2  -8   11.43    2.34
  -1   2   8    9.21    1.29
  -1   2   8    8.54    1.54
  -1   2   8   10.46    2.17
  -1   2   8    6.37    1.78
  -1   2   8    5.12    1.55
   1  -2  -7   96.96    6.20
   1  -2  -7   96.49    3.97
  -1   2   7   99.25    4.45
  -1   2   7  100.25    6.08
  -1   2   7  101.97    6.12
  -1   2   7  103.06    4.80
  -1   2   7   91.43    5.55
   1  -2  -6   31.66    2.30
   1  -2  -6   33.10    3.41
   1  -2  -6   33.60    2.35
  -1   2   6   32.52    2.54
  -1   2   6   35.73    3.29
  -1   2   6   31.64    2.34
  -1   2   6   34.21    3.31
  -1   2   6   36.86    3.17
   1  -2  -6   35.59    3.11
   1  -2  -5   29.07    2.22
  -1   2   5   24.94    2.22
   1  -2  -5   30.23    3.03
  -1   2   5   25.15    1.86
  -1   2   5   21.67    2.45
   1  -2  -5   29.11    2.53
  -1   2   5   27.19    2.65
   1  -2  -5   26.23    2.46
  -1   2   5   29.14    2.79
  -1   2   5   31.24    2.68
   1  -2  -5   27.95    2.73
   1  -2  -4   17.34    1.86
   1  -2  -4   19.01    1.86
   1  -2  -4   23.36    2.47
  -1   2   4   15.19    1.76
  -1   2   4   18.46    1.33
  -1   2   4   16.97    1.95
  -1   2   4   17.09    1.99
   1  -2  -4   18.29    1.95
   1  -2  -4   24.07    2.28
  -1   2   4   20.34    2.11
  -1   2   4   19.99    1.96
   1  -2  -4   17.13    1.82
   1  -2  -3    5.83    1.02
  -1   2   3    7.63    1.37
   1  -2  -3   10.16    1.55
   1  -2  -3    2.84    0.87
  -1   2   3    3.42    0.96
  -1   2   3    4.45    0.95
  -1   2   3    5.41    0.60
   1  -2  -3    5.90    1.09
   1  -2  -3    7.85    1.23
   1  -2  -3    8.74    1.33
  -1   2   3    4.22    0.99
  -1   2   3    7.21    1.25
   1  -2  -2  532.78   11.48
  -1   2   2  528.84   11.40
  -1   2   2  547.81   12.78
  -1   2   2  556.85   13.01
   1  -2  -2  562.06   12.82
   1  -2  -2  541.16   12.73
   1  -2  -2  572.75   12.14
  -1   2   2  559.67   12.30
   1  -2  -2  541.42   11.31
  -1   2   2  561.46   12.12
   1  -2  -2  548.36   12.13
  -1   2   1  595.00   11.79
  -1   2   1  599.48   13.05
   1  -2  -1  621.97   13.81
   1  -2  -1  603.07   13.15
  -1   2   1  613.59   13.89
  -1   2   1  608.44   12.52
   1  -2  -1  603.67   12.46
  -1   2   1  600.74   12.36
   1  -2  -1  608.17   11.91
   1  -2   0  210.68    5.03
  -1   2   0  207.94    4.90
  -1   2   0  205.10    6.76
   1  -2   0  210.92    6.75
  -1   2   0  198.39    6.00
   1  -2   0  199.79    5.28
  -1   2   0  200.98    5.17
   1  -2   0  204.70    5.51
  -1   2   0  213.76    5.59
  -1   2  -1  402.82    8.60
   1  -2   1  398.16    9.20
  -1   2  -1  397.94   10.27
   1  -2   1  407.27   10.32
  -1   2  -1  384.91    8.90
   1  -2   1  396.12    9.08
  -1   2  -1  399.97    8.80
  -1   2  -2 3304.93   53.55
  -1   2  -2 3259.65   53.93
   1  -2   2 3354.50   54.43
   1  -2   3  387.66    9.90
  -1   2  -3  382.31    9.76
  -1   2  -3  351.87    9.76
   1  -2   3  347.24    9.70
  -1   2  -3  338.70    9.41
   1  -2   3  342.15    9.26
  -1   2  -4    1.70    0.69
   1  -2   4    1.74    0.78
   1  -2   4    0.95    0.57
  -1   2  -4    1.76    0.61
   1  -2   4    0.49    0.61
  -1   2  -4    1.48    0.72
   1  -2   5  524.52   14.49
  -1   2  -5  583.09   14.74
  -1   2  -5  537.29   12.72
   1  -2   5  531.48   12.31
  -1   2  -5  553.99   14.56
   1  -2   5  529.58   14.36
  -1   2  -5  545.78   13.74
   1  -2   5  511.29   14.37
   1  -2   5  543.43   14.35
   1  -2   6 1056.24   18.78
  -1   2  -6 1094.26   24.38
  -1   2  -6 1055.81   21.11
   1  -2   6 1030.87   20.41
   1  -2   6 1046.75   24.22
   1  -2   6 1048.52   24.02
  -1   2  -6 1079.02   23.30
   1  -2   6 1073.85   24.10
   1  -2   7   93.56    2.88
  -1   2  -7   97.95    6.06
   1  -2   7   92.46    4.04
  -1   2  -7   90.56    4.19
   1  -2   7   96.18    5.99
   1  -2   7   84.27    5.74
   1  -2   7   96.61    6.00
  -1   2  -8  246.39   10.79
  -1   2  -8  262.43    7.55
   1  -2   8  248.75    7.15
   1  -2   8  255.47   10.97
   1  -2   8  255.69   10.65
   1  -2   8  272.21   11.18
  -1   2  -9   12.58    2.68
   1  -2   9   16.13    1.47
  -1   2  -9   10.22    1.26
   1  -2   9   12.50    2.57
   1  -2   9   17.51    2.75
   1  -2   9   16.91    2.91
  -1   2 -10  110.81    7.85
   1  -2  10  101.23    3.37
  -1   2 -10   98.21    3.45
   1  -2  10  104.24    7.59
   1  -2  10  109.77    7.37
   1  -2  10  118.89    7.95
  -1   2 -11    2.71    1.71
   1  -2  11    3.64    2.02
   1  -2  11    6.79    2.22
   1  -2  11    3.80    1.63
  -1   2 -12    1.93    1.95
   1  -2  12    3.87    2.19
   1  -2  12    1.47    1.58
   1  -2  12    4.30    1.98
  -1   2 -13  117.34    9.38
   1  -2  13  105.08    8.23
   1  -2  13  103.91    8.81
   1  -2  13   95.47    8.31
  -1   2 -14    6.98    3.09
   1  -2  14   11.71    3.10
   1  -2  14    7.39    2.73
   1  -2  14    6.75    2.66
  -1   2 -15  182.67   12.98
   1  -2  15  192.77   12.25
   1  -2  15  166.80   12.42
   1  -2  15  186.24   12.85
  -1   2 -16   -0.12    2.10
   1  -2  16   -0.10    2.12
   1  -2  16   -0.22    1.72
   1  -2  16    0.55    1.75
  -1   2 -17   28.97    5.70
   1  -2  17   37.02    5.76
   1  -2  17   39.51    6.50
   1  -2  17   41.39    6.61
  -1   2 -18   17.30    4.78
   1  -2  18    3.54    2.53
   1  -2  18    8.64    3.29
   1  -2  18   15.28    4.14
   1  -2  19    6.68    3.03
   1  -1 -18    5.16    2.82
  -1   1  18    5.62    2.88
  -1   1  18   10.91    3.58
  -1   1  18    5.25    3.30
   1  -1 -17    3.34    2.85
   1  -1 -17   11.75    3.73
  -1   1  17    1.36    2.03
  -1   1  17    3.34    2.70
  -1   1  17    5.69    2.82
   1  -1 -16   79.83    9.12
   1  -1 -16   55.49    7.27
  -1   1  16   70.64    6.85
  -1   1  16   77.88    8.75
  -1   1  16   76.69    8.25
  -1   1  16   71.81    7.90
   1  -1 -15   17.61    4.41
  -1   1  15   12.78    2.85
  -1   1  15    8.01    2.62
  -1   1  15   16.15    3.89
  -1   1  15   13.44    3.35
   1  -1 -14   14.91    3.75
  -1   1  14   13.82    3.38
  -1   1  14   21.28    3.44
  -1   1  14   22.59    4.06
  -1   1  14   21.93    4.13
   1  -1 -13   35.56    5.43
  -1   1  13   45.06    4.74
  -1   1  13   42.87    5.67
  -1   1  13   42.62    5.28
  -1   1  13   44.81    5.33
   1  -1 -12   92.57    4.21
   1  -1 -12   86.99    7.99
  -1   1  12   90.47    6.41
  -1   1  12   83.22    7.40
  -1   1  12   85.66    7.14
  -1   1  12   80.43    6.90
   1  -1 -11  106.82    8.52
   1  -1 -11  113.59    4.86
  -1   1  11  103.03    7.46
  -1   1  11  120.10    8.38
  -1   1  11  109.71    6.81
  -1   1  11  109.79    7.64
   1  -1 -10   71.44    3.82
   1  -1 -10   79.21    6.88
  -1   1  10   86.83    6.37
  -1   1  10   81.14    5.43
  -1   1  10   72.84    6.21
  -1   1  10   78.82    6.05
   1  -1  -9   39.99    4.71
   1  -1  -9   37.78    2.70
  -1   1   9   38.79    3.51
  -1   1   9   41.86    4.41
  -1   1   9   44.81    4.34
  -1   1   9   37.13    3.95
   1  -1  -8   27.96    3.75
   1  -1  -8   21.93    2.05
  -1   1   8   25.30    2.66
  -1   1   8   27.63    3.35
  -1   1   8   25.99    3.13
  -1   1   8   26.02    3.07
   1  -1  -7  142.84    7.84
   1  -1  -7  131.84    5.17
  -1   1   7  125.97    4.06
   1  -1  -7  136.77    3.66
  -1   1   7  146.50    6.94
  -1   1   7  143.67    7.14
  -1   1   7  145.04    6.03
  -1   1   7  141.14    6.75
   1  -1  -6  111.76    4.51
   1  -1  -6   99.17    6.14
  -1   1   6  104.31    3.72
   1  -1  -6  104.37    3.32
  -1   1   6  104.04    5.59
  -1   1   6  108.82    5.54
  -1   1   6  111.92    4.82
   1  -1  -6  108.49    5.34
  -1   1   6  104.21    5.30
   1  -1  -5   27.50    2.07
   1  -1  -5   28.13    1.63
  -1   1   5   27.39    1.78
  -1   1   5   30.58    2.66
   1  -1  -5   30.94    2.56
  -1   1   5   25.63    2.06
   1  -1  -5   29.86    2.50
  -1   1   5   30.03    2.74
   1  -1  -5   26.47    2.46
  -1   1   5   27.64    2.41
   1  -1  -5   30.79    2.48
  -1   1   4   15.71    1.33
   1  -1  -4   16.53    1.31
  -1   1   4   15.97    1.35
  -1   1   4   14.40    1.64
   1  -1  -4   17.01    1.71
   1  -1  -4   19.21    1.80
  -1   1   4   17.32    1.79
   1  -1  -4   17.30    1.78
  -1   1   4   15.02    1.56
   1  -1  -4   16.06    1.60
  -1   1   3   75.96    3.07
   1  -1  -3   80.84    3.68
   1  -1  -3   78.28    3.04
  -1   1   3   77.10    3.45
   1  -1  -3   73.94    3.27
  -1   1   3   81.88    3.52
   1  -1  -3   73.64    2.26
   1  -1  -3   79.47    3.45
  -1   1   3   77.86    3.12
   1  -1  -3   76.83    3.11
   1  -1  -2   24.56    1.67
  -1   1   2   25.02    1.72
  -1   1   2   23.80    1.63
   1  -1  -2   26.40    1.75
  -1   1   2   27.70    1.75
   1  -1  -2   25.81    1.63
   1  -1  -2   26.12    1.61
   1  -1  -2   26.48    1.39
  -1   1   2   27.61    1.40
  -1   1   2   30.00    1.72
   1  -1  -1 2322.38   38.53
  -1   1   1 2340.86   38.52
  -1   1   1 2378.75   39.35
   1  -1  -1 2360.58   39.25
  -1   1   1 2361.18   38.41
   1  -1  -1 2333.43   37.91
  -1   1   1 2379.61   37.89
  -1   1   0   43.99    1.85
  -1   1   0   47.46    1.62
  -1   1   0   47.51    1.92
   1  -1   0   43.15    1.54
   1  -1   0   38.43    1.79
   1  -1   0   44.20    2.20
  -1   1   0   48.82    2.28
  -1   1  -1  552.52   11.41
   1  -1   1  535.54   10.67
  -1   1  -1  539.49   10.75
  -1   1  -1  584.13   11.46
   1  -1   1  563.77   11.41
  -1   1  -1  567.35   11.01
   1  -1   1  554.06   10.94
  -1   1  -1  560.96   11.38
   1  -1   2    6.43    0.91
  -1   1  -2    5.26    0.82
   1  -1   2    6.41    0.85
  -1   1  -2    5.06    0.75
  -1   1  -2    5.03    0.86
   1  -1   2    5.79    0.93
  -1   1  -2    4.84    0.81
   1  -1   2    6.03    0.90
   1  -1   2    4.64    0.76
  -1   1  -3  394.35   10.02
   1  -1   3  396.46   10.13
   1  -1   3  389.81    8.82
  -1   1  -3  413.67    8.89
  -1   1  -3  400.57   10.17
  -1   1  -3  400.86   10.47
   1  -1   3  390.11   10.25
  -1   1  -3  408.08    9.95
   1  -1   3  419.61   10.22
   1  -1   3  410.08   10.08
   1  -1   4  133.84    5.72
  -1   1  -4  130.13    5.61
   1  -1   4  136.69    4.20
  -1   1  -4  138.67    4.26
  -1   1  -4  141.45    5.90
   1  -1   4  129.74    5.74
   1  -1   4  142.00    5.73
  -1   1  -4  128.28    5.32
   1  -1   4  131.94    5.56
  -1   1  -5  458.12   12.83
   1  -1   5  454.07   12.94
   1  -1   5  450.07    9.43
  -1   1  -5  433.01    9.50
  -1   1  -5  439.09   12.04
  -1   1  -5  473.61   12.92
   1  -1   5  443.89   12.31
   1  -1   5  433.53   12.83
   1  -1   5  448.36   12.17
   1  -1   5  466.15   12.73
  -1   1  -6   21.32    2.66
  -1   1  -6   19.41    1.44
   1  -1   6   18.99    1.33
   1  -1   6   20.16    2.66
   1  -1   6   21.65    2.48
   1  -1   6   17.89    2.33
   1  -1   6   23.79    2.72
  -1   1  -7  664.42   18.50
  -1   1  -7  639.86   12.51
   1  -1   7  654.71   12.17
   1  -1   7  677.98   18.58
   1  -1   7  668.11   17.70
   1  -1   7  666.60   17.50
   1  -1   7  657.01   18.09
  -1   1  -8  139.18    7.95
   1  -1   8  134.36    7.26
   1  -1   8  133.46    7.32
   1  -1   8  133.25    7.86
   1  -1   8  139.88    7.72
  -1   1  -9  139.61    8.48
   1  -1   9  137.38    8.40
   1  -1   9  137.11    7.85
   1  -1   9  159.94    8.32
   1  -1   9  138.99    8.25
  -1   1 -10   74.95    6.59
   1  -1  10   82.23    6.69
   1  -1  10   89.39    6.54
   1  -1  10   80.91    6.13
   1  -1  10   80.63    6.59
  -1   1 -11   51.94    5.79
   1  -1  11   49.69    5.10
   1  -1  11   44.32    4.89
   1  -1  11   57.47    6.05
   1  -1  11   50.81    5.41
  -1   1 -12   31.36    4.75
   1  -1  12   40.08    5.30
   1  -1  12   42.83    4.88
   1  -1  12   43.41    5.05
   1  -1  12   42.23    5.30
  -1   1 -13   38.48    5.52
   1  -1  13   40.05    5.60
   1  -1  13   41.28    5.27
   1  -1  13   43.54    5.25
   1  -1  13   32.29    4.79
  -1   1 -14   69.80    7.76
   1  -1  14   66.42    7.01
   1  -1  14   71.09    6.97
   1  -1  14   71.77    7.75
   1  -1  14   72.65    7.61
  -1   1 -15   75.35    8.49
   1  -1  15   66.27    7.78
   1  -1  15   66.31    6.99
   1  -1  15   69.50    7.82
  -1   1 -16   21.12    4.84
   1  -1  16   24.02    5.11
   1  -1  16   30.00    4.95
   1  -1  16   27.47    5.18
  -1   1 -17   47.90    7.36
   1  -1  17   50.01    7.47
   1  -1  17   36.15    5.65
   1  -1  17   46.21    6.90
  -1   1 -18    9.31    4.06
   1  -1  18    8.56    3.53
   1  -1  18    0.01    2.19
   1  -1  18    5.02    3.11
   1  -1  19   34.43    6.01
  -1   0  19    4.12    2.73
   1   0 -18   -1.39    2.39
  -1   0  18    2.11    2.35
  -1   0  18   -0.37    1.46
  -1   0  18   -0.78    1.96
   1   0 -17   17.05    4.63
  -1   0  17   32.40    5.90
  -1   0  17   31.35    4.94
  -1   0  17   25.40    5.05
  -1   0  17   31.84    5.55
   1   0 -16    5.12    3.01
  -1   0  16    1.31    1.39
  -1   0  16    1.94    2.27
  -1   0  16    4.06    2.57
  -1   0  16    0.30    1.45
   1   0 -15   31.43    5.47
  -1   0  15   37.71    5.87
  -1   0  15   46.47    5.48
  -1   0  15   44.04    5.86
  -1   0  15   38.90    5.59
   1   0 -14   42.27    6.08
  -1   0  14   49.40    6.33
  -1   0  14   51.50    5.45
  -1   0  14   56.96    6.40
  -1   0  14   45.52    5.61
   1   0 -13   60.24    6.84
  -1   0  13   60.28    6.55
  -1   0  13   64.31    5.92
  -1   0  13   64.06    6.28
  -1   0  13   62.47    6.37
   1   0 -12    3.89    2.02
   1   0 -12    5.41    0.94
  -1   0  12    9.04    2.40
  -1   0  12   11.12    2.42
  -1   0  12    6.22    1.91
  -1   0  12    3.19    1.77
   1   0 -11  308.38    8.44
   1   0 -11  329.75   14.86
  -1   0  11  309.37   13.92
  -1   0  11  306.84   12.36
  -1   0  11  343.59   13.61
  -1   0  11  329.54   13.71
   1   0 -10    7.81    1.18
   1   0 -10    7.13    2.30
  -1   0  10    7.07    2.07
  -1   0  10    6.37    1.67
  -1   0  10    8.98    2.21
  -1   0  10    8.06    1.96
   1   0  -9  196.45   10.20
   1   0  -9  201.04    6.32
  -1   0   9  206.71    9.83
  -1   0   9  188.98    8.52
  -1   0   9  187.46    8.88
  -1   0   9  198.32    9.26
   1   0  -8  496.71   16.11
   1   0  -8  475.40   11.16
  -1   0   8  474.99   13.82
  -1   0   8  471.68   14.13
  -1   0   8  451.82   14.91
  -1   0   8  486.91   14.73
   1   0  -7  132.21    4.76
   1   0  -7  127.46    7.09
  -1   0   7  135.10    6.34
  -1   0   7  122.99    6.65
  -1   0   7  126.47    6.33
   1   0  -6   63.03    3.13
   1   0  -6   68.19    4.69
  -1   0   6   64.66    2.41
   1   0  -6   65.55    2.32
  -1   0   6   69.25    4.45
   1   0  -6   68.53    3.88
  -1   0   6   61.86    3.91
   1   0  -6   76.91    4.36
  -1   0   6   70.91    4.23
   1   0  -5   25.59    2.59
  -1   0   5   20.87    1.69
   1   0  -5   20.55    1.68
  -1   0   5   20.44    1.31
   1   0  -5   23.40    1.35
   1   0  -5   24.98    2.23
  -1   0   5   21.78    2.02
   1   0  -5   25.10    2.08
  -1   0   5   22.06    2.26
  -1   0   5   22.81    2.15
   1   0  -4   13.74    1.30
   1   0  -4   12.76    1.61
  -1   0   4   12.65    1.25
  -1   0   4   12.38    1.02
   1   0  -4   14.16    1.06
  -1   0   4   15.56    1.50
   1   0  -4   15.29    1.56
   1   0  -4   12.95    1.33
  -1   0   4   12.19    1.47
  -1   0   4   10.90    1.32
   1   0  -3 2286.48   38.99
   1   0  -3 2278.99   37.75
  -1   0   3 2264.83   37.81
   1   0  -3 2224.84   36.93
  -1   0   3 2196.98   36.98
  -1   0   3 2257.74   37.60
   1   0  -3 2353.94   38.17
  -1   0   3 2233.45   38.25
   1   0  -3 2245.09   37.40
   1   0  -3 2249.51   37.35
   1   0  -2 1309.10   23.13
   1   0  -2 1314.50   23.15
  -1   0   2 1311.19   23.22
   1   0  -2 1345.02   22.77
  -1   0   2 1348.92   22.83
  -1   0   2 1333.36   22.97
   1   0  -2 1328.94   22.19
  -1   0   2 1331.80   22.28
  -1   0   2 1360.09   22.68
   1   0  -2 1326.62   22.70
  -1   0   1  380.44    5.45
  -1   0   1  377.01    5.20
  -1   0  -1  326.42    6.61
   1   0   1  295.20    6.52
   1   0   1  325.01    6.44
  -1   0  -1  284.90    6.31
   1   0   1  330.20    6.91
  -1   0  -1  312.24    6.87
   1   0   1  314.73    7.09
  -1   0  -1  306.27    7.16
   1   0   1  321.16    7.23
  -1   0  -1  312.97    6.90
  -1   0  -1  312.47    7.12
  -1   0  -1  323.14    7.05
  -1   0  -1  291.43    6.36
   1   0   1  315.31    7.01
  -1   0  -2   35.72    2.15
   1   0   2   40.05    1.52
   1   0   2   44.68    2.40
  -1   0  -2   42.30    1.59
  -1   0  -2   39.36    1.87
   1   0   2   40.21    1.86
  -1   0  -2   40.28    2.38
  -1   0  -2   38.66    2.29
   1   0   2   43.95    2.38
   1   0   2   36.98    2.25
  -1   0  -2   40.05    2.25
   1   0   2   37.02    2.18
   1   0   2   36.97    2.24
  -1   0  -2   38.66    2.28
  -1   0  -3 9510.52  150.65
   1   0   3 9134.78  150.53
   1   0   3 9460.36  147.63
  -1   0  -3 9210.67  147.67
  -1   0  -3 9999.00  150.79
  -1   0  -3 9432.97  150.30
   1   0   3 9502.87  150.22
   1   0   3 9533.36  150.68
   1   0   3 9439.46  150.13
  -1   0  -3 9434.13  150.07
   1   0   3 9240.83  150.40
  -1   0  -3 9215.59  150.40
  -1   0  -4   28.14    2.64
   1   0   4   26.44    2.55
  -1   0  -4   30.15    1.60
   1   0   4   29.08    1.55
  -1   0  -4   32.25    2.66
  -1   0  -4   26.81    2.34
   1   0   4   31.93    2.63
   1   0   4   32.09    2.59
  -1   0  -4   30.21    2.48
   1   0   4   28.80    2.58
  -1   0  -4   30.97    2.63
   1   0   4   27.85    2.56
  -1   0  -5 2588.35   47.74
   1   0   5 2510.46   47.78
   1   0   5 2553.16   41.74
  -1   0  -5 2555.56   41.89
  -1   0  -5 2609.30   47.12
  -1   0  -5 2713.69   46.75
   1   0   5 2538.34   46.90
   1   0   5 2559.05   46.37
  -1   0  -5 2639.89   46.84
   1   0   5 2551.38   47.46
  -1   0  -5 2638.19   47.34
   1   0   5 2633.74   47.37
  -1   0  -6   10.36    2.01
   1   0   6    9.80    0.79
  -1   0  -6    8.72    0.80
   1   0   6    8.75    1.59
   1   0   6    6.80    1.68
  -1   0  -6    6.75    1.46
   1   0   6    9.22    1.81
   1   0   6    8.88    1.76
  -1   0  -7 1029.89   25.26
   1   0   7  997.91   24.79
   1   0   7 1026.79   24.11
   1   0   7  996.40   23.39
   1   0   7 1000.61   24.42
  -1   0  -8  185.62    9.59
   1   0   8  181.14    8.42
   1   0   8  189.36    9.02
   1   0   8  176.77    9.14
   1   0   8  208.34    9.61
  -1   0  -9  164.67    9.48
   1   0   9  150.55    8.07
   1   0   9  161.63    9.12
   1   0   9  148.86    8.46
   1   0   9  171.11    9.20
  -1   0 -10  173.90   10.30
   1   0  10  169.96    9.45
   1   0  10  165.52    8.90
   1   0  10  180.95   10.20
   1   0  10  174.00    9.83
  -1   0 -11   36.43    5.06
   1   0  11   37.06    4.89
   1   0  11   27.59    3.74
   1   0  11   28.68    4.15
   1   0  11   26.30    3.91
  -1   0 -12    5.41    2.32
   1   0  12    2.76    1.79
   1   0  12    2.76    1.67
   1   0  12    1.05    1.75
   1   0  12    5.13    2.16
  -1   0 -13    7.58    2.76
   1   0  13    6.03    2.32
   1   0  13    4.44    1.77
   1   0  13    6.66    2.63
   1   0  13    5.24    2.43
  -1   0 -14  113.59   10.03
   1   0  14  109.34    9.72
   1   0  14   97.03    8.07
   1   0  14   89.82    8.32
   1   0  14  103.05    9.02
  -1   0 -15    0.64    2.16
   1   0  15    4.92    2.08
   1   0  15    3.85    2.32
   1   0  15    3.56    2.07
   1   0  15    3.69    2.11
  -1   0 -16    9.24    3.55
   1   0  16   15.61    4.28
   1   0  16    7.97    3.01
   1   0  16   12.32    3.41
   1   0  16   14.55    3.70
  -1   0 -17   18.35    4.96
   1   0  17   33.71    5.38
   1   0  17   22.77    5.22
   1   0  17   22.06    4.79
   1   0  17   22.19    4.83
   1   0  18   16.31    3.73
  -1  -1  19   -1.70    1.74
  -1  -1  19    1.57    1.88
   1   1 -18    0.06    2.18
  -1  -1  18    2.80    2.59
  -1  -1  18    0.96    2.06
  -1  -1  18    2.63    1.81
  -1  -1  18   -0.18    1.48
   1   1 -17   58.56    7.86
  -1  -1  17   55.50    7.68
  -1  -1  17   73.88    7.62
  -1  -1  17   77.04    8.05
  -1  -1  17   63.50    7.75
   1   1 -16   -0.87    1.64
  -1  -1  16    2.45    2.16
  -1  -1  16    8.48    2.68
  -1  -1  16    2.59    1.95
  -1  -1  16    7.87    2.88
   1   1 -15   87.98    8.83
  -1  -1  15   78.39    7.28
  -1  -1  15   94.13    8.15
  -1  -1  15   84.26    8.50
  -1  -1  15   91.61    8.47
   1   1 -14   20.63    4.38
  -1  -1  14   19.05    3.49
  -1  -1  14   20.89    4.14
  -1  -1  14   20.93    3.84
  -1  -1  14   32.63    4.92
   1   1 -13   13.59    1.33
   1   1 -13    7.74    2.40
  -1  -1  13   15.19    3.40
  -1  -1  13   13.82    2.96
  -1  -1  13   13.64    3.05
  -1  -1  13   15.59    3.16
   1   1 -12    6.15    2.10
   1   1 -12   10.45    1.28
  -1  -1  12    6.94    2.09
  -1  -1  12   10.94    2.89
  -1  -1  12    9.55    2.50
  -1  -1  12    7.41    2.14
   1   1 -11  219.03   11.69
   1   1 -11  214.60    6.71
  -1  -1  11  229.86   11.62
  -1  -1  11  221.08   10.56
  -1  -1  11  208.76   10.19
  -1  -1  11  226.79   11.24
   1   1 -10   11.18    1.36
   1   1 -10   10.73    2.48
  -1  -1  10   10.50    2.51
  -1  -1  10    9.90    2.04
  -1  -1  10   12.98    2.54
  -1  -1   9  310.09    8.59
   1   1  -9  305.20   12.58
   1   1  -9  299.61    8.34
  -1  -1   9  295.40    6.79
  -1  -1   9  311.69    6.79
  -1  -1   9  311.90   11.28
  -1  -1   9  291.45   12.03
  -1  -1   9  325.40   12.30
   1   1  -8  220.32    9.83
  -1  -1   8  207.33    6.63
   1   1  -8  194.34    6.33
  -1  -1   8  205.72    5.39
  -1  -1   8  201.79    5.76
  -1  -1   8  207.83    9.27
  -1  -1   8  206.84    8.29
  -1  -1   8  204.99    8.93
   1   1  -7  948.43   22.78
   1   1  -7  912.70   18.45
  -1  -1   7  908.29   18.68
  -1  -1   7  895.26   17.97
  -1  -1   7  930.43   17.25
  -1  -1   7  943.66   20.63
  -1  -1   7  912.06   22.03
   1   1  -7 1002.68   20.53
  -1  -1   7 1000.23   22.27
  -1  -1   6   17.99    2.32
   1   1  -6   17.64    1.63
   1   1  -6   16.35    2.24
  -1  -1   6   15.87    1.56
  -1  -1   6   16.44    2.18
   1   1  -6   18.64    1.87
   1   1  -6   19.10    2.15
  -1  -1   6   19.99    2.01
  -1  -1   6   17.63    1.42
  -1  -1   6   19.22    1.71
  -1  -1   5   52.44    3.59
   1   1  -5   56.27    3.71
  -1  -1   5   54.91    2.85
   1   1  -5   50.18    2.73
   1   1  -5   52.58    3.24
  -1  -1   5   55.03    2.97
   1   1  -5   56.97    2.94
  -1  -1   5   48.98    3.29
  -1  -1   5   47.83    2.80
  -1  -1   5   53.28    2.55
  -1  -1   4  460.47   10.49
  -1  -1   4  485.07   11.81
   1   1  -4  461.86   11.66
   1   1  -4  475.81   10.62
  -1  -1   4  472.26   10.23
  -1  -1   4  487.83   11.28
  -1  -1   4  464.70   10.15
   1   1  -4  484.51   10.05
   1   1  -4  479.05   11.01
  -1  -1   3  610.69   12.79
   1   1  -3  624.72   12.82
  -1  -1   3  615.42   12.49
   1   1  -3  601.40   12.51
   1   1  -3  581.42   12.19
  -1  -1   3  601.57   12.29
  -1  -1   3  588.94   11.07
  -1  -1   3  576.38   12.15
   1   1  -3  597.42   12.03
   1   1  -3  610.94   11.03
   1   1  -3  591.34   12.56
   1   1  -2  572.46   11.99
   1   1  -2  609.09   11.44
  -1  -1   2  577.03   12.01
  -1  -1   2  599.48   11.40
   1   1  -2  580.25   12.01
  -1  -1   2  574.71   12.01
  -1  -1   2  570.85   10.88
   1   1  -2  572.07   10.81
  -1  -1   2  593.64   12.03
   1   1  -2  591.72   11.99
   1   1  -1  508.54    9.23
  -1  -1   1  508.83   10.88
   1   1  -1  522.58   10.90
  -1  -1   1  496.34    9.16
  -1  -1   1  480.36    9.56
  -1  -1   1  532.48   10.86
   1   1  -1  517.34    9.73
  -1  -1   1  521.37    9.44
   1   1  -1  513.22   10.78
   1   1  -1  536.26    9.44
  -1  -1   1  509.39   10.41
  -1  -1   1  499.91   10.63
   1   1  -1  510.06    9.91
   1   1  -1  509.76   10.48
   1   1  -1  513.75   10.76
  -1  -1   1  506.04    9.83
   1   1   0  702.60   13.56
  -1  -1   0  736.91   14.10
  -1  -1   0  738.55   14.12
   1   1   0  728.61   14.15
   1   1   0  740.79   14.14
  -1  -1   0  730.23   13.51
  -1  -1   0  739.51   14.30
   1   1   0  720.02   14.26
   1   1   0  723.70   13.29
  -1  -1   0  709.33   13.19
  -1  -1   0  712.61   12.69
   1   1   0  729.37   12.72
   1   1   0  712.34   12.65
  -1  -1   0  735.00   13.65
  -1  -1   0  728.43   12.56
  -1  -1   0  722.71   14.11
   1   1   0  733.84   13.43
  -1  -1   0  699.70   13.32
   1   1   0  719.22   14.12
  -1  -1  -1  523.02   11.59
   1   1   1  546.29   10.99
   1   1   1  506.97   11.50
  -1  -1  -1  532.45   10.92
   1   1   1  508.87   11.02
  -1  -1  -1  511.33   10.99
   1   1   1  521.79   10.79
  -1  -1  -1  518.09   10.30
  -1  -1  -1  510.11   10.81
   1   1   1  535.95   10.65
  -1  -1  -1  521.31   10.59
   1   1   1  513.50   10.28
  -1  -1  -1  504.07   10.76
   1   1   1  540.46   10.89
  -1  -1  -1  518.50   11.32
  -1  -1  -2 3149.44   53.51
  -1  -1  -2 3200.67   51.41
   1   1   2 3097.48   51.64
  -1  -1  -2 3115.98   51.59
   1   1   2 3211.33   52.46
   1   1   2 3111.35   52.03
   1   1   2 3075.70   52.00
  -1  -1  -2 3118.27   52.28
  -1  -1  -2 3156.18   51.97
  -1  -1  -2 3154.93   52.33
  -1  -1  -2 3116.11   52.41
   1   1   2 3144.24   52.43
  -1  -1  -2 3176.96   53.09
   1   1   2 3174.39   53.05
  -1  -1  -3  164.04    4.74
  -1  -1  -3  158.12    5.49
  -1  -1  -3  155.16    4.81
   1   1   3  154.51    5.52
  -1  -1  -3  161.47    5.68
  -1  -1  -3  155.89    5.71
   1   1   3  159.49    5.87
  -1  -1  -3  166.52    5.83
   1   1   3  149.22    5.67
   1   1   3  164.21    6.16
   1   1   3  163.49    5.89
  -1  -1  -3  161.39    5.87
  -1  -1  -3  164.00    6.19
  -1  -1  -4 1304.69   27.70
  -1  -1  -4 1361.64   23.62
  -1  -1  -4 1339.43   23.83
  -1  -1  -4 1317.53   24.92
   1   1   4 1299.15   26.00
  -1  -1  -4 1334.34   26.38
   1   1   4 1341.18   26.78
   1   1   4 1389.20   26.91
  -1  -1  -4 1333.43   26.58
  -1  -1  -4 1362.73   26.44
  -1  -1  -4 1396.74   26.96
   1   1   4 1310.01   27.11
  -1  -1  -4 1335.90   27.29
  -1  -1  -5    3.91    1.13
  -1  -1  -5    5.28    0.76
  -1  -1  -5    4.45    0.88
  -1  -1  -5    4.80    0.75
   1   1   5    8.32    1.67
  -1  -1  -5    5.87    1.28
   1   1   5    5.75    1.26
  -1  -1  -5    6.69    1.31
   1   1   5    2.62    0.93
   1   1   5    4.48    1.23
  -1  -1  -6   67.91    2.74
  -1  -1  -6   68.75    5.22
  -1  -1  -6   69.10    3.31
  -1  -1  -6   66.46    2.78
   1   1   6   66.56    4.35
  -1  -1  -6   65.99    4.48
   1   1   6   67.91    4.82
   1   1   6   71.41    4.89
   1   1   6   71.82    4.96
  -1  -1  -7   34.37    1.82
  -1  -1  -7   38.94    4.17
  -1  -1  -7   33.10    2.10
  -1  -1  -7   35.93    1.85
   1   1   7   40.00    3.57
   1   1   7   34.95    3.71
   1   1   7   33.12    3.53
   1   1   7   33.44    3.61
  -1  -1  -8   10.75    2.35
  -1  -1  -8    9.44    0.88
  -1  -1  -8    8.83    0.77
  -1  -1  -8    8.84    0.94
   1   1   8   12.81    2.24
   1   1   8   11.24    2.29
   1   1   8    9.09    2.08
   1   1   8   12.91    2.52
  -1  -1  -9  427.10   16.58
   1   1   9  403.97   15.05
   1   1   9  410.93   13.97
   1   1   9  399.47   15.30
   1   1   9  417.98   15.42
  -1  -1 -10    7.10    2.33
   1   1  10    6.40    2.23
   1   1  10    9.33    2.19
   1   1  10    7.48    2.37
   1   1  10    5.40    2.07
  -1  -1 -11   63.91    6.78
   1   1  11   63.83    5.58
   1   1  11   68.76    6.67
   1   1  11   55.87    5.86
   1   1  11   65.00    6.32
  -1  -1 -12   59.10    6.79
   1   1  12   52.23    6.11
   1   1  12   51.86    5.28
   1   1  12   60.04    6.37
   1   1  12   45.27    5.57
  -1  -1 -13   -1.43    1.89
   1   1  13   -0.02    1.16
   1   1  13    2.41    2.24
   1   1  13    3.28    2.32
   1   1  13    0.23    1.23
  -1  -1 -14   -0.64    1.86
   1   1  14    1.27    1.68
   1   1  14    1.42    1.77
   1   1  14    0.43    1.86
   1   1  14    2.22    1.80
  -1  -1 -15    8.26    3.34
   1   1  15   11.31    2.96
   1   1  15    6.07    2.98
   1   1  15   10.72    3.39
   1   1  15    6.83    2.65
  -1  -1 -16   18.99    4.85
   1   1  16   16.45    4.27
   1   1  16   13.64    3.36
   1   1  16   23.05    4.75
   1   1  16   21.21    4.64
  -1  -1 -17    1.82    2.58
   1   1  17   -0.77    1.94
   1   1  17   -3.67    2.94
   1   1  17    0.58    1.36
   1   1  17    0.29    1.90
  -1  -2  20    6.55    2.69
  -1  -2  19    1.76    1.82
  -1  -2  19   -0.04    1.63
   1   2 -18   18.49    4.73
  -1  -2  18   12.18    3.76
  -1  -2  18   15.87    4.43
  -1  -2  18   16.15    4.15
   1   2 -17   -2.31    2.26
  -1  -2  17    2.39    2.04
  -1  -2  17    1.62    2.03
  -1  -2  17    3.70    2.38
   1   2 -16   43.77    6.58
  -1  -2  16   51.84    6.99
  -1  -2  16   53.67    6.58
  -1  -2  16   53.10    6.24
  -1  -2  16   58.72    7.14
   1   2 -15   23.77    4.66
  -1  -2  15   25.15    4.47
  -1  -2  15   29.08    4.48
  -1  -2  15   21.54    4.64
  -1  -2  15   27.79    4.79
   1   2 -14   14.85    3.58
  -1  -2  14   16.99    3.49
  -1  -2  14   10.90    3.26
  -1  -2  14   15.74    3.30
  -1  -2  14   13.10    3.32
   1   2 -13  220.71   12.77
  -1  -2  13  223.73   11.31
  -1  -2  13  227.86   12.16
  -1  -2  13  249.28   13.29
  -1  -2  13  244.52   12.98
   1   2 -12  216.52   12.05
  -1  -2  12  227.19   10.77
  -1  -2  12  238.61   12.39
  -1  -2  12  253.11   12.59
   1   2 -11  391.62   10.69
   1   2 -11  425.67   16.54
  -1  -2  11  413.74   11.14
  -1  -2  11  417.34    9.68
  -1  -2  11  421.89    9.48
  -1  -2  11  414.53   16.04
  -1  -2  11  414.87   14.40
  -1  -2  11  441.16   16.36
  -1  -2  10  327.76    9.70
   1   2 -10  347.80    9.71
   1   2 -10  354.55   14.14
  -1  -2  10  340.71    8.65
  -1  -2  10  335.34    9.23
  -1  -2  10  347.80   13.72
  -1  -2  10  333.55   12.00
  -1  -2  10  366.29   14.01
  -1  -2   9  614.30   14.43
   1   2  -9  630.57   18.95
   1   2  -9  595.95   14.19
  -1  -2   9  610.33   13.43
  -1  -2   9  627.99   14.43
  -1  -2   9  601.68   16.53
  -1  -2   9  595.47   18.15
  -1  -2   9  637.91   18.66
   1   2  -8  258.56    8.07
   1   2  -8  266.39   10.80
  -1  -2   8  274.09    8.20
  -1  -2   8  262.27   10.40
  -1  -2   8  252.01    8.96
   1   2  -8  275.89    9.09
  -1  -2   8  269.97    7.72
  -1  -2   8  248.88    8.28
   1   2  -7  630.38   17.25
  -1  -2   7  630.25   14.31
   1   2  -7  620.28   14.36
  -1  -2   7  620.23   14.93
  -1  -2   7  632.06   16.76
   1   2  -7  643.46   14.86
  -1  -2   7  601.96   14.92
  -1  -2   7  634.93   14.08
  -1  -2   6   23.26    2.67
  -1  -2   6   26.34    2.21
   1   2  -6   23.82    2.73
   1   2  -6   26.64    2.24
  -1  -2   6   31.45    2.88
   1   2  -6   28.31    2.54
  -1  -2   6   26.58    2.19
   1   2  -6   25.55    2.10
  -1  -2   6   26.33    2.17
  -1  -2   6   25.89    2.48
   1   2  -5  782.11   17.06
  -1  -2   5  822.73   17.15
  -1  -2   5  791.06   18.33
   1   2  -5  849.28   18.59
   1   2  -5  800.01   15.87
  -1  -2   5  787.97   17.59
   1   2  -5  821.48   17.27
  -1  -2   5  818.61   18.29
  -1  -2   5  820.22   17.19
  -1  -2   4  787.19   16.70
   1   2  -4  769.54   16.61
   1   2  -4  735.37   16.25
  -1  -2   4  782.30   16.29
  -1  -2   4  759.89   16.24
  -1  -2   4  724.71   17.25
  -1  -2   4  727.58   15.62
   1   2  -4  748.70   14.10
   1   2  -4  764.72   15.37
  -1  -2   3    1.97    0.63
   1   2  -3    0.54    0.53
  -1  -2   3    1.17    0.52
   1   2  -3    1.31    0.69
  -1  -2   3    0.16    0.62
  -1  -2   3    0.72    0.33
   1   2  -3    0.82    0.36
   1   2  -3    1.91    0.61
   1   2  -2 2694.52   43.90
  -1  -2   2 2708.93   45.50
   1   2  -2 2605.84   45.33
  -1  -2   2 2706.24   43.98
  -1  -2   2 2551.45   46.86
   1   2  -2 2605.33   46.80
   1   2  -2 2588.53   41.76
  -1  -2   2 2606.22   42.04
   1   2  -2 2637.10   44.78
   1   2  -2 2622.84   44.36
  -1  -2   2 2590.43   44.76
  -1  -2   1  193.98    4.39
  -1  -2   1  191.48    6.39
   1   2  -1  195.75    4.61
   1   2  -1  191.12    6.36
  -1  -2   1  182.85    5.30
   1   2  -1  180.05    5.33
  -1  -2   1  198.69    7.27
   1   2  -1  182.66    7.02
  -1  -2   1  184.24    4.18
   1   2  -1  188.04    4.22
   1   2  -1  190.86    5.78
  -1  -2   1  187.52    5.62
  -1  -2   1  180.48    6.05
   1   2  -1  182.14    5.86
   1   2  -1  182.28    6.11
  -1  -2   1  186.66    5.83
   1   2   0   28.66    2.27
  -1  -2   0   29.60    1.70
  -1  -2   0   32.13    2.39
   1   2   0   32.43    2.73
  -1  -2   0   29.75    2.04
  -1  -2   0   27.59    2.58
   1   2   0   27.72    2.00
   1   2   0   31.56    1.71
  -1  -2   0   29.20    1.64
   1   2   0   32.15    2.18
  -1  -2   0   30.34    2.09
  -1  -2   0   30.44    2.31
  -1  -2   0   29.94    2.09
   1   2   0   30.06    2.16
  -1  -2  -1 4155.10   67.71
  -1  -2  -1 4075.47   68.02
   1   2   1 4088.95   68.15
  -1  -2  -1 4031.35   67.46
  -1  -2  -1 3937.09   67.27
   1   2   1 4090.27   67.54
  -1  -2  -1 4177.67   69.46
   1   2   1 4128.05   66.15
  -1  -2  -1 4088.15   66.06
   1   2   1 4027.28   64.81
  -1  -2  -1 4002.37   66.21
  -1  -2  -1 4038.71   64.58
  -1  -2  -1 4019.55   66.62
   1   2   1 4100.90   67.15
  -1  -2  -1 4040.43   67.12
  -1  -2  -2 2814.44   48.78
   1   2   2 2715.16   48.74
  -1  -2  -2 2758.62   47.49
  -1  -2  -2 2672.12   48.21
  -1  -2  -2 2745.58   47.19
  -1  -2  -2 2804.05   49.19
   1   2   2 2740.99   46.10
  -1  -2  -2 2758.46   45.77
  -1  -2  -2 2852.13   47.18
   1   2   2 2776.44   46.59
   1   2   2 2725.36   47.13
  -1  -2  -2 2670.70   46.67
  -1  -2  -2 2706.22   46.64
   1   2   2 2713.13   47.71
  -1  -2  -2 2809.34   47.86
  -1  -2  -2 2724.29   48.23
  -1  -2  -3  412.66   12.11
  -1  -2  -3  406.39   10.45
  -1  -2  -3  381.24   10.06
  -1  -2  -3  397.56   11.44
  -1  -2  -3  391.97   11.67
  -1  -2  -3  403.09   10.16
  -1  -2  -3  421.55   10.75
   1   2   3  430.23   10.46
   1   2   3  405.27   11.05
  -1  -2  -3  420.65   11.03
   1   2   3  413.21   10.56
  -1  -2  -3  411.51   11.36
  -1  -2  -3  402.91   11.57
   1   2   3  399.45   11.24
  -1  -2  -4    7.79    1.21
  -1  -2  -4    7.12    1.55
  -1  -2  -4    8.29    1.47
  -1  -2  -4    8.59    1.21
   1   2   4    7.13    1.35
   1   2   4    9.84    1.46
  -1  -2  -4    8.99    1.44
  -1  -2  -4    6.24    1.20
   1   2   4    9.12    1.68
   1   2   4    8.47    1.67
  -1  -2  -4    8.69    1.54
   1   2   4    8.81    1.58
  -1  -2  -5  929.14   19.25
  -1  -2  -5  890.88   18.68
  -1  -2  -5  933.27   20.53
   1   2   5  929.25   21.86
   1   2   5  923.08   20.38
   1   2   5  962.40   21.73
  -1  -2  -5  978.23   21.07
  -1  -2  -5  966.70   21.18
   1   2   5  943.61   22.42
   1   2   5  958.82   22.18
  -1  -2  -6  165.47    6.05
  -1  -2  -6  173.12    5.86
  -1  -2  -6  191.14    7.09
   1   2   6  180.30    8.25
   1   2   6  191.19    8.48
   1   2   6  178.27    7.36
   1   2   6  178.24    8.43
  -1  -2  -7  113.21    4.79
  -1  -2  -7  116.48    7.72
  -1  -2  -7  113.77    4.50
  -1  -2  -7  118.04    5.31
   1   2   7  111.91    6.86
   1   2   7  120.69    7.04
   1   2   7  118.43    6.20
   1   2   7  123.26    7.29
  -1  -2  -8  220.36   11.32
  -1  -2  -8  208.18    6.68
  -1  -2  -8  211.97    6.25
  -1  -2  -8  223.08    7.26
   1   2   8  214.68   10.23
   1   2   8  204.94    8.93
   1   2   8  217.82   10.32
   1   2   8  203.41   10.12
  -1  -2  -9   -0.06    1.33
  -1  -2  -9    1.01    0.46
  -1  -2  -9    0.67    0.55
  -1  -2  -9    0.89    0.42
   1   2   9    0.35    0.84
   1   2   9   -0.07    1.52
   1   2   9    2.35    1.50
   1   2   9    2.09    1.31
  -1  -2 -10  154.93    5.14
  -1  -2 -10  162.86   10.67
  -1  -2 -10  179.69    4.69
   1   2  10  168.50    8.72
   1   2  10  188.83   10.62
   1   2  10  156.39    9.69
   1   2  10  176.63   10.27
  -1  -2 -11   34.81    5.18
   1   2  11   45.23    5.43
   1   2  11   36.65    4.23
   1   2  11   35.12    4.83
   1   2  11   35.75    4.83
  -1  -2 -12    6.93    2.79
   1   2  12    8.94    2.98
   1   2  12    3.00    1.55
   1   2  12    4.43    2.19
   1   2  12    8.89    2.68
  -1  -2 -13    3.96    2.98
   1   2  13    1.96    2.18
   1   2  13   -0.84    1.25
   1   2  13    0.58    1.57
   1   2  13    1.06    1.21
  -1  -2 -14    3.50    2.27
  -1  -2 -14    6.69    2.53
   1   2  14    1.21    1.78
   1   2  14    3.30    1.93
   1   2  14    3.09    2.26
   1   2  14    2.15    1.65
  -1  -2 -15    0.28    1.86
  -1  -2 -15   -1.22    1.98
   1   2  15    0.65    2.21
   1   2  15    2.04    1.35
   1   2  15   -1.30    2.37
   1   2  15    1.11    2.08
  -1  -2 -16   14.32    4.28
  -1  -2 -16   20.83    4.92
   1   2  16   11.06    3.64
   1   2  16   12.37    3.88
   1   2  16    8.38    3.28
   1   2  17    4.39    2.96
   1   2  17    6.90    3.41
  -1  -3  20    5.85    3.06
   1   3 -19    6.22    3.15
  -1  -3  19    1.41    2.09
  -1  -3  19    0.67    2.57
  -1  -3  19    4.09    2.50
   1   3 -18    6.19    2.69
  -1  -3  18    5.13    2.64
  -1  -3  18   -0.79    1.87
  -1  -3  18    4.65    2.97
   1   3 -17   20.89    4.61
  -1  -3  17   17.63    3.98
  -1  -3  17   16.56    4.23
  -1  -3  17   13.53    3.80
   1   3 -16   85.86    8.83
  -1  -3  16   93.45    9.23
  -1  -3  16   85.71    8.48
  -1  -3  16   98.45    9.29
   1   3 -15   18.46    4.16
  -1  -3  15   11.89    3.21
  -1  -3  15   21.40    4.43
  -1  -3  15   11.36    3.36
   1   3 -14  190.30   12.17
  -1  -3  14  198.76   12.33
  -1  -3  14  180.84   11.54
  -1  -3  14  178.03   11.70
   1   3 -13   21.37    4.03
  -1  -3  13   23.90    4.13
  -1  -3  13   26.49    4.38
   1   3 -12  480.88   18.25
  -1  -3  12  452.77   12.37
  -1  -3  12  465.84   17.80
  -1  -3  12  459.41   17.93
  -1  -3  11   19.13    2.21
   1   3 -11   27.76    3.95
  -1  -3  11   21.24    2.19
  -1  -3  11   23.18    2.50
  -1  -3  11   28.47    4.04
  -1  -3  11   23.47    3.66
   1   3 -10  158.10    9.09
  -1  -3  10  167.70    6.78
  -1  -3  10  171.39    9.28
  -1  -3  10  157.98    7.13
  -1  -3  10  169.21    6.64
  -1  -3   9   49.94    3.50
   1   3  -9   48.38    4.72
  -1  -3   9   51.00    4.63
  -1  -3   9   48.14    3.89
  -1  -3   9   49.10    3.46
  -1  -3   8   40.08    3.11
   1   3  -8   38.24    3.88
   1   3  -8   38.13    3.14
  -1  -3   8   37.38    3.71
   1   3  -8   42.95    3.18
  -1  -3   8   33.72    2.91
  -1  -3   8   41.40    3.63
   1   3  -7  275.50    9.29
   1   3  -7  290.90   10.80
  -1  -3   7  296.93    9.44
   1   3  -7  298.36    8.76
  -1  -3   7  284.30   10.27
  -1  -3   7  311.54    9.74
  -1  -3   7  296.50   10.56
  -1  -3   6  149.35    6.29
  -1  -3   6  143.82    6.89
   1   3  -6  142.91    6.29
   1   3  -6  147.07    6.95
   1   3  -6  146.80    5.28
   1   3  -6  156.13    6.25
  -1  -3   6  153.22    6.53
  -1  -3   6  146.21    7.18
   1   3  -5   12.59    1.88
  -1  -3   5   15.12    1.97
   1   3  -5   11.38    1.74
  -1  -3   5   13.03    1.78
  -1  -3   5   16.66    2.34
   1   3  -5   11.58    1.94
   1   3  -5   14.14    1.56
  -1  -3   5   13.41    1.68
   1   3  -5   13.94    1.33
   1   3  -4   13.67    1.78
  -1  -3   4   15.02    1.82
  -1  -3   4   13.44    1.84
  -1  -3   4   14.06    2.20
   1   3  -4   12.59    2.01
   1   3  -4   13.12    1.35
  -1  -3   4   11.85    1.34
   1   3  -4   11.40    1.65
   1   3  -3   22.71    2.08
  -1  -3   3   22.74    2.10
  -1  -3   3   24.86    2.43
  -1  -3   3   17.67    2.39
   1   3  -3   20.33    2.59
  -1  -3   3   20.74    1.46
   1   3  -3   19.56    1.33
   1   3  -3   25.05    2.30
   1   3  -3   18.70    2.01
   1   3  -2  232.25    5.24
  -1  -3   2  225.78    8.11
  -1  -3   2  233.90    7.17
   1   3  -2  232.75    7.16
   1   3  -2  221.86    9.03
  -1  -3   2  220.41    9.03
   1   3  -2  232.01    5.37
   1   3  -2  229.86    7.98
  -1  -3   2  244.15    7.54
   1   3  -2  225.27    7.41
   1   3  -2  228.48    7.51
  -1  -3   1  379.85   11.12
  -1  -3   1  385.06    7.27
   1   3  -1  368.16    9.90
  -1  -3   1  374.50    9.84
  -1  -3   1  370.70   12.25
   1   3  -1  378.78   12.26
   1   3  -1  365.89    8.18
  -1  -3   1  365.78    8.10
   1   3  -1  385.89   10.32
  -1  -3   1  372.47    9.83
   1   3  -1  384.86   10.91
   1   3  -1  371.80   10.05
  -1  -3   1  381.11   10.17
  -1  -3   1  369.60   10.60
  -1  -3   0   91.92    3.34
   1   3   0  107.78    5.29
  -1  -3   0  101.88    5.22
   1   3   0  103.87    4.81
   1   3   0  107.61    6.00
  -1  -3   0  101.50    5.92
  -1  -3   0  100.21    4.65
  -1  -3   0  109.00    3.92
   1   3   0  100.44    3.87
  -1  -3   0   97.84    4.30
  -1  -3   0  101.00    4.68
   1   3   0  102.39    4.81
   1   3   0  105.02    4.65
  -1  -3   0  104.33    5.13
   1   3   1  112.25    5.64
  -1  -3  -1  117.47    5.64
  -1  -3  -1  115.62    5.63
  -1  -3  -1  119.95    6.42
   1   3   1  118.70    6.37
   1   3   1  117.95    5.52
  -1  -3  -1  109.12    5.23
  -1  -3  -1  108.78    4.46
   1   3   1  115.33    4.67
  -1  -3  -1  107.53    3.26
  -1  -3  -1  116.53    4.60
   1   3   1  115.01    3.61
   1   3   1  120.71    5.42
   1   3   1  114.56    4.83
  -1  -3  -1  116.84    5.29
  -1  -3  -1  111.68    4.64
   1   3   2 2081.93   40.34
  -1  -3  -2 2131.13   40.23
   1   3   2 2082.24   41.30
  -1  -3  -2 2131.03   41.49
   1   3   2 2167.17   40.31
  -1  -3  -2 2066.01   39.81
  -1  -3  -2 2105.52   37.58
   1   3   2 2094.11   38.21
   1   3   2 2128.48   36.53
  -1  -3  -2 2140.16   38.09
  -1  -3  -2 2073.28   35.75
  -1  -3  -2 2104.90   39.39
   1   3   2 2088.78   39.37
  -1  -3  -2 2142.96   37.56
  -1  -3  -3  187.35    8.03
   1   3   3  166.51    7.73
  -1  -3  -3  165.21    7.78
   1   3   3  174.51    6.36
  -1  -3  -3  171.95    5.84
   1   3   3  181.80    6.37
  -1  -3  -3  178.97    6.61
   1   3   3  178.62    7.08
  -1  -3  -3  169.14    6.83
  -1  -3  -3  175.60    6.23
   1   3   3  181.89    7.52
  -1  -3  -4  374.99   10.88
  -1  -3  -4  400.92   12.72
  -1  -3  -4  391.09   13.02
  -1  -3  -4  376.72   10.43
   1   3   4  373.97   11.91
   1   3   4  400.48   11.33
  -1  -3  -4  387.61   11.23
   1   3   4  390.23   10.77
  -1  -3  -4  372.67   10.35
   1   3   4  379.22   12.24
  -1  -3  -5   48.78    3.37
  -1  -3  -5   47.21    4.02
  -1  -3  -5   48.20    4.49
   1   3   5   50.11    3.56
  -1  -3  -5   43.81    3.34
   1   3   5   46.52    3.81
  -1  -3  -5   49.70    3.75
   1   3   5   47.38    4.04
   1   3   5   50.89    4.30
  -1  -3  -6   51.36    3.72
  -1  -3  -6   45.92    3.26
  -1  -3  -6   51.18    4.15
  -1  -3  -6   53.98    4.96
   1   3   6   49.84    4.23
   1   3   6   49.33    3.70
   1   3   6   58.03    4.76
   1   3   6   48.80    4.49
  -1  -3  -7   93.26    5.04
   1   3   7   90.61    6.36
   1   3   7   97.86    5.55
   1   3   7   90.85    6.17
  -1  -3  -7   87.59    4.56
  -1  -3  -7   97.39    5.63
  -1  -3  -7   99.13    7.13
  -1  -3  -8  221.59    8.13
  -1  -3  -8  226.10   12.08
  -1  -3  -8  244.71    9.06
  -1  -3  -8  239.90   11.90
  -1  -3  -8  217.97    7.51
   1   3   8  240.34    9.57
   1   3   8  222.66   10.92
   1   3   8  242.09   11.16
  -1  -3  -9   62.69    3.98
  -1  -3  -9   66.54    6.75
  -1  -3  -9   65.18    4.28
  -1  -3  -9   73.81    6.76
  -1  -3  -9   65.76    3.63
   1   3   9   70.17    6.27
   1   3   9   67.38    5.13
   1   3   9   67.05    6.02
   1   3   9   64.38    6.06
  -1  -3 -10   26.15    4.50
  -1  -3 -10   27.78    4.29
  -1  -3 -10   26.48    2.48
   1   3  10   19.98    2.97
   1   3  10   22.23    3.77
   1   3  10   30.27    4.43
   1   3  10   27.03    4.10
  -1  -3 -11    1.63    1.57
  -1  -3 -11    1.46    1.77
   1   3  11    1.48    1.55
   1   3  11    0.29    1.32
   1   3  11   -1.15    2.20
   1   3  11   -0.16    1.66
  -1  -3 -12    1.87    2.37
  -1  -3 -12    0.01    1.44
   1   3  12   -1.51    1.47
   1   3  12   -0.02    1.62
   1   3  12    1.20    1.68
   1   3  12    1.81    2.07
  -1  -3 -13   10.68    3.58
  -1  -3 -13   11.85    3.66
   1   3  13    5.90    2.57
   1   3  13    8.03    2.24
   1   3  13   10.06    3.17
   1   3  13   14.49    3.67
  -1  -3 -14   -2.92    2.62
  -1  -3 -14   -1.80    2.23
   1   3  14    1.10    1.87
   1   3  14   -0.62    1.66
   1   3  14    0.30    1.73
   1   3  14    0.32    1.48
  -1  -3 -15   13.74    4.21
  -1  -3 -15   23.80    5.06
   1   3  15   24.09    5.03
   1   3  15   15.70    4.06
  -1  -3 -16    1.91    1.95
   1   3  16    0.11    1.98
  -1  -4  20    0.33    1.54
   1   4 -19    4.00    2.88
  -1  -4  19   -2.62    2.45
  -1  -4  19    2.46    2.69
  -1  -4  19   -1.20    2.28
   1   4 -18    2.70    2.10
  -1  -4  18    5.27    2.87
  -1  -4  18    1.65    2.40
  -1  -4  18    2.67    2.26
   1   4 -17   23.71    5.01
  -1  -4  17   17.09    4.23
  -1  -4  17   16.28    4.33
  -1  -4  17   23.30    4.98
   1   4 -16   60.87    7.53
  -1  -4  16   57.50    7.31
  -1  -4  16   60.32    7.27
  -1  -4  16   60.45    7.44
   1   4 -15   21.58    4.41
  -1  -4  15   18.28    4.18
  -1  -4  15   17.53    4.01
   1   4 -14  289.53   15.00
  -1  -4  14  276.24   14.78
  -1  -4  14  314.85   15.89
   1   4 -13   -1.24    2.05
  -1  -4  13    0.65    0.79
  -1  -4  13   -0.39    1.37
  -1  -4  13   -0.68    1.73
   1   4 -12   59.40    6.12
  -1  -4  12   62.16    6.15
  -1  -4  12   60.91    4.78
   1   4 -11   45.50    5.11
  -1  -4  11   48.89    5.12
  -1  -4  11   43.36    4.14
  -1  -4  11   42.36    3.67
   1   4 -10  557.78   18.67
  -1  -4  10  574.70   18.39
  -1  -4  10  554.15   16.94
  -1  -4  10  578.35   15.80
   1   4  -9   13.94    2.58
  -1  -4   9   14.60    2.53
  -1  -4   9   20.90    2.96
  -1  -4   9   14.44    2.16
   1   4  -8  353.85   12.99
  -1  -4   8  358.73   13.06
   1   4  -8  339.14   10.20
  -1  -4   8  334.23   11.98
   1   4  -7    3.04    1.22
   1   4  -7    4.44    1.52
  -1  -4   7    3.55    1.42
  -1  -4   7    4.65    1.24
   1   4  -7    3.61    1.06
   1   4  -7    4.66    1.06
  -1  -4   6  103.82    5.77
   1   4  -6  101.94    5.88
  -1  -4   6   91.24    4.91
   1   4  -6  100.97    4.32
   1   4  -6  101.77    4.85
   1   4  -6  101.02    6.55
  -1  -4   6   93.17    6.39
   1   4  -5    2.62    1.08
  -1  -4   5    4.77    1.39
   1   4  -5    5.36    1.56
  -1  -4   5    0.80    0.87
  -1  -4   5    3.70    0.89
   1   4  -5    3.65    0.85
  -1  -4   4   82.76    4.75
   1   4  -4   81.94    4.68
  -1  -4   4   77.27    4.98
  -1  -4   4   77.79    5.77
   1   4  -4   86.50    6.01
   1   4  -4   80.78    3.39
  -1  -4   4   76.73    3.50
   1   4  -4   78.85    4.80
  -1  -4   3   12.23    1.97
  -1  -4   3    9.90    1.58
   1   4  -3    9.38    1.54
   1   4  -3   10.00    2.14
  -1  -4   3    9.97    2.19
   1   4  -3   10.32    0.91
  -1  -4   3   10.92    1.02
   1   4  -3   11.07    1.78
   1   4  -3   11.47    1.75
  -1  -4   2  212.34    8.71
  -1  -4   2  227.11    7.82
   1   4  -2  209.45    4.82
   1   4  -2  216.02    9.97
   1   4  -2  215.55    7.80
  -1  -4   2  233.13   10.32
   1   4  -2  224.91    6.01
   1   4  -2  221.36    8.72
   1   4  -2  218.63    8.12
  -1  -4   2  225.66    8.08
   1   4  -2  226.82    7.96
  -1  -4   1   69.08    4.77
  -1  -4   1   70.93    2.07
   1   4  -1   65.56    4.14
   1   4  -1   69.58    5.44
  -1  -4   1   70.84    4.24
  -1  -4   1   63.31    5.22
   1   4  -1   70.42    3.26
   1   4  -1   60.70    3.85
   1   4  -1   72.88    4.78
  -1  -4   1   79.46    4.52
  -1  -4   1   69.79    3.98
   1   4  -1   67.02    4.30
   1   4   0   24.34    2.84
  -1  -4   0   22.53    1.51
  -1  -4   0   25.84    2.65
   1   4   0   26.98    3.34
   1   4   0   25.42    2.65
  -1  -4   0   22.15    3.12
  -1  -4   0   23.44    1.98
   1   4   0   23.70    2.04
  -1  -4   0   26.22    2.36
   1   4   0   26.82    2.48
   1   4   0   29.52    2.85
   1   4   1  770.61   19.68
  -1  -4  -1  770.85   18.85
  -1  -4  -1  784.84   21.58
   1   4   1  785.10   21.41
  -1  -4  -1  780.10   16.93
   1   4   1  767.70   17.19
   1   4   1  770.23   14.53
  -1  -4  -1  749.47   16.69
   1   4   1  777.40   17.53
  -1  -4  -1  760.91   16.90
   1   4   1  766.31   18.84
   1   4   2   23.03    2.94
  -1  -4  -2   37.17    3.47
  -1  -4  -2   26.32    3.41
   1   4   2   25.08    2.53
  -1  -4  -2   22.30    2.19
   1   4   2   26.10    2.01
  -1  -4  -2   27.37    2.55
  -1  -4  -2   28.72    2.45
   1   4   2   23.13    2.75
   1   4   3  613.13   18.00
  -1  -4  -3  656.39   18.18
  -1  -4  -3  655.95   19.11
   1   4   3  625.52   16.47
   1   4   3  649.01   14.93
  -1  -4  -3  653.09   14.09
  -1  -4  -3  646.02   15.68
  -1  -4  -3  639.54   15.03
   1   4   3  620.39   17.26
  -1  -4  -4    0.15    0.98
  -1  -4  -4   -0.02    0.85
  -1  -4  -4    1.51    0.69
   1   4   4    0.31    0.62
  -1  -4  -4    1.35    0.86
   1   4   4    0.64    1.07
  -1  -4  -4    1.42    0.80
   1   4   4    1.51    0.94
  -1  -4  -5  465.39   16.04
  -1  -4  -5  413.91   12.93
  -1  -4  -5  476.81   15.65
   1   4   5  448.99   14.70
   1   4   5  499.59   13.29
   1   4   5  454.60   13.58
  -1  -4  -5  455.76   12.25
   1   4   5  437.91   14.89
  -1  -4  -6   19.71    3.34
  -1  -4  -6   23.37    3.22
  -1  -4  -6   22.06    2.53
   1   4   6   25.94    3.10
   1   4   6   20.25    2.46
   1   4   6   25.86    3.44
   1   4   6   29.87    3.65
  -1  -4  -6   22.59    2.37
  -1  -4  -7  187.83    7.85
  -1  -4  -7  216.12   11.30
  -1  -4  -7  215.00    9.82
   1   4   7  214.91   10.48
   1   4   7  216.92    8.72
   1   4   7  202.53    9.62
   1   4   7  206.70   10.41
  -1  -4  -7  200.69    7.76
  -1  -4  -8   51.75    3.85
  -1  -4  -8   56.71    5.90
  -1  -4  -8   58.75    4.92
   1   4   8   61.72    5.79
   1   4   8   51.72    5.15
   1   4   8   62.09    4.74
  -1  -4  -8   57.74    4.12
  -1  -4  -9   36.50    5.22
  -1  -4  -9   38.19    3.87
  -1  -4  -9   43.27    5.52
   1   4   9   39.97    4.77
   1   4   9   44.89    4.15
   1   4   9   29.29    4.35
  -1  -4 -10    3.76    2.29
  -1  -4 -10    0.73    1.74
   1   4  10    0.63    0.90
   1   4  10    0.02    1.55
   1   4  10    1.54    1.61
  -1  -4 -11    0.10    1.80
  -1  -4 -11    0.04    1.71
   1   4  11   -1.53    1.96
   1   4  11   -0.76    1.05
   1   4  11    1.12    1.98
  -1  -4 -12   26.74    5.15
  -1  -4 -12   38.12    5.92
   1   4  12   32.46    5.04
   1   4  12   35.21    4.19
   1   4  12   32.89    5.27
  -1  -4 -13   36.90    6.33
  -1  -4 -13   33.09    5.78
   1   4  13   38.74    5.83
   1   4  13   38.53    6.06
  -1  -4 -14   12.09    3.86
  -1  -4 -14    9.75    3.81
   1   4  14    8.06    3.02
   1   4  14   16.03    4.27
  -1  -4 -15    0.51    2.16
  -1  -4 -15    2.89    2.09
   1   4  15    2.85    2.53
   1   4  15   -0.64    2.06
   1   4  16    8.39    3.39
   1   5 -19    6.47    3.11
  -1  -5  19    0.37    1.61
  -1  -5  19    4.94    2.78
  -1  -5  19   -0.68    2.30
   1   5 -18    2.34    2.03
  -1  -5  18   -3.28    2.96
  -1  -5  18   -4.30    2.83
  -1  -5  18   -0.18    2.48
   1   5 -17   48.62    6.91
  -1  -5  17   50.57    7.19
  -1  -5  17   52.58    7.39
  -1  -5  17   38.74    6.49
   1   5 -16    9.14    3.10
  -1  -5  16    3.96    2.50
  -1  -5  16    5.25    2.71
   1   5 -15   30.51    5.10
  -1  -5  15   32.44    5.26
  -1  -5  15   33.16    5.43
   1   5 -14   34.37    5.15
  -1  -5  14   46.11    5.84
  -1  -5  13   13.11    3.13
  -1  -5  13   11.23    2.40
   1   5 -12   32.66    4.70
  -1  -5  12   35.59    4.65
  -1  -5  12   31.66    3.92
   1   5 -11  281.33   13.28
  -1  -5  11  289.35   12.94
  -1  -5  11  290.95   12.64
   1   5 -10   49.00    5.12
  -1  -5  10   47.61    4.78
  -1  -5  10   56.08    5.34
   1   5  -9  425.45   15.37
   1   5  -9  400.98   12.12
  -1  -5   9  392.53   13.89
  -1  -5   9  406.44   15.40
   1   5  -8   32.73    3.82
  -1  -5   8   24.23    2.98
   1   5  -8   27.96    2.58
  -1  -5   8   24.04    3.52
   1   5  -7  217.03    9.77
   1   5  -7  228.61    8.19
  -1  -5   7  204.63    8.34
  -1  -5   7  207.99   10.72
   1   5  -6  193.86    8.78
  -1  -5   6  223.72   10.97
  -1  -5   6  200.55    7.51
   1   5  -6  204.09    7.16
   1   5  -5   10.84    2.02
  -1  -5   5    8.08    2.04
  -1  -5   5    8.36    1.34
   1   5  -5   11.40    1.40
   1   5  -5   13.80    2.27
  -1  -5   4   54.08    5.34
   1   5  -4   54.61    2.62
  -1  -5   4   46.36    2.64
   1   5  -4   56.46    4.43
   1   5  -3    9.02    0.73
   1   5  -3    8.38    1.99
  -1  -5   3    9.09    2.14
   1   5  -3    8.30    0.77
   1   5  -3    7.27    1.05
   1   5  -3   12.17    2.04
  -1  -5   2    4.06    1.88
   1   5  -2    3.66    1.42
   1   5  -2    4.83    0.93
   1   5  -2    1.73    0.85
  -1  -5   1    1.74    1.06
  -1  -5   1    2.33    1.48
   1   5  -1    1.68    1.15
   1   5  -1    1.51    0.86
   1   5  -1    1.47    0.96
   1   5  -1    1.37    0.73
  -1  -5   0  315.66    7.09
   1   5   0  312.88   11.81
  -1  -5   0  317.32   13.50
  -1  -5   0  305.73   10.98
  -1  -5   0  307.03    9.10
   1   5   0  311.20    9.40
   1   5   0  302.27   10.17
   1   5   0  294.76   11.00
  -1  -5   0  308.24    9.71
   1   5   1    2.23    1.38
  -1  -5  -1    3.58    1.41
  -1  -5  -1    3.21    1.54
   1   5   1    2.87    0.60
   1   5   1    3.04    0.95
   1   5   1    5.19    1.25
  -1  -5  -1    1.81    0.82
   1   5   1    0.90    0.92
   1   5   2   49.35    4.63
  -1  -5  -2   48.26    4.41
  -1  -5  -2   39.96    4.54
   1   5   2   44.28    3.67
   1   5   2   49.08    2.88
  -1  -5  -2   49.38    3.39
   1   5   2   46.88    4.28
   1   5   3    2.71    1.34
  -1  -5  -3    2.55    1.45
  -1  -5  -3    0.61    1.09
   1   5   3    2.32    0.79
   1   5   3    1.74    0.97
  -1  -5  -3    3.18    0.97
   1   5   3    4.08    1.52
  -1  -5  -4    9.46    2.19
  -1  -5  -4   14.02    2.83
   1   5   4    7.60    1.46
  -1  -5  -4   11.18    1.63
   1   5   4   10.85    2.23
   1   5   4    9.31    2.12
  -1  -5  -5  228.52   11.36
  -1  -5  -5  226.18   11.26
   1   5   5  224.80    9.07
   1   5   5  226.77   10.35
   1   5   5  221.73   10.65
  -1  -5  -5  227.05    7.97
  -1  -5  -6   10.07    2.59
  -1  -5  -6    7.05    2.14
   1   5   6   10.20    2.10
   1   5   6    6.21    1.96
  -1  -5  -6    5.70    1.29
   1   5   6    5.56    1.95
  -1  -5  -7   56.60    5.94
  -1  -5  -7   49.88    5.18
   1   5   7   48.75    5.14
   1   5   7   54.92    4.40
   1   5   7   54.39    4.94
  -1  -5  -7   45.52    3.50
   1   5   7   53.10    5.47
  -1  -5  -8  126.25    9.48
  -1  -5  -8  129.82    8.32
   1   5   8  128.35    8.93
   1   5   8  148.76    7.55
   1   5   8  138.41    8.51
   1   5   8  140.73    9.35
  -1  -5  -8  128.03    6.13
   1   5   9  285.41   13.34
   1   5   9  276.00   13.92
   1   5   9  300.22   11.65
  -1  -5  -9  302.46   15.41
  -1  -5  -9  290.88   12.57
  -1  -5 -10   45.06    6.41
  -1  -5 -10   60.78    7.09
   1   5  10   65.51    5.29
   1   5  10   55.74    6.03
   1   5  10   58.13    6.58
  -1  -5 -11   17.31    4.46
  -1  -5 -11   26.46    4.98
   1   5  11   23.65    4.16
   1   5  11   21.75    3.28
   1   5  11   26.71    4.59
  -1  -5 -12    4.09    2.88
  -1  -5 -12   -1.06    2.00
   1   5  12    1.74    2.05
   1   5  12    2.35    2.24
  -1  -5 -13   29.40    5.81
  -1  -5 -13   29.99    5.70
   1   5  13   27.81    5.01
   1   5  13   28.06    5.28
  -1  -5 -14   29.35    6.03
  -1  -5 -14   20.83    4.95
   1   5  14   28.84    5.46
   1   5  14   19.02    4.59
   1   5  15   -1.44    1.98
  -1  -6  19    3.32    2.97
  -1  -6  19    2.93    2.90
   1   6 -18    4.31    2.67
  -1  -6  18    2.03    2.62
  -1  -6  18    6.48    3.30
  -1  -6  18   -3.72    3.36
   1   6 -17    2.94    3.30
  -1  -6  17   -0.51    1.76
  -1  -6  17    5.16    2.42
   1   6 -16   10.71    3.33
  -1  -6  16   15.42    3.85
  -1  -6  16   11.40    3.58
   1   6 -15   32.07    5.22
  -1  -6  15   25.74    4.81
   1   6 -14  105.54    9.11
  -1  -6  14   90.47    8.18
   1   6 -13   35.51    5.12
  -1  -6  13   47.67    5.64
  -1  -6  13   49.79    5.39
   1   6 -12    4.48    2.29
  -1  -6  12    4.19    1.95
  -1  -6  12    4.40    1.97
   1   6 -11  223.26   11.98
  -1  -6  11  227.72   11.31
  -1  -6  11  223.54   11.96
   1   6 -10  219.93   11.45
  -1  -6  10  222.63   10.57
  -1  -6  10  215.14   11.79
   1   6  -9   69.29    6.10
  -1  -6   9   60.14    4.97
  -1  -6   9   67.67    6.46
   1   6  -8   25.78    3.58
  -1  -6   8   23.83    3.90
  -1  -6   8   27.31    3.10
   1   6  -7  354.49   13.25
  -1  -6   7  349.01   15.36
   1   6  -7  343.63   10.50
  -1  -6   7  326.39   10.83
   1   6  -7  342.11   13.26
   1   6  -6   19.69    2.92
  -1  -6   6   17.04    3.32
   1   6  -6   18.19    1.93
  -1  -6   6   15.69    1.96
   1   6  -6   21.20    3.13
  -1  -6   5  604.74   20.99
   1   6  -5  584.96   13.06
   1   6  -5  594.67   17.86
   1   6  -4  181.90    4.31
  -1  -6   4  177.03   10.62
   1   6  -4  187.63    5.22
   1   6  -4  180.30    6.18
   1   6  -4  180.16    8.87
   1   6  -4  195.06    9.73
  -1  -6   3  366.46   15.82
   1   6  -3  387.57   10.14
   1   6  -3  382.93    7.29
   1   6  -3  373.49   13.30
   1   6  -3  381.88   14.13
  -1  -6   2   40.99    5.11
   1   6  -2   41.68    2.97
   1   6  -2   41.98    4.45
   1   6  -2   40.70    4.04
  -1  -6   1   17.07    3.40
  -1  -6   1   14.90    2.41
   1   6  -1   14.55    2.71
   1   6  -1   14.53    1.91
   1   6  -1   15.06    2.47
  -1  -6   0  162.40    4.13
   1   6   0  171.35    9.12
  -1  -6   0  155.09    8.16
  -1  -6   0  149.16    9.85
   1   6   0  151.86    6.75
   1   6   0  177.90    8.84
   1   6   1    0.12    1.03
  -1  -6  -1    0.22    1.17
  -1  -6  -1   -0.01    0.47
  -1  -6  -1   -0.07    1.24
   1   6   1    0.33    0.35
   1   6   1   -0.22    0.92
   1   6   1    0.70    0.94
   1   6   1    0.00    0.62
   1   6   2  238.27   11.30
  -1  -6  -2  224.28   12.23
  -1  -6  -2  218.27   10.58
   1   6   2  233.81    7.08
   1   6   2  215.75    9.25
   1   6   2  223.28   10.51
  -1  -6  -2  233.86    8.40
   1   6   3  272.41   12.64
  -1  -6  -3  264.45   12.13
  -1  -6  -3  278.39   13.71
   1   6   3  267.07   10.82
   1   6   3  262.99    8.65
  -1  -6  -3  274.25    9.07
   1   6   3  281.62   12.07
   1   6   4  509.70   18.14
  -1  -6  -4  458.58   17.16
  -1  -6  -4  467.92   18.51
   1   6   4  481.94   13.51
   1   6   4  446.14   15.55
  -1  -6  -4  479.09   12.79
   1   6   4  483.63   16.96
  -1  -6  -5  149.92    9.58
  -1  -6  -5  143.33    9.67
   1   6   5  141.70    8.46
   1   6   5  136.02    7.01
   1   6   5  152.14    9.23
  -1  -6  -5  152.13    6.35
  -1  -6  -6   90.26    7.75
  -1  -6  -6   79.98    7.17
   1   6   6   74.52    5.49
   1   6   6   78.39    6.54
  -1  -6  -6   80.57    4.49
   1   6   6   78.71    6.80
  -1  -6  -7   13.76    3.41
  -1  -6  -7   18.45    3.47
   1   6   7   10.98    2.37
   1   6   7   12.31    2.94
  -1  -6  -7   11.71    1.75
   1   6   7   11.81    2.79
  -1  -6  -8   82.47    8.03
  -1  -6  -8   88.97    7.45
   1   6   8   84.21    7.51
   1   6   8   82.33    6.66
   1   6   8   73.63    7.05
  -1  -6  -9  231.47   12.09
  -1  -6  -9  207.43   13.38
   1   6   9  218.90   11.67
   1   6   9  230.32   13.03
   1   6   9  238.47   13.40
  -1  -6 -10    3.28    2.02
   1   6  10    1.46    1.64
  -1  -6 -11   57.75    7.83
  -1  -6 -11   67.71    8.15
   1   6  11   60.72    6.73
   1   6  11   50.44    6.65
  -1  -6 -12    0.40    2.45
  -1  -6 -12   -1.68    2.14
   1   6  12   -1.44    1.94
   1   6  12    3.86    2.70
  -1  -6 -13   15.59    4.70
  -1  -6 -13    6.88    3.60
   1   6  13   10.68    3.74
  -1  -7  19    6.24    3.09
   1   7 -18    2.51    2.22
  -1  -7  18    0.36    1.82
  -1  -7  18    4.42    3.00
  -1  -7  17    0.69    1.91
  -1  -7  17   -0.63    2.02
   1   7 -16    5.01    2.54
  -1  -7  16    3.78    2.36
   1   7 -15   -0.27    1.84
  -1  -7  15    0.64    1.54
   1   7 -14   14.90    3.49
  -1  -7  14   18.17    3.69
  -1  -7  14   11.80    3.00
   1   7 -13    7.25    2.56
  -1  -7  13    9.14    2.61
  -1  -7  13    6.70    2.50
   1   7 -12   16.86    3.60
  -1  -7  12   13.40    3.00
  -1  -7  12   15.33    3.38
   1   7 -11  201.27   11.69
  -1  -7  11  192.39   10.24
  -1  -7  11  202.23   12.27
   1   7 -10   49.22    5.55
  -1  -7  10   66.34    6.95
  -1  -7  10   57.23    5.15
   1   7  -9   53.08    5.49
  -1  -7   9   52.61    6.18
  -1  -7   9   49.32    4.45
   1   7  -9   59.19    5.86
   1   7  -8   36.28    4.43
  -1  -7   8   30.64    4.99
  -1  -7   8   32.78    3.29
   1   7  -8   35.75    4.50
  -1  -7   7   47.04    5.88
   1   7  -7   49.03    3.48
  -1  -7   7   48.20    3.70
   1   7  -7   48.02    5.03
  -1  -7   6  124.98    9.66
   1   7  -6  124.65    5.18
   1   7  -6  142.82    8.49
   1   7  -5  638.87   11.78
  -1  -7   5  651.14   23.58
   1   7  -5  634.12   14.22
   1   7  -5  668.65   13.75
   1   7  -5  676.81   15.28
   1   7  -5  697.94   21.57
   1   7  -5  637.87   19.87
  -1  -7   4  189.66   11.97
   1   7  -4  214.30    5.30
   1   7  -4  216.15    7.48
   1   7  -4  213.09    5.28
   1   7  -4  229.88   11.44
   1   7  -4  221.20   10.55
  -1  -7   3  168.58   11.17
   1   7  -3  167.47    6.63
   1   7  -3  172.22    9.79
   1   7  -3  162.48    9.03
  -1  -7   2    3.05    1.98
   1   7  -2   -0.20    1.49
   1   7  -2    2.28    0.94
   1   7  -2    4.22    1.57
   1   7  -1  186.39   10.12
  -1  -7   1  184.78   11.71
   1   7  -1  164.01    7.29
   1   7  -1  185.00    9.66
  -1  -7   0   23.03    3.43
  -1  -7   0   21.26    3.89
   1   7   0   25.72    3.86
   1   7   0   26.89    3.77
   1   7   0   20.43    2.60
  -1  -7  -1  131.99    4.58
   1   7   1  133.59    8.80
  -1  -7  -1  143.55    8.69
  -1  -7  -1  123.12    9.69
   1   7   1  125.32    6.90
   1   7   1  132.24    4.26
   1   7   1  124.65    8.14
   1   7   2  299.00   13.72
  -1  -7  -2  276.70   12.83
  -1  -7  -2  297.68   15.19
   1   7   2  278.08    8.00
   1   7   2  279.70   11.25
  -1  -7  -2  275.82    6.10
   1   7   2  286.33   12.81
   1   7   3   42.08    5.18
  -1  -7  -3   43.98    5.77
  -1  -7  -3   39.89    4.91
   1   7   3   41.32    4.37
   1   7   3   42.19    3.16
   1   7   3   39.22    4.73
   1   7   4   79.81    7.24
  -1  -7  -4   83.81    7.31
  -1  -7  -4   81.85    7.79
   1   7   4   83.25    4.98
   1   7   4   75.16    6.15
   1   7   4   78.39    6.84
  -1  -7  -4   80.18    4.70
  -1  -7  -5   98.29    8.18
  -1  -7  -5   99.21    8.68
   1   7   5   96.54    5.93
   1   7   5   94.17    7.23
   1   7   5  102.93    8.05
  -1  -7  -5   94.76    5.05
  -1  -7  -6   71.99    7.31
  -1  -7  -6   84.64    8.00
   1   7   6   77.48    6.80
   1   7   6   69.63    5.41
   1   7   6   73.73    7.01
  -1  -7  -7   32.30    5.14
  -1  -7  -7   30.82    4.89
   1   7   7   34.01    4.03
   1   7   7   29.42    4.59
   1   7   7   24.42    4.30
  -1  -7  -8  107.70    9.51
  -1  -7  -8   97.65    8.53
   1   7   8   86.35    7.99
   1   7   8   91.39    8.37
  -1  -7  -9    3.56    2.52
   1   7   9    2.86    1.98
   1   7   9    1.97    1.72
  -1  -7 -10   53.48    7.32
   1   7  10   64.57    7.48
  -1  -7 -11   15.26    4.34
  -1  -7 -11   14.06    4.14
   1   7  11   12.11    3.45
  -1  -7 -12    1.35    1.95
   1   7  12    1.20    1.85
  -1  -8  19    0.33    2.28
  -1  -8  18    6.66    3.27
   1   8 -17   10.21    3.71
  -1  -8  17   14.18    4.00
   1   8 -16    6.52    3.06
  -1  -8  16    7.17    2.66
   1   8 -15   10.13    3.03
  -1  -8  15    5.75    2.62
   1   8 -14  128.83   10.44
  -1  -8  14  115.83    9.11
  -1  -8  14  111.02    9.58
   1   8 -13    6.78    2.71
  -1  -8  13    3.68    1.86
  -1  -8  13    4.41    1.94
   1   8 -12  275.80   14.61
  -1  -8  12  253.20   14.91
  -1  -8  12  273.53   12.98
   1   8 -11    5.47    2.53
  -1  -8  11    2.77    2.17
  -1  -8  11    1.97    1.47
   1   8 -11    2.62    2.32
   1   8 -10  680.09   22.56
  -1  -8  10  623.68   24.52
  -1  -8  10  598.69   18.64
   1   8 -10  640.06   22.23
   1   8  -9   64.58    6.42
  -1  -8   9   70.42    7.72
  -1  -8   9   65.81    5.09
   1   8  -9   66.81    6.56
  -1  -8   8  157.29   11.59
   1   8  -8  146.03    9.51
  -1  -8   7   66.37    7.56
   1   8  -7   73.26    6.54
  -1  -8   6  904.59   30.32
   1   8  -6  875.20   18.94
   1   8  -6  894.75   19.82
   1   8  -6  901.16   26.04
   1   8  -6  900.10   27.10
  -1  -8   5  201.00   13.25
   1   8  -5  214.29    5.88
   1   8  -5  213.62    7.86
   1   8  -5  204.79   10.99
   1   8  -5  226.01   12.11
  -1  -8   4  253.89   15.03
   1   8  -4  297.33    9.66
   1   8  -4  278.33   12.93
   1   8  -4  288.44   13.82
  -1  -8   3   92.12    8.82
   1   8  -3   89.98    5.15
   1   8  -3   89.24    7.05
   1   8  -3   91.97    7.62
   1   8  -2   57.04    5.92
  -1  -8   2   46.01    6.30
   1   8  -2   51.80    4.07
   1   8  -2   43.62    5.08
   1   8  -1   38.78    5.01
  -1  -8   1   35.80    5.59
   1   8  -1   35.03    3.48
   1   8  -1   36.84    4.57
  -1  -8   0    7.49    2.79
  -1  -8   0   11.12    2.71
   1   8   0    6.23    1.97
   1   8   0   11.31    2.17
   1   8   0   10.83    2.58
  -1  -8  -1   12.79    3.44
  -1  -8  -1    8.69    2.47
  -1  -8  -1    9.28    0.82
   1   8   1   15.46    3.40
   1   8   1   11.83    2.85
   1   8   1   10.38    2.20
  -1  -8  -2   46.69    3.03
   1   8   2   57.81    6.29
  -1  -8  -2   54.08    5.87
  -1  -8  -2   53.03    6.82
   1   8   2   52.11    4.93
   1   8   2   58.77    6.04
  -1  -8  -3   20.74    3.93
  -1  -8  -3   18.55    4.01
   1   8   3   17.01    3.65
   1   8   3   17.41    3.02
   1   8   3   19.05    3.59
   1   8   4  223.42   13.04
  -1  -8  -4  225.01   12.96
  -1  -8  -4  209.97   13.66
   1   8   4  211.71   11.17
   1   8   4  216.52   12.31
  -1  -8  -5   17.30    3.88
  -1  -8  -5   22.02    4.56
   1   8   5   20.87    3.75
   1   8   5   23.55    4.29
  -1  -8  -6  109.93    9.53
  -1  -8  -6   95.29    9.17
   1   8   6   98.69    8.14
   1   8   6   89.40    8.26
  -1  -8  -7    2.75    2.14
  -1  -8  -7    0.85    1.66
   1   8   7    0.65    1.67
   1   8   7    6.02    2.61
  -1  -8  -8   32.47    5.47
  -1  -8  -8   37.59    5.94
   1   8   8   43.60    5.89
   1   8   8   26.34    5.02
  -1  -8  -9    0.35    1.45
   1   8   9    0.78    1.76
   1   8   9    2.91    2.43
  -1  -8 -10   -1.36    2.04
   1   8  10    7.59    3.20
  -1  -9  19   -2.32    2.36
  -1  -9  18    6.26    2.96
   1   9 -17   27.79    5.51
  -1  -9  17   38.30    5.94
   1   9 -16    3.79    2.75
  -1  -9  16    4.91    2.39
   1   9 -15    7.37    2.81
  -1  -9  15    2.66    1.63
   1   9 -14    1.98    2.07
  -1  -9  14   -0.67    1.78
  -1  -9  14    2.60    1.93
   1   9 -13   65.15    7.33
  -1  -9  13   61.52    7.66
  -1  -9  13   59.17    6.14
   1   9 -13   49.47    6.52
   1   9 -12   11.94    3.19
  -1  -9  12   18.88    4.43
  -1  -9  12    8.64    2.32
   1   9 -12   12.25    3.54
   1   9 -11   71.19    7.29
  -1  -9  11   79.88    8.77
  -1  -9  11   72.68    5.98
   1   9 -11   71.83    7.43
  -1  -9  10  184.05   13.61
   1   9 -10  215.47   12.67
  -1  -9   9   39.20    6.14
   1   9  -9   31.02    4.78
  -1  -9   8  193.72   13.72
   1   9  -8  180.15   11.25
   1   9  -8  194.37   12.25
   1   9  -7   33.46    5.05
  -1  -9   7   48.71    6.90
   1   9  -7   38.88    3.29
   1   9  -7   37.64    4.98
  -1  -9   6  124.64   10.99
   1   9  -6  134.09    6.33
   1   9  -6  125.98    9.15
   1   9  -6  135.44   10.03
   1   9  -5   39.78    5.47
  -1  -9   5   46.13    6.67
   1   9  -5   38.07    3.38
   1   9  -5   38.56    4.96
  -1  -9   4    3.57    2.49
   1   9  -4    3.47    1.88
   1   9  -4    1.84    1.63
   1   9  -4    2.84    1.07
  -1  -9   3    1.85    2.31
   1   9  -3    3.46    1.90
   1   9  -3    3.52    1.71
   1   9  -3    3.67    1.27
  -1  -9   2   14.36    4.15
   1   9  -2   12.53    3.04
   1   9  -2   10.66    2.07
   1   9  -2   15.31    3.28
   1   9  -1  172.55   11.25
  -1  -9   1  194.69   13.71
   1   9  -1  159.00    8.26
   1   9  -1  161.48   10.43
  -1  -9   0    1.76    1.82
   1   9   0    2.45    1.95
   1   9   0    6.12    1.88
   1   9   0    4.22    2.06
  -1  -9  -1    0.47    1.87
   1   9   1    3.25    2.02
   1   9   1    4.51    1.65
   1   9   1    5.77    1.92
  -1  -9  -2    9.28    2.92
  -1  -9  -2    5.63    2.68
   1   9   2    6.13    2.52
   1   9   2   11.51    3.26
   1   9   2   15.09    2.95
   1   9   3  110.41    9.50
  -1  -9  -3   87.43    9.38
  -1  -9  -3  120.50    9.56
   1   9   3   91.33    7.28
   1   9   3   92.88    8.39
  -1  -9  -4   -0.11    2.22
  -1  -9  -4    1.08    1.68
   1   9   4    2.34    1.84
   1   9   4    0.40    1.28
   1   9   4    0.86    1.67
  -1  -9  -5   46.62    6.28
  -1  -9  -5   31.76    5.86
   1   9   5   35.96    5.48
   1   9   5   34.42    4.84
  -1  -9  -6   27.96    5.35
  -1  -9  -6   23.43    4.70
   1   9   6   25.60    4.54
   1   9   6   23.80    4.71
  -1  -9  -7   25.34    5.11
  -1  -9  -7   20.89    4.75
   1   9   7   26.66    4.92
   1   9   7   18.28    4.02
  -1  -9  -8   -0.43    2.19
   1   9   8   -1.48    2.49
   1   9   8   -1.30    2.32
   1   9   9    8.94    3.05
   1  10 -16    6.23    3.32
   1  10 -15   21.42    4.60
   1  10 -15   12.06    3.63
  -1 -10  14   -1.00    1.73
   1  10 -14   -2.37    1.84
   1  10 -14    3.02    2.60
  -1 -10  13   38.80    6.56
   1  10 -13   43.36    6.22
   1  10 -13   44.36    6.31
  -1 -10  12   47.41    7.27
   1  10 -12   42.10    6.09
  -1 -10  11   30.28    5.86
   1  10 -11   31.67    5.16
  -1 -10  10   15.81    4.33
   1  10 -10   19.33    4.12
  -1 -10   9   28.10    5.68
   1  10  -9   30.19    5.37
   1  10  -9   33.53    5.17
  -1 -10   8   95.50   10.29
   1  10  -8  102.61    9.31
   1  10  -8   87.99    8.29
  -1 -10   7    8.69    3.61
   1  10  -7    5.96    2.70
   1  10  -7    1.23    1.79
   1  10  -6   32.60    5.29
  -1 -10   6   22.46    5.16
   1  10  -6   34.68    3.35
   1  10  -6   27.61    4.71
  -1 -10   5    3.79    2.73
   1  10  -5    4.00    2.08
   1  10  -5    4.58    1.51
   1  10  -5    2.01    1.76
   1  10  -4   73.75    7.72
  -1 -10   4   63.37    8.27
   1  10  -4   53.18    4.47
   1  10  -4   51.64    6.24
   1  10  -3   49.03    6.38
  -1 -10   3   38.49    6.68
   1  10  -3   44.38    4.19
   1  10  -3   34.14    4.95
   1  10  -2   98.20    8.85
  -1 -10   2   86.90    9.70
   1  10  -2   82.19    5.96
   1  10  -2   78.45    7.68
  -1 -10   1   -0.43    2.49
   1  10  -1   -0.69    1.71
   1  10  -1   -0.29    0.96
   1  10  -1    0.12    1.34
  -1 -10   0   -0.41    1.92
   1  10   0    3.33    1.98
   1  10   0    1.89    1.25
   1  10   0    0.70    1.56
  -1 -10  -1    1.24    2.30
   1  10   1    1.65    2.06
   1  10   1    4.10    2.25
   1  10   1    2.74    1.77
  -1 -10  -2    4.12    2.70
  -1 -10  -2    6.88    2.74
   1  10   2    8.37    3.19
   1  10   2   10.41    2.60
   1  10   2    7.17    2.73
  -1 -10  -3   -1.59    2.24
  -1 -10  -3   -1.90    2.50
   1  10   3    0.47    1.74
   1  10   3   -0.51    1.53
   1  10   3   -0.34    1.82
  -1 -10  -4   17.70    4.35
  -1 -10  -4   21.28    5.01
   1  10   4   12.21    3.46
   1  10   4   13.82    3.25
  -1 -10  -5    4.71    2.74
  -1 -10  -5    7.78    3.17
   1  10   5    4.64    2.42
   1  10   5    3.72    1.81
  -1 -10  -6    1.36    1.94
  -1 -10  -6   -3.18    2.95
   1  10   6    2.03    2.35
   1  10   6   -1.21    1.91
  -1 -10  -7   13.98    4.10
   1  10   7    9.05    2.81
   1  10   8    9.90    3.45
  -1 -11  14    0.66    1.73
   1  11 -14    0.49    1.89
  -1 -11  13   21.41    5.14
   1  11 -13   25.16    5.13
  -1 -11  12    2.00    2.15
   1  11 -12   -1.21    1.88
  -1 -11  11   39.50    7.04
   1  11 -11   33.28    6.00
   1  11 -11   31.68    5.44
  -1 -11  10    0.72    2.20
   1  11 -10    0.15    1.78
   1  11 -10   -1.43    2.35
  -1 -11   9   47.53    7.62
   1  11  -9   52.91    7.19
   1  11  -9   59.87    7.23
  -1 -11   8    2.83    2.55
   1  11  -8    2.43    1.93
   1  11  -8    3.32    2.24
  -1 -11   7   47.39    7.65
   1  11  -7   42.92    6.39
   1  11  -7   45.34    6.25
  -1 -11   6    2.38    1.80
   1  11  -6    3.28    2.32
   1  11  -6    0.01    1.89
  -1 -11   5   77.15    9.84
   1  11  -5   85.26    8.93
   1  11  -5   90.27    8.63
  -1 -11   4   -0.92    1.83
   1  11  -4   -1.91    2.22
   1  11  -4    0.84    1.60
  -1 -11   3   25.24    5.71
   1  11  -3   34.73    5.79
   1  11  -3   34.64    5.30
  -1 -11   2   -0.57    2.67
   1  11  -2    3.16    2.53
   1  11  -2   -2.53    2.42
   1  11  -2    0.72    0.87
   1  11  -1   72.53    8.14
  -1 -11   1   51.70    8.06
   1  11  -1   57.39    5.53
   1  11  -1   51.52    6.76
  -1 -11   0   11.92    3.79
   1  11   0   12.06    3.87
   1  11   0   14.41    2.95
   1  11   0   24.62    4.64
  -1 -11  -1    0.43    2.04
   1  11   1    0.73    1.67
   1  11   1    2.01    1.32
   1  11   1    4.26    2.36
  -1 -11  -2    0.55    2.23
   1  11   2   -0.76    2.10
   1  11   2    0.89    1.66
   1  11   2    0.76    1.34
  -1 -11  -3    4.40    2.68
  -1 -11  -3   -3.60    2.79
   1  11   3   -0.44    1.85
   1  11   3    0.15    2.06
   1  11   3    4.75    2.33
  -1 -11  -4   23.42    5.01
  -1 -11  -4   17.57    4.94
   1  11   4   19.76    3.92
   1  11   4   18.57    4.47
  -1 -11  -5    1.12    2.05
  -1 -11  -5    1.55    2.36
   1  11   5    3.33    2.54
  -1 -11  -6    4.08    2.88
   1  11   6    7.19    3.02
  -1 -12  15   -0.39    2.15
  -1 -12  14   27.06    6.04
  -1 -12  13   -3.45    3.42
  -1 -12  12    5.14    3.11
   1  12 -12    7.92    3.42
  -1 -12  11    7.53    3.69
   1  12 -11    4.05    2.64
   1  12 -11    0.63    2.29
  -1 -12  10   21.54    5.83
   1  12 -10   17.29    4.90
   1  12 -10   17.26    4.27
  -1 -12   9   19.70    5.44
   1  12  -9   35.20    6.16
   1  12  -9   30.41    5.58
  -1 -12   8   17.79    5.02
   1  12  -8    4.79    3.05
   1  12  -8   17.49    4.29
  -1 -12   7    4.81    3.26
   1  12  -7    5.59    3.24
   1  12  -7   -1.02    1.94
  -1 -12   6   78.22   10.52
   1  12  -6   80.11    9.11
   1  12  -6   74.13    8.32
  -1 -12   5   42.99    8.03
   1  12  -5   49.87    7.24
   1  12  -5   54.06    7.15
  -1 -12   4   27.42    6.39
   1  12  -4   18.78    4.69
   1  12  -4   18.00    4.26
  -1 -12   3   35.09    7.15
   1  12  -3   40.65    6.62
   1  12  -3   34.92    5.75
  -1 -12   2    8.75    3.92
   1  12  -2    3.66    2.27
   1  12  -2    8.08    3.13
  -1 -12   1   15.46    4.74
   1  12  -1   14.31    4.33
   1  12  -1   10.41    3.80
  -1 -12   0    1.18    2.40
   1  12   0    0.90    2.40
   1  12   0   -1.28    2.22
  -1 -12  -1   35.13    7.26
   1  12   1   30.02    5.85
   1  12   1   33.25    5.82
  -1 -12  -2    0.03    2.18
   1  12   2    6.14    2.89
  -1 -12  -3    0.96    2.55
   1  12   3    8.95    3.43
  -1 -12  -4    2.12    3.55
  -1 -12  -5   -5.21    3.46
   1  13  -7   -2.75    2.80
   1  13  -6   72.98    9.26
   1  13  -5    7.30    3.60
   1  13  -4   26.35    5.67
   1  13  -3    6.07    3.25
  -2  14   0    4.44    2.64
  -2  14   0    4.56    2.44
  -2  14  -1    3.75    2.45
  -2  14  -1    4.41    2.21
  -2  14  -2   -3.16    2.85
  -2  14  -3   17.51    4.48
  -2  14  -4   19.87    4.58
  -2  14  -5   -2.01    2.55
  -2  14  -6    0.18    1.97
  -2  14  -7    0.23    1.95
   2 -13  -3    6.45    3.44
  -2  13   3    8.19    3.23
  -2  13   2    2.88    2.39
  -2  13   2   -1.53    1.72
   2 -13  -1    4.68    3.49
  -2  13   1    7.61    3.22
  -2  13   1   12.44    3.54
  -2  13   1    5.01    2.43
   2 -13   0   30.63    6.85
  -2  13   0   19.83    4.64
  -2  13   0   22.36    4.25
  -2  13   0   17.48    4.43
   2 -13   1   48.09    8.32
  -2  13  -1   47.01    6.64
  -2  13  -1   49.62    6.10
  -2  13  -1   43.54    6.44
   2 -13   2   -0.23    2.52
  -2  13  -2    0.94    2.02
  -2  13  -2    0.80    1.78
  -2  13  -2   -4.24    3.15
   2 -13   3   15.22    4.78
  -2  13  -3   10.22    3.34
  -2  13  -3   19.26    3.76
  -2  13  -3   14.24    3.89
   2 -13   4    2.53    3.15
  -2  13  -4   -1.18    2.13
  -2  13  -4    1.26    1.51
  -2  13  -4   -1.98    2.68
   2 -13   5   35.52    7.04
  -2  13  -5   46.34    6.81
  -2  13  -5   49.74    5.70
  -2  13  -5   49.13    6.89
   2 -13   6   -1.25    1.94
  -2  13  -6   -0.78    1.65
  -2  13  -6    2.29    1.58
  -2  13  -6   -0.60    2.44
   2 -13   7   33.81    7.05
  -2  13  -7   36.11    6.30
  -2  13  -7   40.23    6.32
   2 -13   8   28.24    6.35
  -2  13  -8   27.85    5.69
  -2  13  -8   22.87    5.05
  -2  13  -9    1.83    2.29
  -2  13  -9    1.48    2.07
   2 -13  10   37.65    7.12
  -2  13 -10   39.64    6.69
  -2  13 -10   30.43    5.69
   2 -13  11    2.20    2.25
   2 -13  12   62.58    9.06
   2 -13  13   21.04    5.47
   2 -12  -6    3.33    3.11
   2 -12  -5   -0.58    2.52
  -2  12   5    3.50    2.50
   2 -12  -4    9.42    4.18
  -2  12   4   17.83    4.37
  -2  12   4   14.12    3.84
  -2  12   4   14.19    3.87
   2 -12  -3    2.57    2.65
  -2  12   3    2.49    2.16
  -2  12   3   -2.71    2.27
  -2  12   3   -2.14    2.70
   2 -12  -2   42.49    7.34
  -2  12   2   54.84    6.85
  -2  12   2   40.50    5.78
  -2  12   2   42.17    6.22
   2 -12  -1   33.32    6.75
  -2  12   1   43.90    6.10
  -2  12   1   33.76    5.65
  -2  12   1   27.70    4.54
  -2  12   0  110.64    9.57
   2 -12   0  112.93   11.74
  -2  12   0   98.69    8.44
  -2  12   0   81.08    8.50
   2 -12   1   17.72    5.20
  -2  12  -1   20.96    4.28
  -2  12  -1   17.32    3.94
  -2  12  -1   16.69    3.51
   2 -12   2   54.90    8.43
  -2  12  -2   55.46    6.75
  -2  12  -2   51.36    6.58
  -2  12  -2   52.52    5.86
  -2  12  -3   85.01    8.40
   2 -12   3   82.52   10.09
  -2  12  -3   71.02    6.68
  -2  12  -3   75.79    8.02
   2 -12   4   32.17    6.57
  -2  12  -4   23.42    4.69
  -2  12  -4   31.07    4.39
  -2  12  -4   18.95    4.17
  -2  12  -5   59.72    7.19
   2 -12   5   52.20    8.05
  -2  12  -5   56.66    5.76
  -2  12  -5   49.10    6.59
   2 -12   6   12.10    4.27
  -2  12  -6   13.30    3.65
  -2  12  -6    9.97    2.83
  -2  12  -6   11.49    2.56
   2 -12   7   42.51    7.36
  -2  12  -7   31.12    5.42
  -2  12  -7   41.64    6.20
  -2  12  -7   40.43    4.86
   2 -12   8   16.47    4.68
  -2  12  -8   12.10    3.83
  -2  12  -8   14.97    3.98
   2 -12   9   39.62    7.02
  -2  12  -9   40.32    6.24
   2 -12  10   17.41    4.95
  -2  12 -10   10.84    3.65
   2 -12  11    7.09    3.45
  -2  12 -11    7.85    3.19
   2 -12  12   56.84    8.28
  -2  12 -12   45.94    6.97
   2 -12  13   -4.90    2.84
   2 -12  14   37.07    6.75
  -2  11   7    5.29    2.54
  -2  11   7    6.35    3.29
   2 -11  -6   43.97    7.13
   2 -11  -6   48.85    7.21
  -2  11   6   58.07    7.26
  -2  11   6   43.76    6.62
   2 -11  -5    5.92    3.10
   2 -11  -5    4.29    2.98
  -2  11   5    5.48    2.89
  -2  11   5    2.67    1.99
   2 -11  -4   34.56    6.31
  -2  11   4   23.37    4.58
  -2  11   4   30.18    5.11
  -2  11   4   32.94    5.36
   2 -11  -3    1.11    2.45
  -2  11   3    5.38    2.58
  -2  11   3    0.94    1.84
  -2  11   3    2.19    1.65
   2 -11  -2   67.48    8.60
  -2  11   2   59.57    6.77
  -2  11   2   55.05    6.64
  -2  11   2   50.87    6.09
   2 -11  -1    2.11    2.96
  -2  11   1   -0.42    1.67
  -2  11   1   -1.61    1.50
  -2  11   1   -2.28    1.95
  -2  11   0  233.49   13.19
   2 -11   0  213.99   15.49
  -2  11   0  206.46   11.75
  -2  11   0  207.13   12.72
   2 -11   1   10.78    3.98
  -2  11  -1    5.70    2.40
  -2  11  -1    9.65    2.65
  -2  11  -1    6.79    2.74
  -2  11  -2   58.16    6.49
   2 -11   2   56.70    7.89
  -2  11  -2   68.32    6.24
  -2  11  -2   51.81    6.27
   2 -11   3   12.67    4.31
  -2  11  -3    9.39    2.87
  -2  11  -3   10.16    2.56
  -2  11  -3    8.59    2.73
   2 -11   4   37.60    6.60
  -2  11  -4   42.55    5.78
  -2  11  -4   33.20    4.21
  -2  11  -4   37.08    5.27
   2 -11   5   26.82    5.44
  -2  11  -5   38.96    5.53
  -2  11  -5   33.61    4.20
  -2  11  -5   25.64    4.55
   2 -11   6    8.73    3.28
  -2  11  -6    8.97    2.91
  -2  11  -6    5.25    2.37
   2 -11   7    8.16    3.74
  -2  11  -7    8.45    2.97
  -2  11  -7    3.64    2.14
   2 -11   8   -0.99    2.20
  -2  11  -8    0.50    1.85
   2 -11   9   76.31    9.02
  -2  11  -9   64.65    7.34
   2 -11  10   10.39    3.90
  -2  11 -10    6.46    2.78
   2 -11  11   48.65    7.33
  -2  11 -11   47.22    6.47
   2 -11  12   48.21    7.24
  -2  11 -12   53.56    7.08
   2 -11  13   -2.11    2.16
  -2  11 -13    5.00    2.73
  -2  11 -14    8.76    3.49
   2 -11  14    0.20    1.75
   2 -11  14    3.55    2.60
  -2  11 -14    5.85    2.65
  -2  10   9    6.96    2.80
  -2  10   9    7.79    3.25
   2 -10  -8   24.70    5.39
   2 -10  -8   24.24    5.07
  -2  10   8   22.85    4.84
  -2  10   8   29.18    5.28
   2 -10  -7   95.36    9.60
   2 -10  -7   72.57    8.60
  -2  10   7   84.23    8.61
  -2  10   7   81.61    8.39
   2 -10  -6   -1.84    2.15
   2 -10  -6   -1.39    2.25
  -2  10   6   -1.80    2.25
  -2  10   6   -2.20    1.91
   2 -10  -5   70.65    8.14
   2 -10  -5   56.51    7.48
  -2  10   5   76.85    7.70
  -2  10   5   62.36    6.99
   2 -10  -4   47.05    6.49
   2 -10  -4   40.62    6.45
  -2  10   4   41.54    5.44
  -2  10   4   39.82    5.51
  -2  10   4   47.56    5.88
   2 -10  -3   35.28    5.89
  -2  10   3   41.64    5.35
  -2  10   3   33.42    4.91
  -2  10   3   33.17    5.08
  -2  10   2   55.30    6.05
   2 -10  -2   49.86    7.12
  -2  10   2   54.73    5.96
  -2  10   2   58.89    6.48
  -2  10   1  122.49    8.98
   2 -10  -1  112.58   10.55
  -2  10   1  112.42    8.23
  -2  10   1  122.44    9.18
   2 -10   0   44.89    6.77
  -2  10   0   47.15    5.54
  -2  10   0   37.29    4.64
  -2  10   0   45.96    5.52
   2 -10   1   19.13    4.74
  -2  10  -1   37.19    4.93
  -2  10  -1   27.07    4.28
  -2  10  -1   27.86    3.94
  -2  10  -2  125.17    9.01
   2 -10   2  122.86   11.07
  -2  10  -2  123.79    8.05
  -2  10  -2  118.37    8.84
   2 -10   3    0.76    1.97
  -2  10  -3   -1.44    1.79
  -2  10  -3   -0.26    1.22
  -2  10  -3   -0.62    1.67
   2 -10   4  312.92   17.80
  -2  10  -4  311.51   12.95
  -2  10  -4  321.95   10.50
  -2  10  -4  337.37   15.21
  -2  10  -4  325.09   15.21
   2 -10   5  135.47   11.50
  -2  10  -5  146.37    7.01
  -2  10  -5  136.04    9.52
   2 -10   6  101.18    9.87
  -2  10  -6   97.60    6.04
  -2  10  -6   86.87    7.65
   2 -10   7    1.18    1.84
  -2  10  -7    1.86    1.02
  -2  10  -7    0.70    1.51
   2 -10   8    0.18    1.81
  -2  10  -8    0.29    1.04
  -2  10  -8    1.32    1.86
   2 -10   9   52.00    7.15
  -2  10  -9   38.54    4.64
  -2  10  -9   34.97    5.16
   2 -10  10   15.07    4.23
  -2  10 -10   12.63    2.91
  -2  10 -10   16.75    3.92
   2 -10  11   44.05    6.51
  -2  10 -11   37.01    5.08
  -2  10 -11   38.11    5.55
  -2  10 -12   24.15    4.67
   2 -10  12   18.36    4.30
  -2  10 -12   25.55    4.38
  -2  10 -12   20.67    4.46
  -2  10 -13    5.40    2.98
   2 -10  13    5.36    2.57
  -2  10 -13    5.79    2.27
  -2  10 -13    3.22    2.30
  -2  10 -14    3.32    2.75
   2 -10  14    4.67    2.71
  -2  10 -14    2.12    1.87
  -2  10 -15   35.64    6.13
   2 -10  15   45.31    7.19
   2  -9 -10   -1.23    2.40
  -2   9  10   -0.43    2.13
  -2   9  10    2.11    2.24
   2  -9  -9    9.62    3.37
  -2   9   9    8.48    3.38
  -2   9   9    8.72    2.73
   2  -9  -8    1.60    1.98
   2  -9  -8    6.51    2.91
  -2   9   8    4.31    2.27
  -2   9   8   -0.48    2.19
   2  -9  -7    5.46    2.63
   2  -9  -7    4.51    2.37
  -2   9   7    4.42    1.78
  -2   9   7   12.21    3.43
  -2   9   7    7.13    2.43
   2  -9  -6    6.84    2.90
   2  -9  -6    3.55    2.20
  -2   9   6    3.17    1.41
  -2   9   6    2.68    1.71
  -2   9   6    3.09    1.90
   2  -9  -5   34.68    5.36
   2  -9  -5   20.21    4.30
  -2   9   5   24.58    3.36
  -2   9   5   19.82    3.83
  -2   9   5   23.17    4.10
  -2   9   4    3.67    1.82
   2  -9  -4    4.56    2.28
   2  -9  -4    3.59    2.29
  -2   9   4    2.25    1.33
  -2   9   4    7.53    2.46
  -2   9   4    4.85    2.32
  -2   9   3   79.85    6.84
   2  -9  -3   70.51    7.84
   2  -9  -3  104.20    8.89
  -2   9   3   85.83    5.63
  -2   9   3   82.74    7.04
  -2   9   3   79.45    7.14
  -2   9   2  108.29    7.95
   2  -9  -2  106.73    9.59
  -2   9   2  101.13    7.55
  -2   9   2  110.06    6.14
  -2   9   2  113.55    8.30
   2  -9  -1    7.00    3.15
  -2   9   1    3.91    1.80
  -2   9   1    1.82    1.26
  -2   9   1    2.40    1.87
   2  -9   0   16.87    4.19
  -2   9   0   11.77    2.63
  -2   9   0   11.53    2.57
  -2   9   0    8.85    2.64
  -2   9  -1   77.14    6.47
   2  -9   1   67.02    7.66
  -2   9  -1   70.32    5.75
  -2   9  -1   62.84    6.00
   2  -9   2  277.46   15.69
  -2   9  -2  264.78   11.30
  -2   9  -2  240.73   12.08
  -2   9  -2  266.51   12.49
   2  -9   3   47.13    6.42
  -2   9  -3   62.58    5.19
  -2   9  -3   58.07    3.91
  -2   9  -3   52.38    5.42
  -2   9  -3   56.60    5.67
  -2   9  -4   19.04    3.61
   2  -9   4   17.17    4.15
  -2   9  -4   25.47    2.73
  -2   9  -4   22.45    3.60
   2  -9   5   58.63    7.14
  -2   9  -5   52.48    4.15
  -2   9  -5   50.04    5.40
   2  -9   6    1.89    1.95
  -2   9  -6    1.17    0.64
  -2   9  -6    1.71    1.16
  -2   9  -6    0.36    1.47
  -2   9  -7    0.33    0.79
   2  -9   7    0.77    2.00
  -2   9  -7    1.34    1.24
  -2   9  -7    2.66    1.64
   2  -9   8    1.72    1.79
  -2   9  -8    1.35    0.82
  -2   9  -8   -0.49    1.39
  -2   9  -8    2.36    1.72
  -2   9  -9   40.04    4.22
   2  -9   9   55.37    6.81
  -2   9  -9   50.08    5.34
  -2   9  -9   59.23    6.29
  -2   9 -10   89.46    8.07
   2  -9  10   83.43    8.38
  -2   9 -10   81.36    7.15
  -2   9 -10  102.16    8.43
  -2   9 -11    2.21    1.75
   2  -9  11    1.52    1.83
  -2   9 -11    4.26    1.86
  -2   9 -11    4.92    2.23
  -2   9 -12   34.74    5.48
   2  -9  12   31.24    5.19
  -2   9 -13   16.69    3.89
   2  -9  13   21.20    4.72
   2  -9  13   23.67    4.62
  -2   9 -14   -0.59    2.28
   2  -9  14   -0.72    2.64
  -2   9 -15    2.71    2.29
   2  -9  15    3.49    2.65
   2  -9  15    2.05    1.94
  -2   9 -16    1.83    1.76
   2  -9  16    5.41    3.03
   2  -9  16    6.72    3.38
   2  -8 -12   41.04    6.88
  -2   8  12   33.69    5.47
   2  -8 -11    1.50    1.58
  -2   8  11    4.23    2.36
  -2   8  11    1.35    2.27
   2  -8 -10   81.38    8.91
  -2   8  10   89.31    9.00
  -2   8  10   79.42    7.63
  -2   8  10   80.73    8.24
   2  -8  -9   19.76    4.34
   2  -8  -9   20.29    3.92
  -2   8   9   23.30    4.08
  -2   8   9   18.74    4.07
  -2   8   9   10.86    3.13
   2  -8  -8    5.39    2.50
   2  -8  -8    7.59    3.17
  -2   8   8    3.16    1.78
  -2   8   8    2.92    2.17
  -2   8   8    2.17    1.77
   2  -8  -7   -2.23    2.08
   2  -8  -7    3.33    2.11
  -2   8   7    1.30    0.99
  -2   8   7    0.09    1.56
  -2   8   7    1.15    1.42
   2  -8  -6   12.76    3.12
   2  -8  -6   10.08    3.17
  -2   8   6    9.58    2.15
  -2   8   6   15.29    3.41
  -2   8   6   11.23    2.78
   2  -8  -5    2.52    2.18
   2  -8  -5    4.91    2.40
  -2   8   5    2.19    1.34
  -2   8   5    2.42    1.51
  -2   8   5    3.65    1.66
  -2   8   4   99.62    7.32
   2  -8  -4  108.87    8.65
   2  -8  -4  101.11    8.66
  -2   8   4  102.95    6.36
  -2   8   4  103.29    7.76
  -2   8   4  102.91    7.75
  -2   8   3  248.61   11.49
   2  -8  -3  254.11   13.20
   2  -8  -3  228.50   13.17
  -2   8   3  238.33   11.56
  -2   8   3  238.27    9.47
  -2   8   3  222.82   11.42
   2  -8  -2   14.45    1.72
  -2   8   2   10.98    2.40
   2  -8  -2   19.70    4.02
   2  -8  -2    9.71    2.62
   2  -8  -2   15.13    1.63
  -2   8   2   10.45    2.44
  -2   8   2   11.58    2.64
  -2   8   1  125.09    7.72
   2  -8  -1  107.74    4.60
   2  -8  -1  108.85    9.00
  -2   8   1  113.13    7.21
   2  -8  -1  103.27    5.60
  -2   8   1  105.65    5.25
  -2   8   1  112.78    7.61
  -2   8   0   15.85    2.74
   2  -8   0   17.33    1.66
   2  -8   0   15.55    3.64
   2  -8   0   15.99    2.15
  -2   8   0   20.81    3.20
  -2   8   0   18.74    2.82
   2  -8   1  154.27   10.89
  -2   8  -1  164.99    8.37
   2  -8   1  141.62    6.75
  -2   8  -1  157.22    8.87
  -2   8  -1  167.50    8.93
   2  -8   2   49.91    6.20
  -2   8  -2   54.10    4.64
  -2   8  -2   64.68    3.93
  -2   8  -2   53.97    5.16
  -2   8  -2   60.08    5.40
   2  -8   3   75.70    7.55
  -2   8  -3   78.54    4.55
  -2   8  -3   73.42    6.15
  -2   8  -3   65.53    5.65
  -2   8  -4   22.49    1.84
   2  -8   4   20.74    4.02
  -2   8  -4   21.84    2.56
  -2   8  -4   20.02    3.19
  -2   8  -5  226.63    7.47
   2  -8   5  220.82   13.02
  -2   8  -5  226.56    9.37
  -2   8  -5  235.91   11.17
   2  -8   6    1.59    2.05
  -2   8  -6    1.01    0.91
  -2   8  -6    1.66    0.85
  -2   8  -6   -0.11    1.36
  -2   8  -7   86.17    5.55
   2  -8   7   82.87    7.86
  -2   8  -7   95.84    6.62
  -2   8  -7   87.37    6.96
  -2   8  -8   88.94    7.31
   2  -8   8   65.68    6.99
  -2   8  -8   73.06    6.15
  -2   8  -8   71.06    6.38
  -2   8  -9   92.92    7.81
  -2   8  -9   95.24    7.37
   2  -8   9   95.67    8.42
  -2   8 -10    1.12    1.55
   2  -8  10   -2.43    2.16
  -2   8 -11   28.51    4.72
   2  -8  11   23.25    4.08
  -2   8 -12   49.87    6.43
   2  -8  12   39.21    5.88
   2  -8  12   41.23    5.40
  -2   8 -13    4.64    2.45
   2  -8  13    2.47    1.50
   2  -8  13    6.18    3.04
   2  -8  13   -0.30    1.84
  -2   8 -14   33.02    5.58
   2  -8  14   39.17    6.18
   2  -8  14   26.45    4.94
   2  -8  14   33.98    5.74
  -2   8 -15   13.44    3.96
   2  -8  15   16.35    4.31
   2  -8  15   10.05    3.30
   2  -8  15   14.94    4.18
  -2   8 -16   24.45    5.21
   2  -8  16   21.08    4.90
   2  -8  16   21.20    4.73
  -2   8 -17   24.79    5.48
   2  -8  17   32.24    6.18
   2  -8  17   15.58    4.43
   2  -8  17   26.81    6.04
  -2   7  14    1.50    2.20
   2  -7 -13   20.59    5.49
   2  -7 -13   25.10    5.25
  -2   7  13   26.69    5.06
  -2   7  13   16.36    4.36
   2  -7 -12   15.62    4.26
  -2   7  12    9.81    2.98
  -2   7  12   15.55    3.97
   2  -7 -11    5.21    2.57
  -2   7  11    7.70    2.74
  -2   7  11   10.77    3.33
   2  -7 -10   -1.12    2.08
  -2   7  10   -1.20    1.76
  -2   7  10    1.30    1.99
   2  -7  -9    7.97    2.88
   2  -7  -9    6.68    2.42
  -2   7   9    7.42    2.43
  -2   7   9    1.26    1.67
  -2   7   9    1.73    1.72
   2  -7  -8   18.55    3.56
   2  -7  -8   21.00    4.18
  -2   7   8   23.18    3.65
  -2   7   8   19.89    3.86
  -2   7   8   25.91    4.26
   2  -7  -7    2.74    1.83
   2  -7  -7    2.05    1.89
  -2   7   7    0.75    1.12
  -2   7   7    4.11    1.92
  -2   7   7    6.34    2.33
   2  -7  -6   63.02    6.61
   2  -7  -6   56.64    6.00
  -2   7   6   73.89    6.58
  -2   7   6   64.37    5.35
  -2   7   6   57.77    5.71
   2  -7  -5    1.44    1.50
   2  -7  -5   -1.34    1.58
  -2   7   5    2.67    1.24
  -2   7   5    0.77    1.45
  -2   7   5   -1.63    1.86
  -2   7   4   23.86    3.32
   2  -7  -4   19.63    3.78
   2  -7  -4   21.14    3.66
   2  -7  -4   22.90    1.72
  -2   7   4   24.08    2.91
  -2   7   4   21.33    3.30
  -2   7   4   20.46    3.32
  -2   7   3   15.27    2.59
   2  -7  -3    8.59    2.46
   2  -7  -3   10.01    2.86
  -2   7   3   11.03    1.91
   2  -7  -3   10.89    1.21
  -2   7   3    9.00    1.04
  -2   7   3    9.77    2.17
  -2   7   3   10.25    2.23
   2  -7  -2   74.22    3.97
  -2   7   2   77.44    5.61
   2  -7  -2   75.39    6.45
   2  -7  -2   73.75    6.93
  -2   7   2   79.20    5.77
   2  -7  -2   73.97    3.36
  -2   7   2   74.37    3.67
  -2   7   2   73.23    5.80
   2  -7  -1   48.02    2.98
  -2   7   1   51.91    4.48
   2  -7  -1   51.86    5.81
   2  -7  -1   53.26    3.73
  -2   7   1   45.09    4.23
  -2   7   1   50.05    4.67
  -2   7   1   47.30    3.16
  -2   7   0  301.54   11.42
   2  -7   0  278.42    8.01
   2  -7   0  295.42   14.16
   2  -7   0  273.15    9.44
  -2   7   0  291.76   11.01
  -2   7   0  273.26   11.30
  -2   7  -1    7.39    1.88
   2  -7   1    5.95    2.29
   2  -7   1    8.85    1.64
  -2   7  -1    6.49    1.70
  -2   7  -1    7.41    1.92
   2  -7   2  633.00   21.87
  -2   7  -2  613.47   14.91
  -2   7  -2  614.75   18.04
  -2   7  -2  610.84   17.95
  -2   7  -3    5.03    0.91
   2  -7   3    2.52    1.67
  -2   7  -3    3.55    1.08
  -2   7  -3    6.37    1.63
  -2   7  -4  764.30   16.86
   2  -7   4  826.51   25.45
  -2   7  -4  769.18   19.15
  -2   7  -4  783.42   21.24
  -2   7  -5  200.72    7.73
   2  -7   5  231.82   12.33
  -2   7  -5  222.41    9.40
  -2   7  -5  222.71   10.21
  -2   7  -6   50.13    4.05
   2  -7   6   44.16    5.31
  -2   7  -6   44.24    4.31
  -2   7  -6   50.04    4.84
  -2   7  -7   49.38    5.15
   2  -7   7   48.20    5.50
  -2   7  -7   49.59    4.77
  -2   7  -7   51.38    5.05
  -2   7  -8   48.01    5.16
   2  -7   8   39.38    5.03
  -2   7  -9   52.10    5.63
   2  -7   9   55.13    5.88
  -2   7 -10    1.82    1.54
   2  -7  10   -2.80    1.67
  -2   7 -11   53.83    6.11
   2  -7  11   53.11    6.22
   2  -7  11   49.15    5.72
   2  -7  11   53.45    5.71
  -2   7 -12   41.75    5.63
   2  -7  12   40.58    4.94
   2  -7  12   25.00    4.60
   2  -7  12   40.57    5.47
  -2   7 -13   43.23    5.97
   2  -7  13   41.65    4.94
   2  -7  13   40.50    5.90
   2  -7  13   48.02    6.19
   2  -7  13   36.64    5.55
  -2   7 -14   94.30    9.07
   2  -7  14   95.86    9.28
   2  -7  14   87.56    8.60
   2  -7  14   80.43    8.65
  -2   7 -15   -1.85    2.33
   2  -7  15    3.39    2.20
   2  -7  15    2.26    2.37
   2  -7  15    2.30    2.69
  -2   7 -16  135.38   11.65
   2  -7  16  120.53   11.23
   2  -7  16  123.45   11.06
   2  -7  16  111.43   11.12
  -2   7 -17    7.36    3.43
   2  -7  17    9.54    3.74
   2  -7  17   17.29    4.67
   2  -7  17   11.86    4.24
   2  -7  18   44.19    7.24
  -2   6  15   18.37    4.61
   2  -6 -14    4.82    2.67
   2  -6 -14    3.84    2.80
  -2   6  14    7.97    3.21
  -2   6  14    9.93    3.37
   2  -6 -13   -0.01    2.17
   2  -6 -13    1.59    2.12
  -2   6  13    2.49    1.95
  -2   6  13    3.80    2.69
   2  -6 -12    1.59    1.60
   2  -6 -12    7.35    2.79
  -2   6  12    5.89    2.51
  -2   6  12    1.30    2.22
   2  -6 -11   14.99    3.97
  -2   6  11   18.38    3.80
  -2   6  11   11.69    3.35
   2  -6 -10   18.58    3.04
   2  -6 -10   19.40    4.10
  -2   6  10   15.29    3.38
  -2   6  10   13.32    3.41
   2  -6  -9   62.57    5.73
   2  -6  -9   69.75    7.10
  -2   6   9   68.70    6.36
  -2   6   9   64.74    6.65
  -2   6   9   64.81    6.42
   2  -6  -8   55.86    5.51
   2  -6  -8   76.28    7.19
  -2   6   8   68.16    6.54
  -2   6   8   67.01    5.90
  -2   6   8   68.37    6.28
   2  -6  -7   42.20    5.14
   2  -6  -7   45.58    4.83
  -2   6   7   50.04    4.85
  -2   6   7   35.62    4.56
  -2   6   7   43.71    4.83
   2  -6  -6    0.77    1.55
   2  -6  -6    2.38    1.78
  -2   6   6    0.36    0.92
  -2   6   6    0.05    1.25
  -2   6   6    0.36    1.14
   2  -6  -5   -1.01    1.50
   2  -6  -5    1.79    1.61
  -2   6   5    0.43    0.85
   2  -6  -5    0.36    0.30
  -2   6   5   -0.14    1.24
  -2   6   5    0.63    1.15
  -2   6   4   31.21    3.40
   2  -6  -4   34.06    4.27
   2  -6  -4   27.67    3.91
   2  -6  -4   31.14    1.70
  -2   6   4   31.84    3.23
  -2   6   4   27.51    3.43
  -2   6   4   29.65    3.64
  -2   6   3  271.11   10.32
   2  -6  -3  265.05   12.37
   2  -6  -3  263.52   11.78
   2  -6  -3  271.33    6.39
  -2   6   3  275.43   10.94
  -2   6   3  251.46    6.05
  -2   6   3  255.62   10.64
   2  -6  -2  180.90    6.50
  -2   6   2  189.06    8.20
   2  -6  -2  194.62   10.41
   2  -6  -2  195.59    9.78
  -2   6   2  182.92    8.45
   2  -6  -2  182.32    7.06
  -2   6   2  190.29    8.71
  -2   6   2  185.83    5.64
   2  -6  -1  163.66    5.84
  -2   6   1  167.30    7.57
   2  -6  -1  163.82    9.67
  -2   6   1  171.24    7.83
   2  -6  -1  167.92    6.68
  -2   6   1  174.23    8.14
   2  -6   0   72.64    3.64
   2  -6   0   78.31    6.61
   2  -6   0   76.70    4.41
  -2   6   0   77.24    4.93
  -2   6   0   72.49    4.93
  -2   6   0   77.01    5.21
  -2   6  -1    1.29    1.02
   2  -6   1    0.33    1.31
   2  -6   1    1.66    0.56
  -2   6  -1    0.99    0.65
   2  -6   1    1.86    0.82
  -2   6  -1    0.49    0.78
  -2   6  -2  124.53    4.52
   2  -6   2  129.02    8.59
  -2   6  -2  124.52    5.56
  -2   6  -2  119.80    6.52
  -2   6  -3   72.95    3.71
   2  -6   3   87.98    6.94
  -2   6  -3   72.17    4.94
  -2   6  -3   77.44    4.66
  -2   6  -3   73.82    5.12
  -2   6  -4 1339.63   26.77
   2  -6   4 1365.33   33.53
  -2   6  -4 1350.59   28.67
  -2   6  -4 1299.26   29.49
  -2   6  -5  384.20   11.85
  -2   6  -5  383.50   13.61
   2  -6   5  375.43   14.94
  -2   6  -5  350.48   12.50
  -2   6  -5  364.59   12.78
  -2   6  -6  160.33    8.64
  -2   6  -6  167.75    8.52
   2  -6   6  181.86    9.93
  -2   6  -7  217.52   10.52
   2  -6   7  227.45   11.30
  -2   6  -8  152.05    9.02
   2  -6   8  145.52    8.80
  -2   6  -9  139.51    8.96
   2  -6   9  125.23    8.33
   2  -6   9  140.14    8.60
  -2   6 -10    2.30    1.97
   2  -6  10   -1.83    2.35
   2  -6  10   -0.06    1.40
   2  -6  10    0.38    1.24
  -2   6 -11   19.52    3.78
   2  -6  11   18.99    3.14
   2  -6  11   15.32    3.45
   2  -6  11   17.53    3.35
  -2   6 -12    9.85    3.06
   2  -6  12   10.55    2.38
   2  -6  12    9.54    2.92
   2  -6  12   10.40    2.96
   2  -6  12   14.17    3.41
  -2   6 -13  107.70    9.21
   2  -6  13  117.07    7.71
   2  -6  13  112.58    9.33
   2  -6  13  109.36    9.38
   2  -6  13  105.63    9.35
  -2   6 -14   10.53    3.66
   2  -6  14    4.90    2.43
   2  -6  14    6.33    2.63
   2  -6  14    4.62    2.52
  -2   6 -15   63.84    7.62
   2  -6  15   52.86    7.03
   2  -6  15   68.60    8.02
   2  -6  15   80.11    8.93
  -2   6 -16   15.76    3.87
   2  -6  16   10.46    3.60
   2  -6  16   16.30    4.15
   2  -6  16   15.99    4.45
   2  -6  17    2.14    2.55
   2  -6  17    4.39    2.42
   2  -6  17    0.09    2.25
   2  -6  18    2.47    1.89
   2  -6  18    6.12    2.84
  -2   5  16   12.53    4.09
   2  -5 -15    9.14    3.71
   2  -5 -15   -1.95    2.56
  -2   5  15    4.59    2.72
  -2   5  15    9.27    3.65
   2  -5 -14   43.14    6.93
   2  -5 -14   61.18    7.64
  -2   5  14   50.30    6.93
  -2   5  14   48.06    6.75
   2  -5 -13    5.28    2.68
   2  -5 -13    3.90    2.43
  -2   5  13    7.64    2.87
  -2   5  13   -0.33    1.70
   2  -5 -12    9.09    3.18
   2  -5 -12   15.70    2.96
   2  -5 -12   10.75    3.33
  -2   5  12   13.95    3.46
  -2   5  12   14.34    3.73
   2  -5 -11    1.89    2.02
  -2   5  11   -0.77    1.28
  -2   5  11   -0.07    1.64
   2  -5 -10  256.51   13.68
   2  -5 -10  224.86    9.69
  -2   5  10  220.18   12.41
  -2   5  10  237.14   12.36
   2  -5  -9   57.37    6.16
   2  -5  -9   55.83    4.80
  -2   5   9   58.95    5.84
  -2   5   9   65.01    6.33
   2  -5  -8   65.48    5.31
   2  -5  -8   69.42    6.48
  -2   5   8   67.84    6.15
  -2   5   8   57.66    5.28
  -2   5   8   55.86    5.38
   2  -5  -7   67.77    5.42
   2  -5  -7   70.81    6.26
  -2   5   7   64.27    5.81
  -2   5   7   65.14    5.29
  -2   5   7   63.91    5.49
   2  -5  -6   44.77    4.46
   2  -5  -6   48.16    4.96
  -2   5   6   54.67    5.00
  -2   5   6   47.04    4.25
  -2   5   6   46.39    4.53
   2  -5  -5  224.98   10.34
   2  -5  -5  244.75   11.12
  -2   5   5  260.65   10.84
  -2   5   5  238.39    9.51
  -2   5   5  244.14   10.15
  -2   5   4   19.40    2.45
   2  -5  -4   21.97    3.29
   2  -5  -4   22.80    3.22
  -2   5   4   22.28    2.58
  -2   5   4   25.84    3.01
  -2   5   4   22.95    3.00
  -2   5   3  173.42    7.20
   2  -5  -3  169.08    8.52
   2  -5  -3  156.20    8.61
   2  -5  -3  165.44    3.93
  -2   5   3  163.77    7.68
  -2   5   3  170.26    7.70
   2  -5  -3  161.42    7.08
   2  -5  -2   14.93    2.00
  -2   5   2   10.72    1.83
   2  -5  -2   11.87    2.46
   2  -5  -2   10.52    2.12
   2  -5  -2   16.96    1.93
  -2   5   2   14.50    2.16
  -2   5   2   12.64    1.99
  -2   5   1   95.98    4.94
   2  -5  -1   91.19    4.08
   2  -5  -1   93.44    5.92
   2  -5  -1   98.30    6.69
   2  -5  -1   93.10    4.61
  -2   5   1   98.88    5.35
  -2   5   1   89.36    5.18
   2  -5   0  800.42   16.98
   2  -5   0  837.96   22.80
   2  -5   0  826.85   18.36
  -2   5   0  872.59   19.19
  -2   5   0  822.20   19.43
   2  -5   1  290.13    8.40
  -2   5  -1  297.92    7.74
   2  -5   1  319.60   12.59
  -2   5  -1  301.35    8.76
   2  -5   1  281.29    9.25
  -2   5  -1  288.80    9.76
  -2   5  -2  966.39   19.31
  -2   5  -2  979.30   20.91
  -2   5  -2  943.24   21.67
  -2   5  -3  206.84    7.26
   2  -5   3  241.61   10.73
  -2   5  -3  228.85    8.47
  -2   5  -3  234.27    9.00
  -2   5  -3  221.67    8.44
  -2   5  -4  825.64   19.41
  -2   5  -4  855.14   21.14
   2  -5   4  910.40   23.42
  -2   5  -4  879.91   20.78
  -2   5  -4  806.38   19.99
  -2   5  -5  716.03   19.04
  -2   5  -5  667.48   18.44
   2  -5   5  722.84   20.36
  -2   5  -6  993.59   25.17
   2  -5   6 1040.85   25.90
  -2   5  -7   16.47    2.91
   2  -5   7   15.71    2.73
   2  -5   7   14.10    2.65
  -2   5  -8  348.53   13.85
   2  -5   8  366.47   14.44
   2  -5   8  352.97   13.81
   2  -5   8  364.66   13.29
  -2   5  -9   16.13    3.05
   2  -5   9   16.72    2.63
   2  -5   9   15.60    2.95
   2  -5   9   20.92    3.37
  -2   5 -10  347.42   14.79
   2  -5  10  310.16   10.27
   2  -5  10  358.00   12.87
   2  -5  10  324.40   14.60
   2  -5  10  309.29   14.21
   2  -5  10  358.24   15.18
  -2   5 -11  127.18    9.03
   2  -5  11  122.91    9.06
   2  -5  11  123.09    8.94
   2  -5  11  139.77    9.65
  -2   5 -12    7.54    2.55
   2  -5  12   12.58    2.32
   2  -5  12   14.90    3.43
   2  -5  12   18.08    3.75
   2  -5  12   11.33    3.03
  -2   5 -13   49.94    6.27
   2  -5  13   34.10    5.18
   2  -5  13   46.88    5.96
   2  -5  13   55.26    6.62
  -2   5 -14    0.97    1.85
   2  -5  14    2.92    1.70
   2  -5  14   -0.84    2.17
   2  -5  14   -1.13    2.27
  -2   5 -15   38.10    5.93
   2  -5  15   36.12    5.93
   2  -5  15   49.18    6.62
   2  -5  15   45.15    6.66
  -2   5 -16   55.01    7.45
   2  -5  16   53.37    7.36
   2  -5  16   47.39    6.75
   2  -5  16   52.90    7.41
  -2   5 -17   24.10    5.20
   2  -5  17   17.97    4.57
   2  -5  17   25.28    5.52
   2  -5  17   21.00    4.96
  -2   5 -18   12.99    3.93
   2  -5  18    3.86    2.89
   2  -5  18   12.97    4.14
   2  -5  18    5.36    3.03
   2  -4 -16    0.20    2.27
   2  -4 -16   -1.49    2.56
  -2   4  16    1.61    2.05
  -2   4  16   -1.21    2.45
   2  -4 -15   10.51    3.60
   2  -4 -15   10.04    3.35
  -2   4  15   17.27    4.23
  -2   4  15   19.39    4.72
   2  -4 -14   34.12    6.19
   2  -4 -14   43.04    6.22
  -2   4  14   34.34    5.67
  -2   4  14   37.36    5.67
   2  -4 -13   11.06    3.64
   2  -4 -13   13.44    3.46
  -2   4  13    8.15    2.60
  -2   4  13   12.27    3.32
   2  -4 -12  110.63   10.04
   2  -4 -12  122.47    7.28
   2  -4 -12  123.09    9.65
  -2   4  12  115.23    9.21
  -2   4  12  109.54    9.06
   2  -4 -11    5.35    2.68
   2  -4 -11    5.24    1.79
   2  -4 -11    9.55    2.89
  -2   4  11    5.01    1.97
  -2   4  11    7.32    2.58
   2  -4 -10  147.17    8.07
   2  -4 -10  148.80    6.71
   2  -4 -10  148.95    9.81
  -2   4  10  159.49    9.77
  -2   4  10  151.43    6.14
  -2   4  10  129.08    9.02
   2  -4  -9   32.05    4.37
   2  -4  -9   35.98    3.42
  -2   4   9   35.96    3.80
  -2   4   9   34.37    2.58
  -2   4   9   41.92    4.68
  -2   4   9   41.33    4.86
   2  -4  -8  161.32    9.38
  -2   4   8  145.99    7.84
   2  -4  -8  155.42    7.40
  -2   4   8  150.78    5.22
  -2   4   8  144.44    8.64
  -2   4   8  152.00    8.51
   2  -4  -7  121.41    7.75
   2  -4  -7  104.45    6.19
  -2   4   7  106.90    6.68
  -2   4   7  109.73    3.86
  -2   4   7  112.49    7.17
  -2   4   7  128.52    7.25
  -2   4   7  112.52    6.86
   2  -4  -6  614.61   17.33
  -2   4   6  598.45   18.07
   2  -4  -6  658.52   19.27
  -2   4   6  627.07   17.49
  -2   4   6  637.64   18.39
  -2   4   6  647.70   11.97
  -2   4   6  623.52   17.75
   2  -4  -5   10.59    1.76
   2  -4  -5   13.20    2.28
  -2   4   5   13.88    2.41
   2  -4  -5   12.05    2.37
  -2   4   5   13.85    2.15
  -2   4   5   15.80    2.44
  -2   4   5   13.80    2.18
   2  -4  -5   12.17    1.79
   2  -4  -4  276.61    9.04
   2  -4  -4  277.62   10.73
   2  -4  -4  278.65   10.56
  -2   4   4  267.49   10.85
  -2   4   4  272.14   10.06
  -2   4   4  290.03    9.74
   2  -4  -4  279.40    8.82
  -2   4   4  268.52    9.62
  -2   4   3  500.59   12.70
   2  -4  -3  500.62   14.88
  -2   4   3  491.41   15.56
   2  -4  -3  531.48   15.48
  -2   4   3  513.53   14.18
   2  -4  -3  519.35   12.57
   2  -4  -3  519.62   12.87
  -2   4   3  498.04   13.62
  -2   4   2   20.52    1.97
   2  -4  -2   23.80    2.94
   2  -4  -2   25.36    2.80
  -2   4   2   24.19    3.02
  -2   4   2   27.81    2.67
   2  -4  -2   21.11    2.05
   2  -4  -2   21.63    2.30
   2  -4  -2   26.07    2.22
  -2   4   2   24.08    2.43
   2  -4  -1 1437.60   26.92
  -2   4   1 1466.08   27.36
   2  -4  -1 1473.04   30.16
   2  -4  -1 1500.23   31.80
  -2   4   1 1478.63   30.02
  -2   4   1 1401.72   31.70
  -2   4   1 1479.69   28.72
   2  -4  -1 1457.80   27.64
  -2   4   1 1457.74   28.39
   2  -4  -1 1446.17   28.49
   2  -4   0  174.79    5.84
  -2   4   0  173.36    7.26
   2  -4   0  174.55    8.24
  -2   4   0  168.61    8.18
  -2   4   0  171.57    5.93
   2  -4   0  169.08    6.26
   2  -4   0  173.40    6.51
  -2   4   0  167.75    6.04
  -2   4   0  176.55    6.54
   2  -4   1  230.48    7.30
  -2   4  -1  231.29    6.71
   2  -4   1  245.32    8.45
   2  -4   1  244.51    9.96
  -2   4  -1  225.89    9.69
  -2   4  -1  227.22    7.41
   2  -4   1  224.18    7.76
  -2   4  -1  240.81    7.82
   2  -4   1  230.68    7.72
  -2   4  -2  782.61   16.92
   2  -4   2  832.32   18.92
   2  -4   2  837.11   20.80
  -2   4  -2  784.97   20.73
  -2   4  -2  769.65   17.75
  -2   4  -2  807.93   17.70
  -2   4  -3  305.18    9.99
  -2   4  -3  284.60    9.25
   2  -4   3  320.53   10.48
  -2   4  -3  299.62    9.86
  -2   4  -3  311.09   10.39
   2  -4   3  325.87   11.41
  -2   4  -3  289.46   11.17
  -2   4  -4  126.80    6.35
  -2   4  -4  137.97    6.67
  -2   4  -4  125.87    6.58
  -2   4  -4  131.92    7.20
   2  -4   4  129.03    6.86
  -2   4  -5  552.93   15.73
   2  -4   5  549.03   15.93
   2  -4   5  589.26   16.39
  -2   4  -5  568.20   16.78
  -2   4  -6   24.62    3.05
   2  -4   6   23.83    3.07
   2  -4   6   19.07    2.72
  -2   4  -6   23.31    2.99
   2  -4   6   26.41    3.06
  -2   4  -7   71.21    5.46
   2  -4   7   84.28    5.40
  -2   4  -7   68.28    5.16
   2  -4   7   69.68    5.51
   2  -4   7   77.27    5.82
  -2   4  -8  171.89    9.02
  -2   4  -8  148.19    7.77
   2  -4   8  161.13    7.58
   2  -4   8  152.03    8.67
   2  -4   8  150.68    8.64
   2  -4   8  165.37    8.87
  -2   4  -9   72.55    6.13
   2  -4   9   72.06    3.85
   2  -4   9   75.94    5.11
  -2   4  -9   76.29    5.41
   2  -4   9   76.84    6.35
   2  -4   9   74.42    6.28
   2  -4   9   78.28    6.40
   2  -4  10  181.69    6.07
  -2   4 -10  190.67   10.45
   2  -4  10  192.14    8.32
  -2   4 -10  171.99    8.35
   2  -4  10  185.90   10.51
   2  -4  10  167.35   10.14
   2  -4  10  188.58   10.63
  -2   4 -11    4.48    2.01
   2  -4  11    3.62    1.19
  -2   4 -11    1.83    0.89
   2  -4  11    2.18    1.53
   2  -4  11    2.88    1.78
   2  -4  11    4.51    2.04
  -2   4 -12   53.78    6.10
   2  -4  12   52.10    3.94
   2  -4  12   51.69    5.93
   2  -4  12   43.53    5.66
   2  -4  12   49.84    5.93
  -2   4 -13   -0.83    1.94
   2  -4  13    0.67    1.89
   2  -4  13   -0.15    1.29
   2  -4  13    1.77    1.58
  -2   4 -14   10.97    3.25
   2  -4  14   15.86    3.64
   2  -4  14    9.40    3.02
   2  -4  14    8.24    2.89
  -2   4 -15   21.75    4.62
   2  -4  15   17.87    4.29
   2  -4  15   20.14    4.38
   2  -4  15   16.11    4.15
  -2   4 -16    0.84    1.92
   2  -4  16    1.59    1.72
   2  -4  16   -1.70    2.65
   2  -4  16   -1.40    1.87
  -2   4 -17    3.55    2.40
   2  -4  17    2.98    2.38
   2  -4  17    4.92    2.76
   2  -4  17    2.81    2.11
  -2   4 -18    7.74    3.15
   2  -4  18   15.10    4.26
   2  -4  18    5.73    3.16
  -2   3  18    3.67    2.38
   2  -3 -17    6.35    3.16
  -2   3  17    3.35    2.69
  -2   3  17    6.56    3.02
  -2   3  17    3.93    2.12
   2  -3 -16    9.92    4.10
   2  -3 -16   13.11    3.86
  -2   3  16   10.17    3.58
  -2   3  16   11.54    3.38
  -2   3  16    5.16    2.89
   2  -3 -15   42.14    6.81
   2  -3 -15   44.63    6.35
  -2   3  15   38.65    6.08
  -2   3  15   40.50    5.62
  -2   3  15   39.27    5.96
   2  -3 -14   30.17    5.63
   2  -3 -14   18.86    4.13
  -2   3  14   18.68    4.13
  -2   3  14   18.00    4.08
  -2   3  14   27.16    4.44
   2  -3 -13   65.81    7.74
   2  -3 -13   86.14    8.01
  -2   3  13   83.08    8.01
  -2   3  13   73.04    7.39
  -2   3  13   74.96    6.85
   2  -3 -12   88.14    5.73
   2  -3 -12   84.49    8.31
   2  -3 -12  105.51    8.50
  -2   3  12   90.50    7.79
  -2   3  12   90.14    5.69
  -2   3  12   85.01    7.82
  -2   3  12   90.20    7.20
   2  -3 -11   60.32    6.84
   2  -3 -11   61.08    4.74
   2  -3 -11   64.96    6.40
   2  -3 -11   60.79    3.20
  -2   3  11   59.93    6.04
  -2   3  11   65.72    4.56
  -2   3  11   73.95    6.81
  -2   3  11   61.45    5.72
   2  -3 -10  130.46    6.91
   2  -3 -10  124.70    9.31
   2  -3 -10  130.90    8.72
   2  -3 -10  123.35    5.21
  -2   3  10  127.82    8.57
  -2   3  10  115.55    5.77
  -2   3  10  128.02    8.46
   2  -3 -10  125.35    4.51
  -2   3  10  122.06    7.62
   2  -3  -9  112.28    6.37
   2  -3  -9  116.93    7.86
   2  -3  -9  111.96    5.18
  -2   3   9  104.36    5.76
  -2   3   9  118.14    7.68
  -2   3   9  104.99    5.07
  -2   3   9  123.58    7.82
   2  -3  -9  110.33    3.87
  -2   3   9  121.35    7.08
   2  -3  -8  104.96    7.08
  -2   3   8  104.80    5.81
   2  -3  -8  111.10    5.34
  -2   3   8   98.70    6.65
  -2   3   8  101.11    4.54
  -2   3   8   97.21    6.63
   2  -3  -8  103.69    3.38
  -2   3   8  109.33    6.29
   2  -3  -7    0.04    1.00
  -2   3   7   -0.24    0.60
   2  -3  -7    0.86    0.70
  -2   3   7    0.89    0.85
  -2   3   7    0.28    0.42
   2  -3  -7    1.18    0.35
  -2   3   7    1.01    0.98
  -2   3   7   -1.00    1.22
   2  -3  -6    4.75    1.25
   2  -3  -6    2.76    1.03
  -2   3   6    3.92    1.11
   2  -3  -6    4.08    1.43
  -2   3   6    3.22    0.60
  -2   3   6    3.54    1.16
  -2   3   6    3.36    1.04
  -2   3   6    3.97    1.33
  -2   3   6    4.86    1.44
   2  -3  -6    3.61    1.03
   2  -3  -5   29.54    2.60
   2  -3  -5   25.33    2.67
  -2   3   5   29.16    2.99
   2  -3  -5   31.93    3.27
   2  -3  -5   29.10    2.84
  -2   3   5   28.67    3.05
  -2   3   5   28.11    2.85
  -2   3   5   30.31    1.41
   2  -3  -5   29.69    2.55
  -2   3   5   31.67    3.01
   2  -3  -4  619.71   14.31
  -2   3   4  611.24   16.44
   2  -3  -4  647.85   16.33
  -2   3   4  635.11   16.51
   2  -3  -4  627.59   16.45
  -2   3   4  644.48   16.09
  -2   3   4  667.84   15.82
   2  -3  -4  632.86   15.65
   2  -3  -4  638.76   14.23
  -2   3   4  629.94   15.48
   2  -3  -3  264.53    7.40
  -2   3   3  277.13    9.25
   2  -3  -3  278.63    9.57
   2  -3  -3  278.17    9.29
  -2   3   3  247.25    9.34
   2  -3  -3  266.40    8.52
  -2   3   3  265.44    8.72
   2  -3  -3  275.13    7.34
   2  -3  -3  267.51    8.44
  -2   3   3  261.94    8.28
   2  -3  -2    6.44    0.96
  -2   3   2    9.84    1.10
   2  -3  -2    8.12    1.63
  -2   3   2    7.98    1.55
  -2   3   2    8.52    1.42
   2  -3  -2    7.91    1.43
   2  -3  -2    8.19    1.23
  -2   3   2    7.63    1.33
  -2   3   2    6.27    1.11
   2  -3  -2    8.14    1.26
   2  -3  -1  701.74   14.84
  -2   3   1  709.81   16.22
   2  -3  -1  699.84   16.38
   2  -3  -1  715.21   17.53
  -2   3   1  699.07   17.52
   2  -3  -1  719.96   12.67
   2  -3  -1  707.58   15.34
  -2   3   1  704.61   14.94
  -2   3   1  695.55   13.93
   2  -3  -1  704.99   15.02
  -2   3   0    0.81    0.48
  -2   3   0    1.37    0.65
   2  -3   0    1.38    0.56
   2  -3   0    0.62    0.78
  -2   3   0    0.16    0.64
   2  -3   0    0.45    0.34
   2  -3   0    0.10    0.51
  -2   3   0    0.60    0.49
   2  -3   0    0.17    0.37
  -2   3   0    0.09    0.42
  -2   3  -1  681.28   14.71
   2  -3   1  700.55   15.49
   2  -3   1  678.97   15.20
   2  -3   1  735.91   17.53
  -2   3  -1  705.06   17.42
   2  -3   1  672.31   15.58
   2  -3   1  691.58   14.54
  -2   3  -1  680.60   15.25
  -2   3  -1  696.42   14.51
  -2   3  -2   27.91    2.38
   2  -3   2   28.99    2.53
  -2   3  -2   30.77    2.46
   2  -3   2   26.62    2.30
  -2   3  -2   27.86    2.53
   2  -3   2   33.70    3.05
  -2   3  -2   31.41    2.97
   2  -3   3 2146.90   38.16
  -2   3  -3 1997.33   37.37
   2  -3   3 1929.58   37.60
  -2   3  -3 2128.00   39.06
  -2   3  -3 1986.72   38.28
  -2   3  -3 1999.82   38.94
   2  -3   3 2066.03   38.85
   2  -3   4  120.47    5.90
  -2   3  -4  116.63    5.77
   2  -3   4  117.73    5.84
  -2   3  -4  118.32    6.23
  -2   3  -4  111.70    5.85
   2  -3   4  111.44    5.73
  -2   3  -5  445.74   13.06
   2  -3   5  429.03   12.38
  -2   3  -5  410.19   12.53
   2  -3   5  426.97   13.36
   2  -3   5  420.57   13.05
  -2   3  -6  277.88   10.43
   2  -3   6  254.97    9.23
  -2   3  -6  275.88    9.77
   2  -3   6  288.87   10.84
   2  -3   6  269.57   10.68
   2  -3   6  275.33   10.38
  -2   3  -7  479.74   14.99
   2  -3   7  436.46   12.65
  -2   3  -7  439.26   13.11
   2  -3   7  449.89   14.92
   2  -3   7  418.16   14.61
   2  -3   7  462.90   14.86
  -2   3  -8    3.70    1.64
   2  -3   8    4.32    1.14
  -2   3  -8    3.85    1.19
   2  -3   8    4.62    1.67
   2  -3   8    4.57    1.46
   2  -3   8    4.43    1.68
   2  -3   9  205.62    5.33
  -2   3  -9  206.90   10.40
   2  -3   9  207.61    7.76
  -2   3  -9  205.99    8.28
   2  -3   9  215.31   10.54
   2  -3   9  199.82   10.46
   2  -3   9  211.88   10.61
  -2   3 -10   25.55    3.85
   2  -3  10   36.46    3.02
  -2   3 -10   36.24    3.15
   2  -3  10   34.68    4.37
   2  -3  10   28.57    4.18
   2  -3  10   37.14    4.59
  -2   3 -11   56.13    5.99
   2  -3  11   70.85    4.00
  -2   3 -11   64.68    4.14
   2  -3  11   59.34    6.20
   2  -3  11   64.01    6.18
   2  -3  11   65.22    6.44
  -2   3 -12   17.88    3.75
   2  -3  12   17.52    3.75
   2  -3  12   16.05    3.46
   2  -3  12   26.07    4.22
  -2   3 -13   18.88    3.98
   2  -3  13   25.67    4.59
   2  -3  13   26.44    4.39
   2  -3  13   28.89    4.80
  -2   3 -14  136.03   10.71
   2  -3  14  135.87   10.69
   2  -3  14  140.37   10.39
   2  -3  14  121.17   10.18
  -2   3 -15   14.62    3.87
   2  -3  15   15.99    3.93
   2  -3  15   13.46    3.49
   2  -3  15   16.29    4.16
  -2   3 -16   10.31    3.87
   2  -3  16    4.33    2.55
   2  -3  16    4.06    2.54
   2  -3  16    5.81    2.53
  -2   3 -17   -0.12    1.96
   2  -3  17   -3.48    3.46
   2  -3  17   -3.62    2.61
   2  -3  17   -4.75    3.28
  -2   3 -18   28.24    6.07
   2  -3  18   35.25    6.16
   2  -3  18   25.18    5.70
  -2   2  19   -4.02    2.34
   2  -2 -18   -1.58    2.27
  -2   2  18   -0.42    2.71
  -2   2  18    3.96    2.46
   2  -2 -17   12.64    4.26
   2  -2 -17   13.82    3.80
  -2   2  17   13.50    4.06
  -2   2  17   13.38    3.92
  -2   2  17   18.18    4.10
   2  -2 -16   10.27    3.94
   2  -2 -16    9.14    3.22
  -2   2  16    9.50    3.38
  -2   2  16    5.74    2.71
  -2   2  16    9.30    3.15
   2  -2 -15   42.84    6.53
   2  -2 -15   47.73    6.33
  -2   2  15   47.03    6.75
  -2   2  15   52.86    6.70
  -2   2  15   39.44    5.45
   2  -2 -14   13.01    3.78
   2  -2 -14   21.72    4.17
  -2   2  14    9.22    2.34
  -2   2  14    7.85    2.87
  -2   2  14   12.85    3.12
  -2   2  14   13.79    3.23
   2  -2 -13  183.40   12.51
   2  -2 -13  185.10    7.94
   2  -2 -13  203.91   12.00
  -2   2  13  203.97   12.55
  -2   2  13  196.17    9.52
  -2   2  13  199.22   11.73
  -2   2  13  166.57   10.39
   2  -2 -12   23.73    2.77
   2  -2 -12   19.71    4.14
   2  -2 -12   24.74    4.00
  -2   2  12   21.35    4.02
  -2   2  12   21.15    2.91
  -2   2  12   23.84    3.76
  -2   2  12   24.58    3.97
   2  -2 -11  461.11   13.51
   2  -2 -11  432.06   18.36
   2  -2 -11  479.50   17.54
   2  -2 -11  423.40    9.04
  -2   2  11  500.60   17.53
  -2   2  11  439.59   13.81
  -2   2  11  472.19   17.79
   2  -2 -11  446.81   12.04
  -2   2  11  454.31   16.15
   2  -2 -10    1.74    0.93
   2  -2 -10    2.05    1.71
   2  -2 -10    2.07    0.66
  -2   2  10    1.88    0.79
   2  -2 -10    1.27    1.28
  -2   2  10    0.05    1.04
  -2   2  10    0.78    0.73
   2  -2 -10    0.18    0.55
  -2   2  10    2.05    1.44
  -2   2  10    2.46    1.38
   2  -2  -9  273.24    9.76
   2  -2  -9  265.66   12.76
  -2   2   9  272.51    8.73
   2  -2  -9  276.34    7.74
   2  -2  -9  295.84   12.13
  -2   2   9  273.76   11.91
  -2   2   9  289.00   11.80
  -2   2   9  273.69    9.21
   2  -2  -9  264.44    7.86
  -2   2   9  281.81   10.99
   2  -2  -8  409.55   15.51
   2  -2  -8  402.05   12.20
   2  -2  -8  416.83   10.44
   2  -2  -8  435.95   14.46
  -2   2   8  382.35   11.18
  -2   2   8  408.75   14.22
  -2   2   8  408.64   11.16
  -2   2   8  387.78   13.51
  -2   2   8  413.38   13.04
   2  -2  -8  420.63    9.90
   2  -2  -7  118.85    5.91
   2  -2  -7  134.94    7.10
   2  -2  -7  125.27    5.16
  -2   2   7  118.70    5.49
  -2   2   7  126.78    6.84
  -2   2   7  125.75    6.79
  -2   2   7  120.23    4.92
   2  -2  -7  120.74    4.24
   2  -2  -7  127.75    6.06
  -2   2   7  131.02    6.22
   2  -2  -6    1.78    0.94
   2  -2  -6    2.37    1.06
   2  -2  -6    1.81    0.77
  -2   2   6    3.17    0.98
  -2   2   6    1.84    0.56
  -2   2   6    0.16    0.78
   2  -2  -6    1.92    0.54
   2  -2  -6    2.83    0.85
  -2   2   6    1.88    0.98
  -2   2   6    2.11    0.82
   2  -2  -5   92.23    5.09
  -2   2   5   84.94    4.52
   2  -2  -5   87.41    4.38
  -2   2   5   93.01    5.01
  -2   2   5   85.26    3.21
  -2   2   5   90.88    4.97
  -2   2   5   84.60    4.11
   2  -2  -5   89.67    3.10
   2  -2  -5   93.50    4.24
   2  -2  -5   90.34    4.73
   2  -2  -4    8.45    1.14
  -2   2   4    9.18    1.45
   2  -2  -4   10.02    1.49
   2  -2  -4    6.76    1.28
  -2   2   4    7.70    1.34
  -2   2   4    9.28    1.51
   2  -2  -4    8.82    1.32
   2  -2  -4    8.11    0.81
   2  -2  -4    8.52    1.32
  -2   2   4    9.20    1.33
  -2   2   4    9.89    1.19
   2  -2  -4    9.98    1.16
  -2   2   4    9.77    1.52
   2  -2  -3    3.87    0.97
   2  -2  -3    2.96    0.89
  -2   2   3    4.15    1.01
  -2   2   3    3.24    0.84
   2  -2  -3    4.10    0.65
   2  -2  -3    3.60    0.76
  -2   2   3    6.65    1.06
   2  -2  -3    2.03    0.70
  -2   2   3    4.70    0.98
  -2   2   3    2.98    0.51
   2  -2  -3    2.99    0.55
  -2   2   2  110.31    4.47
   2  -2  -2   99.95    4.33
  -2   2   2  102.93    4.91
   2  -2  -2   99.41    4.81
  -2   2   2  103.07    4.24
   2  -2  -2   98.24    3.74
   2  -2  -2  100.44    2.90
   2  -2  -2  102.60    2.82
  -2   2   2  100.05    3.72
   2  -2  -1 1683.55   29.93
  -2   2   1 1696.85   31.69
   2  -2  -1 1674.49   31.59
  -2   2   1 1653.08   29.76
   2  -2  -1 1650.93   29.87
   2  -2  -1 1656.85   27.33
  -2   2   1 1711.96   27.55
  -2   2   1 1647.81   27.10
  -2   2   1 1651.23   28.32
   2  -2  -1 1665.08   28.45
   2  -2   0  203.49    6.39
  -2   2   0  209.89    6.21
  -2   2   0  200.55    7.18
   2  -2   0  217.98    7.40
   2  -2   0  204.95    5.46
  -2   2   0  206.24    6.22
   2  -2   0  213.42    6.57
  -2   2   0  202.51    5.47
   2  -2   0  201.40    5.22
  -2   2   0  207.35    5.21
  -2   2  -1  319.00    8.76
   2  -2   1  305.65    8.84
   2  -2   1  304.58    8.17
  -2   2  -1  337.70    9.61
   2  -2   1  324.59    9.52
  -2   2  -1  321.58    8.21
   2  -2   1  317.21    8.15
  -2   2  -1  324.00    8.89
   2  -2   1  312.10    8.97
  -2   2  -2    8.34    1.21
   2  -2   2    7.67    1.20
  -2   2  -2    7.21    1.28
  -2   2  -2    7.31    1.29
   2  -2   2    6.62    1.31
  -2   2  -2    7.16    1.35
  -2   2  -2    8.17    1.25
   2  -2   2    8.61    1.30
   2  -2   2    8.42    1.16
   2  -2   3  227.66    7.52
  -2   2  -3  218.81    7.34
  -2   2  -3  236.16    7.74
   2  -2   3  220.65    7.60
  -2   2  -3  214.47    7.59
  -2   2  -3  225.48    8.22
   2  -2   3  230.07    7.72
   2  -2   3  224.93    7.33
   2  -2   4 2798.10   50.17
  -2   2  -4 2728.90   49.86
  -2   2  -4 2826.91   49.29
   2  -2   4 2766.25   49.17
   2  -2   4 2830.20   50.53
   2  -2   4 2865.90   51.17
  -2   2  -4 2744.97   50.39
   2  -2   4 2745.12   49.95
   2  -2   5  312.59   10.63
  -2   2  -5  303.38   10.19
  -2   2  -5  306.10    9.28
   2  -2   5  302.12    9.10
   2  -2   5  305.35   10.46
   2  -2   5  308.80   10.86
   2  -2   5  313.88   10.45
  -2   2  -6  187.00    8.24
   2  -2   6  193.88    5.20
   2  -2   6  191.82    6.82
  -2   2  -6  197.83    7.08
   2  -2   6  193.50    8.49
   2  -2   6  177.49    8.45
   2  -2   6  189.91    8.41
  -2   2  -7  265.34   10.91
   2  -2   7  286.05    6.25
   2  -2   7  304.40    8.80
  -2   2  -7  290.52    8.98
   2  -2   7  281.59   11.08
   2  -2   7  279.61   11.61
   2  -2   7  286.09   11.26
  -2   2  -8  345.24   13.19
  -2   2  -8  326.87    9.77
   2  -2   8  351.59    9.62
   2  -2   8  343.12   13.46
   2  -2   8  334.42   12.87
   2  -2   8  331.01   12.97
  -2   2  -9    9.54    2.31
   2  -2   9   14.83    1.65
  -2   2  -9   14.59    1.76
   2  -2   9   18.25    3.20
   2  -2   9   12.44    2.55
   2  -2   9   13.18    2.73
  -2   2 -10   16.08    3.24
  -2   2 -10   15.86    1.73
   2  -2  10   13.94    1.46
   2  -2  10   13.13    3.02
   2  -2  10   20.48    3.28
   2  -2  10   11.96    2.68
  -2   2 -11   36.00    4.79
   2  -2  11   36.16    2.00
  -2   2 -11   29.57    1.99
   2  -2  11   33.97    4.72
   2  -2  11   38.53    4.72
   2  -2  11   32.90    4.50
  -2   2 -12    0.90    1.65
   2  -2  12    1.05    1.29
   2  -2  12    4.07    2.13
   2  -2  12    2.10    1.88
  -2   2 -13  163.40   11.31
   2  -2  13  178.04   11.09
   2  -2  13  168.07   11.55
   2  -2  13  159.28   11.06
  -2   2 -14    0.69    1.78
   2  -2  14   -0.18    1.51
   2  -2  14   -0.45    1.82
   2  -2  14    0.66    1.46
  -2   2 -15   10.84    3.39
   2  -2  15   12.20    3.35
   2  -2  15    3.42    2.41
   2  -2  15   11.59    3.45
  -2   2 -16   15.79    4.33
   2  -2  16   10.16    3.36
   2  -2  16   10.22    3.04
   2  -2  16    6.92    2.91
  -2   2 -17    4.19    2.91
   2  -2  17    3.76    2.46
   2  -2  17    0.99    1.99
   2  -2  17   -0.48    2.05
   2  -2  18    9.54    3.50
  -2   1  19    1.81    1.93
   2  -1 -18    6.74    3.52
   2  -1 -18   20.01    4.78
  -2   1  18   17.99    4.71
  -2   1  18    9.15    3.31
  -2   1  18   11.85    3.72
   2  -1 -17    8.28    3.47
   2  -1 -17   10.96    3.61
  -2   1  17    3.41    2.59
  -2   1  17    8.49    2.67
  -2   1  17   13.58    3.88
   2  -1 -16   31.99    5.86
   2  -1 -16   39.21    5.84
  -2   1  16   46.09    6.72
  -2   1  16   39.55    5.59
  -2   1  16   47.26    6.35
   2  -1 -15   24.58    5.04
   2  -1 -15   25.26    4.63
  -2   1  15   28.05    4.03
  -2   1  15   23.84    4.85
  -2   1  15   23.63    4.50
  -2   1  15   30.59    4.82
   2  -1 -14    1.37    2.03
   2  -1 -14   -1.35    2.03
  -2   1  14    2.48    1.28
  -2   1  14    1.54    1.42
  -2   1  14    0.69    1.78
  -2   1  14   -1.19    1.44
   2  -1 -13    5.38    1.39
   2  -1 -13    2.76    1.98
  -2   1  13    4.86    1.78
  -2   1  13    2.26    1.76
  -2   1  13    3.37    1.67
  -2   1  13    5.57    2.01
   2  -1 -12   76.32    4.66
   2  -1 -12   72.91    7.27
  -2   1  12   73.90    6.91
  -2   1  12   76.33    5.77
  -2   1  12   75.14    6.48
  -2   1  12   86.29    6.86
   2  -1 -11   52.47    3.79
   2  -1 -11   53.45    5.82
  -2   1  11   45.90    5.29
  -2   1  11   45.42    4.19
  -2   1  11   55.79    5.29
  -2   1  11   49.71    4.93
   2  -1 -10   89.68    5.00
   2  -1 -10   88.36    7.21
  -2   1  10   76.10    3.43
   2  -1 -10   78.66    3.06
  -2   1  10   82.11    6.50
  -2   1  10   83.27    6.13
  -2   1  10   80.52    5.32
   2  -1 -10   78.87    4.57
  -2   1  10   78.91    5.81
   2  -1  -9  602.93   15.45
   2  -1  -9  596.58   19.74
  -2   1   9  592.82   13.47
   2  -1  -9  616.85   12.88
  -2   1   9  652.91   18.18
  -2   1   9  646.80   19.27
  -2   1   9  601.57   16.23
   2  -1  -9  625.18   14.90
  -2   1   9  634.34   17.67
   2  -1  -8   24.93    3.41
   2  -1  -8   23.13    2.46
  -2   1   8   25.08    2.09
   2  -1  -8   25.46    1.93
  -2   1   8   25.73    3.25
  -2   1   8   23.17    2.88
  -2   1   8   22.78    2.71
   2  -1  -8   23.34    2.17
   2  -1  -7    9.65    1.55
   2  -1  -7    5.49    1.64
   2  -1  -7    4.07    0.85
  -2   1   7    5.08    1.00
  -2   1   7    5.65    1.54
  -2   1   7    4.42    1.27
  -2   1   7    3.34    1.15
   2  -1  -7    5.11    0.96
   2  -1  -6    4.93    1.35
   2  -1  -6    3.44    0.97
   2  -1  -6    3.85    0.85
   2  -1  -6    4.16    1.16
  -2   1   6    2.83    0.76
  -2   1   6    5.17    1.00
  -2   1   6    6.04    1.44
   2  -1  -6    4.64    0.89
   2  -1  -6    4.15    1.03
   2  -1  -6    4.04    1.01
  -2   1   6    2.69    0.84
  -2   1   6    2.93    1.02
   2  -1  -5   23.50    2.26
   2  -1  -5   21.70    2.19
   2  -1  -5   24.30    1.99
  -2   1   5   21.36    1.99
   2  -1  -5   22.73    2.07
  -2   1   5   26.47    2.35
  -2   1   5   25.89    2.59
  -2   1   5   26.03    2.11
   2  -1  -5   22.29    1.72
   2  -1  -5   25.66    2.28
   2  -1  -4   95.06    4.55
  -2   1   4   97.10    4.39
   2  -1  -4  103.64    4.42
   2  -1  -4  100.73    4.28
  -2   1   4  101.23    4.42
  -2   1   4  100.19    4.63
   2  -1  -4  100.18    4.20
  -2   1   4  101.97    3.68
  -2   1   4  103.03    3.80
   2  -1  -4   98.61    3.72
   2  -1  -4  101.14    4.18
   2  -1  -3 1250.34   24.28
   2  -1  -3 1229.89   22.84
  -2   1   3 1255.37   22.88
   2  -1  -3 1256.86   23.76
  -2   1   3 1232.17   23.98
   2  -1  -3 1255.95   22.81
  -2   1   3 1229.38   22.97
   2  -1  -3 1246.88   22.39
  -2   1   3 1228.91   22.23
   2  -1  -3 1264.11   22.55
  -2   1   3 1260.55   21.31
   2  -1  -2  598.08   13.50
   2  -1  -2  578.05   11.77
  -2   1   2  600.63   11.81
   2  -1  -2  591.85   13.32
  -2   1   2  588.98   13.48
  -2   1   2  584.40   12.10
   2  -1  -2  597.08   11.12
  -2   1   2  602.65   12.21
  -2   1   1 4083.51   65.51
  -2   1   1 3971.85   66.33
   2  -1  -1 4034.08   66.33
   2  -1  -1 3939.06   65.63
  -2   1   1 3919.78   63.96
   2  -1  -1 4069.45   66.52
  -2   1   1 4090.17   66.77
  -2   1   1 3918.79   63.89
   2  -1  -1 3933.51   63.76
  -2   1   1 4054.13   65.35
   2  -1  -1 3986.11   65.42
  -2   1   0  955.08   18.74
   2  -1   0  922.51   18.85
  -2   1   0  940.39   18.62
   2  -1   0  962.89   18.74
   2  -1   0  951.10   16.66
   2  -1   0  980.60   19.29
  -2   1   0  997.31   19.54
  -2   1   0  915.14   17.61
  -2   1   0  969.10   18.36
   2  -1   0  962.93   18.66
   2  -1   0  958.01   17.58
   2  -1   0  972.95   16.39
  -2   1   0  918.55   16.40
  -2   1  -1   25.31    1.54
  -2   1  -1   25.94    2.24
   2  -1   1   22.83    2.10
   2  -1   1   24.95    1.89
   2  -1   1   25.41    1.59
   2  -1   1   24.48    2.06
  -2   1  -1   29.17    2.29
   2  -1   1   21.95    1.78
  -2   1  -1   26.26    1.95
  -2   1  -1   24.80    2.09
   2  -1   1   25.04    2.10
  -2   1  -1   24.69    1.66
   2  -1   1   24.02    1.65
   2  -1   2  251.64    7.09
  -2   1  -2  262.44    7.08
   2  -1   2  272.13    7.01
   2  -1   2  278.85    7.89
  -2   1  -2  270.05    7.92
  -2   1  -2  268.96    7.95
   2  -1   2  262.85    7.83
  -2   1  -2  258.77    8.30
  -2   1  -2  263.78    8.29
  -2   1  -2  276.54    7.55
   2  -1   2  262.91    7.41
  -2   1  -3 2802.29   48.59
   2  -1   3 2775.46   48.92
   2  -1   3 2818.53   46.92
   2  -1   3 2861.22   48.56
  -2   1  -3 2794.18   48.75
   2  -1   3 2831.42   49.76
  -2   1  -3 2820.68   49.82
   2  -1   3 2970.69   50.53
  -2   1  -3 2960.34   50.89
  -2   1  -3 2818.98   49.23
   2  -1   3 2832.96   49.21
   2  -1   4 1714.37   29.39
  -2   1  -4 1717.38   32.86
   2  -1   4 1777.95   33.41
  -2   1  -4 1659.68   31.54
   2  -1   4 1741.89   31.44
  -2   1  -4 1796.94   34.56
   2  -1   4 1766.92   33.64
  -2   1  -4 1775.53   33.85
  -2   1  -4 1763.35   33.41
   2  -1   4 1708.36   33.99
  -2   1  -4 1721.56   33.28
   2  -1   4 1714.40   33.25
   2  -1   5  135.10    3.73
  -2   1  -5  134.07    6.42
   2  -1   5  136.94    6.61
  -2   1  -5  126.77    5.15
   2  -1   5  136.64    5.11
   2  -1   5  129.74    6.61
   2  -1   5  143.37    6.70
   2  -1   5  139.76    6.63
  -2   1  -6  177.06    8.05
   2  -1   6  170.84    5.80
  -2   1  -6  171.77    5.95
   2  -1   6  174.65    8.26
   2  -1   6  160.95    7.68
   2  -1   6  186.83    8.27
  -2   1  -7   30.65    3.48
  -2   1  -7   27.23    2.19
   2  -1   7   30.57    2.21
   2  -1   7   26.58    3.38
   2  -1   7   26.40    3.23
   2  -1   7   28.73    3.42
  -2   1  -8  208.26   10.17
  -2   1  -8  218.82    6.69
   2  -1   8  220.26    6.39
   2  -1   8  216.69   10.43
   2  -1   8  210.15    9.72
   2  -1   8  224.76   10.34
  -2   1  -9   19.70    3.29
  -2   1  -9   14.69    1.49
   2  -1   9   19.30    1.53
   2  -1   9   19.95    3.08
   2  -1   9   18.28    3.27
   2  -1   9   18.90    3.01
  -2   1 -10  257.60   12.70
  -2   1 -10  239.59    6.21
   2  -1  10  265.21    5.95
   2  -1  10  262.79   12.01
   2  -1  10  290.25   13.36
   2  -1  10  272.47   12.76
  -2   1 -11   -0.87    1.92
   2  -1  11    2.64    1.59
   2  -1  11    2.50    1.71
   2  -1  11    4.17    1.81
  -2   1 -12   45.33    5.88
   2  -1  12   41.40    5.12
   2  -1  12   35.80    5.17
   2  -1  12   47.52    5.76
  -2   1 -13   56.96    6.82
   2  -1  13   57.28    6.21
   2  -1  13   58.57    6.84
   2  -1  13   61.68    6.92
  -2   1 -14   11.02    3.54
   2  -1  14   12.99    3.84
   2  -1  14    8.38    2.64
   2  -1  14    4.17    2.51
  -2   1 -15    6.29    2.63
   2  -1  15   16.63    3.81
   2  -1  15   12.63    3.54
   2  -1  15    7.10    2.96
  -2   1 -16    2.64    2.35
   2  -1  16    6.57    3.11
   2  -1  16    7.65    2.60
   2  -1  16    5.42    3.09
  -2   1 -17   34.60    6.29
   2  -1  17   31.75    5.99
   2  -1  17   31.16    5.48
   2  -1  17   26.69    5.45
   2  -1  18    6.41    2.58
   2   0 -19   15.78    4.11
  -2   0  19    7.11    3.03
  -2   0  19   13.52    4.14
   2   0 -18   -1.89    2.53
   2   0 -18    0.65    1.89
  -2   0  18    1.40    1.96
  -2   0  18   -1.79    2.38
  -2   0  18    3.40    2.68
   2   0 -17   -1.60    2.35
  -2   0  17    0.32    2.22
  -2   0  17   -0.35    1.43
  -2   0  17    1.26    1.80
  -2   0  17   -0.71    1.96
   2   0 -16   14.99    4.14
  -2   0  16   22.25    4.73
  -2   0  16   26.76    4.35
  -2   0  16   16.45    3.81
  -2   0  16   18.76    4.04
   2   0 -15    9.77    2.98
  -2   0  15    8.88    2.48
  -2   0  15   14.19    3.85
  -2   0  15   11.39    3.05
  -2   0  15    6.32    2.27
   2   0 -14   37.78    5.65
  -2   0  14   29.16    4.87
  -2   0  14   29.26    4.14
  -2   0  14   25.48    4.24
  -2   0  14   23.53    4.10
   2   0 -13   15.31    3.40
   2   0 -13   12.10    1.85
  -2   0  13   12.92    3.22
  -2   0  13    8.43    2.18
  -2   0  13    9.30    2.59
  -2   0  13    8.49    2.31
   2   0 -12   71.73    4.40
   2   0 -12   67.08    6.62
  -2   0  12   68.33    5.72
  -2   0  12   64.40    6.39
  -2   0  12   64.87    5.82
  -2   0  12   69.28    6.14
   2   0 -11    7.24    1.45
   2   0 -11    5.63    1.94
  -2   0  11    5.86    0.72
  -2   0  11    5.99    0.75
  -2   0  11    8.86    2.01
  -2   0  11    5.66    2.06
  -2   0  11    5.53    1.83
  -2   0  11    8.04    2.14
   2   0 -10  149.57    9.09
   2   0 -10  177.81    7.01
  -2   0  10  161.14    5.12
  -2   0  10  159.69    8.24
  -2   0  10  152.65    8.93
  -2   0  10  154.43    8.38
   2   0  -9    7.00    1.42
   2   0  -9    9.73    2.37
  -2   0   9    7.53    1.12
   2   0  -9    9.58    1.16
  -2   0   9    5.34    1.62
  -2   0   9    5.95    1.67
  -2   0   9    7.27    1.60
   2   0  -8  382.11   13.62
   2   0  -8  392.37   11.06
   2   0  -8  377.99    9.40
  -2   0   8  371.73    9.66
  -2   0   8  385.96   12.04
  -2   0   8  384.33   13.08
  -2   0   8  393.48   12.44
   2   0  -8  377.01   10.97
   2   0  -7   11.70    1.69
  -2   0   7   11.37    1.64
   2   0  -7   10.62    2.01
  -2   0   7   10.86    1.35
   2   0  -7   11.01    1.33
  -2   0   7   11.71    1.95
  -2   0   7    9.36    1.61
  -2   0   7   11.07    1.76
   2   0  -7   10.28    1.48
   2   0  -7   11.06    1.60
   2   0  -6   58.30    4.21
  -2   0   6   46.00    3.26
   2   0  -6   51.74    3.37
   2   0  -6   58.77    3.11
  -2   0   6   54.82    3.11
   2   0  -6   54.61    3.25
  -2   0   6   54.40    3.88
  -2   0   6   52.21    3.37
   2   0  -6   53.69    3.19
  -2   0   6   50.12    3.38
  -2   0   5  419.44   11.30
   2   0  -5  442.91   12.09
   2   0  -5  450.07   11.40
   2   0  -5  436.63   10.51
  -2   0   5  424.67   10.56
  -2   0   5  432.03   10.61
  -2   0   5  432.08   11.67
   2   0  -5  422.77   10.23
   2   0  -5  425.71   10.53
  -2   0   4 1762.43   33.25
   2   0  -4 1792.89   33.09
   2   0  -4 1792.72   33.10
   2   0  -4 1800.30   32.36
  -2   0   4 1806.25   32.51
   2   0  -4 1841.58   31.17
  -2   0   4 1847.93   33.01
  -2   0   4 1816.59   31.49
   2   0  -4 1835.21   32.26
  -2   0   4 1781.83   32.19
   2   0  -3  599.32   12.61
   2   0  -3  589.23   13.56
  -2   0   3  585.10   13.62
   2   0  -3  604.71   11.27
  -2   0   3  606.32   13.32
   2   0  -3  579.30   13.13
   2   0  -3  585.66   11.51
  -2   0   3  593.91   11.71
   2   0  -3  600.34   13.11
  -2   0   3  592.04   12.86
   2   0  -2 5138.91   82.82
  -2   0   2 5064.08   82.88
  -2   0   2 5212.33   83.16
   2   0  -2 4942.12   82.17
   2   0  -2 5063.84   80.30
   2   0  -2 5009.96   82.92
  -2   0   2 5105.54   82.48
   2   0  -2 5194.66   82.65
  -2   0   1  830.67   16.69
   2   0  -1  833.95   15.36
   2   0  -1  850.57   17.26
  -2   0   1  855.62   17.36
   2   0  -1  864.75   17.06
   2   0  -1  861.39   17.45
  -2   0   1  860.28   17.57
   2   0  -1  889.77   16.51
  -2   0   1  870.45   16.25
  -2   0   1  857.55   16.19
  -2   0   1  853.36   15.31
  -2   0   1  847.81   17.22
   2   0   0 3169.03   53.97
  -2   0   0 3218.97   53.65
  -2   0   0 3209.82   53.43
   2   0   0 3241.57   53.39
  -2   0   0 3184.45   52.26
   2   0   0 3239.81   53.84
  -2   0   0 3270.98   53.98
   2   0   0 3183.90   52.73
   2   0   0 3165.42   53.13
  -2   0   0 3215.45   52.87
  -2   0   0 3179.08   52.73
  -2   0   0 3151.71   50.43
   2   0   0 3221.04   50.49
  -2   0   0 3164.07   52.12
   2   0   1  176.59    4.75
  -2   0  -1  186.45    4.73
  -2   0  -1  183.57    6.51
   2   0   1  188.25    5.67
  -2   0  -1  184.83    5.69
   2   0   1  184.08    6.04
  -2   0  -1  185.45    6.10
  -2   0  -1  182.81    5.98
   2   0   1  188.29    5.89
  -2   0  -1  185.85    5.98
   2   0   1  179.92    5.97
  -2   0  -1  183.96    4.81
   2   0   1  186.00    5.66
  -2   0  -1  182.48    5.68
  -2   0  -2   49.95    2.58
   2   0   2   48.27    2.51
  -2   0  -2   47.54    2.60
   2   0   2   48.03    2.67
   2   0   2   50.99    2.91
  -2   0  -2   51.47    2.97
  -2   0  -2   48.84    3.10
   2   0   2   48.38    3.11
   2   0   2   48.12    3.03
  -2   0  -2   47.15    2.89
  -2   0  -2   49.16    3.15
  -2   0  -2   52.06    3.13
   2   0   2   48.29    2.97
  -2   0  -2   49.33    2.59
  -2   0  -3  216.13    5.93
  -2   0  -3  228.72    7.24
   2   0   3  209.52    5.78
   2   0   3  204.28    7.04
   2   0   3  212.37    6.64
  -2   0  -3  215.80    6.75
   2   0   3  221.74    7.58
  -2   0  -3  219.72    7.63
  -2   0  -3  212.55    7.32
  -2   0  -3  209.97    7.62
   2   0   3  216.07    7.59
   2   0   3  212.92    7.48
  -2   0  -3  218.83    7.63
  -2   0  -3  229.89    7.00
   2   0   4  991.41   18.27
  -2   0  -4 1000.42   18.43
   2   0   4  977.48   21.86
  -2   0  -4 1025.54   21.92
   2   0   4  996.29   19.81
  -2   0  -4 1011.26   20.08
  -2   0  -4 1023.31   22.56
   2   0   4 1011.94   22.05
  -2   0  -4  999.82   22.18
   2   0   4 1027.18   21.96
   2   0   4  999.71   22.25
  -2   0  -4 1003.04   21.84
  -2   0  -4 1079.29   21.47
  -2   0  -4 1030.64   22.51
   2   0   4  987.68   22.22
   2   0   5    1.50    0.43
  -2   0  -5    2.77    0.55
  -2   0  -5    2.30    1.07
   2   0   5    2.25    0.74
  -2   0  -5    1.45    0.57
   2   0   5    1.27    0.77
   2   0   5    2.54    1.10
   2   0   5    0.81    0.84
   2   0   5    0.51    0.77
  -2   0  -5    3.12    0.94
  -2   0  -6  258.25   10.25
  -2   0  -6  255.73    5.69
   2   0   6  259.50    7.37
  -2   0  -6  251.59    7.46
   2   0   6  254.83    9.83
   2   0   6  251.95   10.24
   2   0   6  257.43   10.02
   2   0   6  260.98   10.30
  -2   0  -7   14.83    2.56
   2   0   7   15.34    1.54
  -2   0  -7   14.69    1.53
   2   0   7    9.98    2.17
   2   0   7   18.63    2.69
   2   0   7   13.08    2.45
   2   0   7   16.43    2.71
  -2   0  -8 1230.40   29.98
   2   0   8 1193.19   21.92
  -2   0  -8 1137.55   22.21
   2   0   8 1206.38   29.70
   2   0   8 1202.26   28.34
   2   0   8 1243.63   29.12
   2   0   8 1189.82   29.39
  -2   0  -9   46.78    5.16
  -2   0  -9   40.77    2.28
  -2   0  -9   39.97    2.49
   2   0   9   43.08    4.65
   2   0   9   36.79    4.55
   2   0   9   38.47    4.17
   2   0   9   39.74    4.57
  -2   0 -10  200.49   11.33
   2   0  10  208.97   10.40
   2   0  10  180.89   10.63
   2   0  10  203.22   10.79
   2   0  10  200.82   10.93
  -2   0 -11   41.46    5.37
   2   0  11   42.25    5.08
   2   0  11   44.59    4.88
   2   0  11   44.99    5.48
   2   0  11   46.14    5.54
  -2   0 -12   62.57    7.01
   2   0  12   74.38    6.68
   2   0  12   81.83    7.47
   2   0  12   68.09    7.16
   2   0  12   67.35    6.94
  -2   0 -13    1.20    1.87
   2   0  13    9.12    2.90
   2   0  13    3.47    2.03
   2   0  13    7.41    2.53
   2   0  13    7.98    2.78
  -2   0 -14   34.43    5.84
   2   0  14   30.32    4.69
   2   0  14   34.46    5.63
   2   0  14   41.67    5.81
   2   0  14   38.87    5.65
  -2   0 -15   -1.16    2.08
   2   0  15   -0.81    1.34
   2   0  15    3.36    2.41
   2   0  15   -0.56    1.96
  -2   0 -16    2.74    3.03
   2   0  16    0.24    1.57
   2   0  16   -6.12    2.94
   2   0  16   -2.39    2.82
  -2   0 -17    8.47    3.72
   2   0  17    2.51    1.79
   2   0  17   12.57    4.11
   2   0  17   -0.89    1.93
   2   0  18    2.50    2.00
  -2  -1  20    9.70    3.68
  -2  -1  19    2.74    2.40
  -2  -1  19    0.90    1.85
   2   1 -18    3.45    2.63
  -2  -1  18    2.03    2.62
  -2  -1  18    4.89    2.30
  -2  -1  18    3.98    2.46
  -2  -1  18    4.11    2.66
   2   1 -17   31.51    5.72
  -2  -1  17   30.22    5.65
  -2  -1  17   28.52    4.77
  -2  -1  17   26.70    4.88
  -2  -1  17   29.68    5.06
   2   1 -16   26.51    4.92
  -2  -1  16   19.38    4.46
  -2  -1  16   30.90    4.77
  -2  -1  16   27.73    4.87
  -2  -1  16   24.38    4.33
   2   1 -15   38.06    5.71
  -2  -1  15   30.73    4.63
  -2  -1  15   47.47    6.44
  -2  -1  15   49.36    6.08
  -2  -1  15   44.22    5.48
   2   1 -14  138.35   10.46
  -2  -1  14  147.71    9.71
  -2  -1  14  130.31    8.97
  -2  -1  14  153.09   10.84
  -2  -1  14  151.60   10.27
   2   1 -13    1.89    0.87
   2   1 -13    3.90    2.31
  -2  -1  13    3.14    2.02
  -2  -1  13    2.11    1.57
  -2  -1  13    0.30    1.20
  -2  -1  13    0.85    1.45
   2   1 -12   23.01    2.50
   2   1 -12   23.50    3.86
  -2  -1  12   24.19    1.64
  -2  -1  12   29.07    4.25
  -2  -1  12   33.03    4.31
  -2  -1  12   25.45    3.52
  -2  -1  11   89.64    5.21
   2   1 -11   98.01    5.21
   2   1 -11   95.40    7.46
  -2  -1  11   96.07    4.32
  -2  -1  11   93.16    4.05
  -2  -1  11  101.59    7.50
  -2  -1  11  101.14    6.53
  -2  -1  11  101.65    7.14
  -2  -1  10  207.89    8.17
   2   1 -10  224.99   11.01
   2   1 -10  230.53    8.33
  -2  -1  10  216.74    7.49
  -2  -1  10  216.25    6.89
  -2  -1  10  221.87    9.40
  -2  -1  10  224.36   10.68
  -2  -1  10  230.00   10.45
  -2  -1   9  303.09    9.96
   2   1  -9  313.87    9.87
   2   1  -9  288.75   12.09
  -2  -1   9  297.62    9.41
  -2  -1   9  309.05    8.70
  -2  -1   9  299.59   10.55
  -2  -1   9  306.88   12.07
  -2  -1   9  308.10   11.66
  -2  -1   8  447.71   12.55
   2   1  -8  456.40   12.41
   2   1  -8  441.69   14.66
  -2  -1   8  456.73   11.34
  -2  -1   8  439.11   12.63
   2   1  -8  464.94   12.39
  -2  -1   8  465.88   14.42
   2   1  -7   35.08    2.87
  -2  -1   7   32.32    2.82
   2   1  -7   24.83    2.82
   2   1  -7   30.56    2.39
  -2  -1   7   33.10    2.47
  -2  -1   7   31.50    2.60
  -2  -1   7   28.39    3.04
   2   1  -7   28.21    2.37
   2   1  -7   28.37    2.70
  -2  -1   6  674.43   15.85
   2   1  -6  659.40   15.67
   2   1  -6  646.61   16.62
  -2  -1   6  658.77   16.92
   2   1  -6  662.26   14.98
  -2  -1   6  671.89   14.97
  -2  -1   6  671.42   16.42
  -2  -1   6  674.66   14.67
   2   1  -6  674.95   15.78
   2   1  -6  668.62   14.26
   2   1  -6  686.70   15.87
  -2  -1   5  354.79   10.25
   2   1  -5  343.37    9.94
   2   1  -5  329.31    9.89
  -2  -1   5  353.97   10.10
  -2  -1   5  363.71    9.63
   2   1  -5  341.83    9.53
  -2  -1   5  354.54    9.93
  -2  -1   5  341.94    8.39
   2   1  -5  344.18    8.13
   2   1  -5  358.44    9.94
  -2  -1   4  969.78   19.92
  -2  -1   4  948.69   19.17
   2   1  -4  947.74   19.82
   2   1  -4  951.68   19.08
   2   1  -4  931.83   19.56
  -2  -1   4  971.88   19.56
  -2  -1   4  942.10   18.91
  -2  -1   4  941.58   16.95
   2   1  -4  932.03   16.68
  -2  -1   4  929.99   19.58
   2   1  -4  967.92   19.75
  -2  -1   3  448.38   11.23
   2   1  -3  437.34   11.22
   2   1  -3  445.77    9.74
  -2  -1   3  434.19    9.76
  -2  -1   3  443.81   11.13
   2   1  -3  421.48   11.10
  -2  -1   3  432.38    8.10
   2   1  -3  437.41   11.16
  -2  -1   3  446.10   11.10
   2   1  -2  176.60    6.32
  -2  -1   2  174.48    6.20
   2   1  -2  184.08    5.68
   2   1  -2  176.24    6.23
   2   1  -2  183.79    4.52
  -2  -1   2  186.04    6.32
  -2  -1   2  180.91    4.52
  -2  -1   2  174.59    6.19
   2   1  -2  183.35    6.39
   2   1  -2  174.62    4.87
   2   1  -2  164.36    5.48
   2   1  -1   35.18    2.52
  -2  -1   1   39.73    2.67
   2   1  -1   37.38    2.39
   2   1  -1   35.90    2.32
  -2  -1   1   40.11    2.38
  -2  -1   1   36.53    1.50
   2   1  -1   35.67    2.64
  -2  -1   1   38.78    2.70
  -2  -1   1   34.99    1.86
   2   1  -1   36.14    1.99
  -2  -1   1   34.93    1.52
  -2  -1   1   35.87    2.63
  -2  -1   1   36.10    2.29
  -2  -1   1   39.55    1.91
   2   1  -1   38.36    1.93
   2   1  -1   34.62    2.62
   2   1   0   47.05    2.88
   2   1   0   44.24    2.85
  -2  -1   0   49.06    2.84
  -2  -1   0   48.18    2.84
  -2  -1   0   49.04    2.94
   2   1   0   44.12    2.78
  -2  -1   0   47.60    2.29
   2   1   0   50.86    3.17
  -2  -1   0   43.74    2.90
  -2  -1   0   51.21    2.44
  -2  -1   0   48.29    2.76
   2   1   0   48.75    2.53
  -2  -1   0   47.11    2.21
  -2  -1   0   45.67    2.25
  -2  -1   0   49.17    3.08
   2   1   0   48.27    2.32
  -2  -1  -1 3383.94   58.22
  -2  -1  -1 3494.53   57.21
   2   1   1 3354.28   57.19
   2   1   1 3296.48   57.95
  -2  -1  -1 3472.39   58.04
   2   1   1 3397.00   57.91
  -2  -1  -1 3487.18   57.93
  -2  -1  -1 3394.93   57.42
   2   1   1 3409.87   57.29
  -2  -1  -1 3435.23   56.75
  -2  -1  -1 3435.55   56.66
   2   1   1 3410.93   56.46
  -2  -1  -1 3404.17   56.35
  -2  -1  -1 3429.11   56.21
  -2  -1  -1 3357.78   57.67
   2   1   1 3395.22   56.22
  -2  -1  -2   17.11    1.65
  -2  -1  -2   18.30    2.09
   2   1   2   18.49    1.73
   2   1   2   17.32    1.84
  -2  -1  -2   17.34    1.81
   2   1   2   16.59    1.76
   2   1   2   15.78    1.73
  -2  -1  -2   17.16    1.77
  -2  -1  -2   16.85    1.87
  -2  -1  -2   17.94    1.78
   2   1   2   20.07    1.98
  -2  -1  -2   16.41    1.90
   2   1   2   16.57    1.70
  -2  -1  -2   18.35    1.76
   2   1   3  276.78    7.84
  -2  -1  -3  286.84    9.89
  -2  -1  -3  291.25    9.17
  -2  -1  -3  280.92    7.77
   2   1   3  276.24    8.44
  -2  -1  -3  291.79    8.48
   2   1   3  285.64    8.96
  -2  -1  -3  273.18    9.03
  -2  -1  -3  287.59    8.85
   2   1   3  278.66    8.91
   2   1   3  286.20    8.95
  -2  -1  -3  296.11    9.05
   2   1   3  287.20    9.51
   2   1   3  303.92    8.95
  -2  -1  -3  295.31    8.84
  -2  -1  -3  299.88    9.68
  -2  -1  -4  110.79    4.31
  -2  -1  -4  120.20    6.03
   2   1   4  112.27    4.84
  -2  -1  -4  120.26    5.00
  -2  -1  -4  114.92    5.64
  -2  -1  -4  113.84    5.58
   2   1   4  116.05    5.61
  -2  -1  -4  112.68    5.73
   2   1   4  114.88    5.81
   2   1   4  106.03    5.47
   2   1   4  115.80    6.02
  -2  -1  -4  106.51    5.37
  -2  -1  -5 1134.14   21.54
  -2  -1  -5 1155.37   26.35
  -2  -1  -5 1148.46   22.82
   2   1   5 1162.01   22.84
   2   1   5 1165.28   25.27
   2   1   5 1149.15   25.67
   2   1   5 1168.67   25.84
   2   1   5 1169.29   26.43
  -2  -1  -6  170.53    8.54
  -2  -1  -6  170.85    5.28
  -2  -1  -6  163.87    6.80
  -2  -1  -6  173.94    6.17
   2   1   6  173.53    7.86
   2   1   6  159.37    7.99
   2   1   6  162.33    8.06
   2   1   6  170.30    8.39
  -2  -1  -7 1667.78   37.47
  -2  -1  -7 1714.82   29.28
  -2  -1  -7 1684.55   32.59
  -2  -1  -7 1690.57   30.95
   2   1   7 1654.22   36.61
   2   1   7 1682.99   36.59
   2   1   7 1660.46   35.37
   2   1   7 1690.73   37.00
  -2  -1  -8  149.71    4.31
  -2  -1  -8  145.98    8.86
  -2  -1  -8  151.32    6.18
  -2  -1  -8  145.35    5.34
   2   1   8  136.71    8.36
   2   1   8  146.40    7.93
   2   1   8  155.71    8.75
   2   1   8  157.36    8.88
  -2  -1  -9  368.89   15.46
  -2  -1  -9  353.32    8.97
  -2  -1  -9  373.65   10.12
   2   1   9  363.87   13.78
   2   1   9  365.07   14.97
   2   1   9  373.04   14.82
   2   1   9  396.87   15.49
  -2  -1 -10  204.09   11.73
  -2  -1 -10  173.22    5.54
   2   1  10  191.46    9.96
   2   1  10  194.04   10.76
   2   1  10  179.44   10.63
   2   1  10  188.33   10.76
  -2  -1 -11  125.48    9.56
   2   1  11  101.79    7.45
   2   1  11  106.77    8.52
   2   1  11  101.31    8.15
   2   1  11  111.63    8.64
  -2  -1 -12   48.58    6.29
   2   1  12   50.70    6.20
   2   1  12   50.13    5.51
   2   1  12   51.06    6.14
   2   1  12   60.88    6.66
  -2  -1 -13   16.07    3.92
   2   1  13   10.00    2.56
   2   1  13    8.18    2.73
   2   1  13   11.17    3.31
   2   1  13   11.38    3.27
  -2  -1 -14   23.85    4.99
   2   1  14   17.65    4.19
   2   1  14   24.91    4.71
   2   1  14   15.96    3.39
   2   1  14   25.10    4.73
  -2  -1 -15    2.02    2.05
   2   1  15    0.95    1.92
   2   1  15    0.66    1.87
   2   1  15    0.77    1.35
   2   1  15    1.52    1.48
  -2  -1 -16    1.51    2.27
   2   1  16    1.77    2.27
   2   1  16    3.00    2.54
   2   1  16    2.76    1.83
   2   1  16    0.94    2.04
   2   1  17   10.93    3.87
   2   1  17    7.48    2.63
   2   2 -19   -0.73    2.45
  -2  -2  19   -0.08    1.43
  -2  -2  19    1.22    2.14
  -2  -2  19   -1.78    1.88
   2   2 -18   20.94    5.07
  -2  -2  18    9.32    3.54
  -2  -2  18   11.19    3.32
  -2  -2  18   14.29    3.99
   2   2 -17   11.88    3.82
  -2  -2  17    6.45    2.48
  -2  -2  17   12.01    3.69
  -2  -2  17    6.19    2.61
  -2  -2  17   13.25    3.84
   2   2 -16    9.44    3.01
  -2  -2  16   12.55    3.15
  -2  -2  16    5.37    2.71
  -2  -2  16   13.02    3.32
  -2  -2  16    9.64    3.05
   2   2 -15   85.19    8.35
  -2  -2  15   71.46    7.78
  -2  -2  15   77.92    7.59
  -2  -2  15   70.15    6.61
  -2  -2  15   71.98    7.48
   2   2 -14   20.63    2.43
   2   2 -14   14.51    3.49
  -2  -2  14   23.73    4.41
  -2  -2  14   14.83    3.49
  -2  -2  14   18.21    3.32
   2   2 -13   61.67    6.53
   2   2 -13   57.38    4.15
  -2  -2  13   71.49    5.90
  -2  -2  13   70.00    6.93
  -2  -2  13   66.59    6.51
   2   2 -12   39.61    4.99
  -2  -2  12   29.15    3.04
   2   2 -12   33.72    3.20
  -2  -2  12   32.00    2.80
  -2  -2  12   24.11    4.03
  -2  -2  12   31.63    4.27
  -2  -2  12   24.31    3.39
   2   2 -11  225.81    8.61
   2   2 -11  230.98   11.63
  -2  -2  11  201.41    8.45
  -2  -2  11  219.05    7.45
  -2  -2  11  209.23    8.12
  -2  -2  11  230.25    9.90
  -2  -2  11  229.13   11.35
  -2  -2  11  239.76   11.37
   2   2 -10  152.12    8.76
  -2  -2  10  155.02    7.06
   2   2 -10  157.55    7.03
  -2  -2  10  157.10    8.81
  -2  -2  10  151.54    7.49
  -2  -2  10  160.63    7.17
  -2  -2  10  175.74    6.55
   2   2  -9  376.45   11.68
  -2  -2   9  383.08   11.78
   2   2  -9  375.76   13.81
  -2  -2   9  380.56   11.70
  -2  -2   9  379.36   13.67
  -2  -2   9  402.97   11.05
  -2  -2   9  401.49   12.34
   2   2  -8  372.10   11.49
   2   2  -8  371.06   12.95
  -2  -2   8  403.17   11.76
  -2  -2   8  368.67   12.63
   2   2  -8  396.74   10.64
  -2  -2   8  361.74   10.76
  -2  -2   8  373.07   12.08
  -2  -2   8  404.77   11.04
  -2  -2   7  388.19   11.15
   2   2  -7  354.18   11.76
   2   2  -7  355.14   10.95
  -2  -2   7  348.31   11.63
  -2  -2   7  363.90   10.50
   2   2  -7  348.03    9.21
  -2  -2   7  367.55   11.57
  -2  -2   7  331.10    9.43
  -2  -2   6 1571.65   30.89
   2   2  -6 1454.94   29.97
   2   2  -6 1556.69   30.65
  -2  -2   6 1531.64   30.13
  -2  -2   6 1547.92   29.72
  -2  -2   6 1516.05   31.62
  -2  -2   6 1525.63   29.87
   2   2  -6 1552.18   29.09
   2   2  -6 1501.07   26.81
  -2  -2   6 1435.10   27.06
   2   2  -6 1549.82   30.49
   2   2  -5  282.44    8.80
  -2  -2   5  268.88    8.69
  -2  -2   5  277.51    9.00
   2   2  -5  273.89    9.05
  -2  -2   5  265.20    8.78
  -2  -2   5  263.15    8.14
   2   2  -5  277.41    7.86
   2   2  -5  260.24    6.14
  -2  -2   5  263.32    6.33
   2   2  -5  274.15    8.99
   2   2  -4  151.51    6.33
   2   2  -4  154.82    5.64
  -2  -2   4  150.90    6.31
  -2  -2   4  148.75    5.56
   2   2  -4  155.50    6.37
  -2  -2   4  148.20    6.22
  -2  -2   4  146.50    5.13
  -2  -2   4  152.34    6.34
   2   2  -4  150.64    6.23
  -2  -2   3  338.79    8.34
   2   2  -3  311.78    9.79
   2   2  -3  322.09    8.23
  -2  -2   3  327.62    9.85
  -2  -2   3  337.48   10.07
   2   2  -3  331.56   10.04
  -2  -2   3  316.33    7.58
   2   2  -3  328.84    8.79
   2   2  -3  328.06    9.82
  -2  -2   3  321.42    9.68
   2   2  -2   82.27    3.07
   2   2  -2   81.03    4.49
  -2  -2   2   82.37    4.52
   2   2  -2   76.83    3.47
  -2  -2   2   83.71    3.29
  -2  -2   2   90.47    4.66
   2   2  -2   82.24    4.45
   2   2  -2   82.06    3.68
   2   2  -2   73.83    4.25
  -2  -2   2   78.69    4.25
   2   2  -2   84.89    4.29
  -2  -2   1  315.19    9.45
  -2  -2   1  314.14    7.87
   2   2  -1  310.54    9.27
   2   2  -1  307.65    9.42
   2   2  -1  304.43    8.26
   2   2  -1  305.65    7.64
  -2  -2   1  288.27    7.40
   2   2  -1  313.26    9.70
  -2  -2   1  296.71    9.48
  -2  -2   1  309.60    6.55
   2   2  -1  313.25    7.09
   2   2  -1  309.95    6.60
  -2  -2   1  315.68    9.42
   2   2  -1  322.86    8.40
  -2  -2   1  309.71    8.14
   2   2  -1  310.67    9.57
  -2  -2   1  309.63    9.11
   2   2   0  283.86    8.85
  -2  -2   0  276.82    8.71
   2   2   0  283.33    8.99
  -2  -2   0  290.08    8.87
  -2  -2   0  271.63    7.84
  -2  -2   0  277.27    8.95
  -2  -2   0  259.32    7.46
   2   2   0  287.77    9.12
  -2  -2   0  271.43    6.61
  -2  -2   0  274.85    6.83
  -2  -2   0  268.57    6.46
   2   2   0  280.28    6.96
  -2  -2   0  260.94    7.96
   2   2   0  274.80    7.86
  -2  -2   0  268.55    8.67
   2   2   0  277.29    8.90
  -2  -2   0  279.66    7.83
   2   2   1  734.47   17.77
  -2  -2  -1  772.65   17.76
  -2  -2  -1  787.61   17.13
  -2  -2  -1  734.64   16.71
   2   2   1  755.53   17.11
   2   2   1  756.60   17.44
  -2  -2  -1  754.57   16.47
  -2  -2  -1  751.40   17.32
  -2  -2  -1  745.12   16.53
  -2  -2  -1  728.89   14.91
  -2  -2  -1  743.75   15.50
  -2  -2  -1  764.15   15.09
   2   2   1  742.26   15.67
   2   2   1  725.07   16.24
  -2  -2  -1  770.99   16.40
  -2  -2  -1  724.09   17.01
   2   2   2  294.38    9.14
  -2  -2  -2  309.04    9.20
  -2  -2  -2  300.96   10.25
  -2  -2  -2  301.28    9.55
  -2  -2  -2  311.02   10.86
  -2  -2  -2  308.53    9.46
   2   2   2  278.40    8.17
   2   2   2  310.63    9.22
  -2  -2  -2  305.84    9.32
  -2  -2  -2  307.63    8.86
  -2  -2  -2  311.48    8.41
   2   2   2  278.99    8.65
  -2  -2  -2  304.92    9.96
  -2  -2  -2  277.89    9.20
  -2  -2  -2  315.50    9.31
   2   2   2  311.84    9.35
  -2  -2  -3  725.09   16.18
  -2  -2  -3  696.83   18.17
  -2  -2  -3  680.97   16.34
  -2  -2  -3  694.75   17.49
  -2  -2  -3  707.66   17.01
   2   2   3  712.80   16.57
   2   2   3  661.37   15.89
  -2  -2  -3  692.32   16.51
  -2  -2  -3  716.22   16.03
   2   2   3  677.80   16.66
   2   2   3  695.21   16.92
  -2  -2  -3  729.05   17.10
  -2  -2  -4  268.34    8.33
  -2  -2  -4  259.77    8.59
  -2  -2  -4  249.38    9.65
  -2  -2  -4  267.41    8.97
   2   2   4  252.58    9.00
   2   2   4  263.76    9.08
   2   2   4  271.88    9.65
   2   2   4  252.80    9.37
  -2  -2  -5  600.36   14.29
  -2  -2  -5  636.81   16.86
  -2  -2  -5  602.19   14.85
   2   2   5  599.33   16.51
   2   2   5  633.43   16.30
   2   2   5  599.87   16.80
   2   2   5  612.97   16.96
  -2  -2  -6    1.90    0.72
  -2  -2  -6    0.41    1.45
  -2  -2  -6    3.08    1.01
  -2  -2  -6    2.74    1.07
   2   2   6    4.36    1.56
   2   2   6    0.95    0.81
   2   2   6    2.72    1.32
   2   2   6    1.28    1.26
  -2  -2  -7  155.56    9.04
  -2  -2  -7  158.09    5.87
  -2  -2  -7  155.62    7.25
  -2  -2  -7  153.50    6.24
   2   2   7  158.53    7.84
   2   2   7  141.20    8.14
   2   2   7  144.94    8.19
   2   2   7  157.43    8.76
  -2  -2  -8   17.56    3.30
  -2  -2  -8   20.80    1.94
  -2  -2  -8   23.16    2.27
  -2  -2  -8   25.19    2.77
   2   2   8   21.48    3.32
   2   2   8   21.52    2.96
   2   2   8   20.69    3.17
   2   2   8   18.89    3.20
  -2  -2  -9   58.32    6.11
  -2  -2  -9   62.76    3.22
  -2  -2  -9   64.44    4.25
  -2  -2  -9   65.57    3.67
   2   2   9   62.45    5.95
   2   2   9   73.89    5.74
   2   2   9   66.22    6.15
   2   2   9   65.30    6.15
  -2  -2 -10   13.12    3.09
  -2  -2 -10   16.68    1.99
   2   2  10   13.24    3.08
   2   2  10   16.26    2.95
   2   2  10   18.97    3.54
   2   2  10   18.41    3.61
  -2  -2 -11   41.38    5.74
   2   2  11   36.85    5.17
   2   2  11   41.30    4.70
   2   2  11   30.70    4.69
   2   2  11   38.98    5.18
  -2  -2 -12    0.58    1.45
   2   2  12    1.76    1.65
   2   2  12    1.37    1.33
   2   2  12   -0.93    2.07
   2   2  12    0.10    1.78
  -2  -2 -13   -0.60    1.79
   2   2  13    1.72    1.75
   2   2  13   -0.28    1.24
   2   2  13    3.92    2.01
   2   2  13    2.72    1.65
  -2  -2 -14   -0.78    2.08
  -2  -2 -14   -1.54    2.33
   2   2  14   -0.73    2.50
   2   2  14    1.49    1.24
   2   2  14   -2.08    2.27
   2   2  14   -1.21    2.25
  -2  -2 -15    3.59    2.72
  -2  -2 -15   -0.14    2.06
   2   2  15    4.06    2.65
   2   2  15    1.96    1.88
   2   2  15    0.69    1.45
   2   2  15   -1.03    1.94
  -2  -2 -16   -1.35    2.17
   2   2  16   -1.22    1.81
   2   2  16    1.34    1.69
   2   2  16    4.50    2.69
  -2  -3  20   24.16    5.24
   2   3 -19   -1.12    2.07
  -2  -3  19    2.80    2.35
  -2  -3  19   -1.88    2.53
  -2  -3  19   -1.42    1.81
   2   3 -18    6.01    3.07
  -2  -3  18   -1.06    2.24
  -2  -3  18   -2.32    2.08
  -2  -3  18    1.95    2.33
   2   3 -17    1.86    2.05
  -2  -3  17   -1.36    2.35
  -2  -3  17   -1.82    2.46
  -2  -3  17   -0.54    1.71
   2   3 -16    9.09    3.20
  -2  -3  16    8.36    2.73
  -2  -3  16   11.84    3.57
  -2  -3  16   18.49    4.08
   2   3 -15   58.46    6.84
  -2  -3  15   60.44    7.00
  -2  -3  15   67.28    7.24
   2   3 -14    3.20    2.02
  -2  -3  14    0.25    1.80
  -2  -3  14    0.05    1.59
   2   3 -13   17.56    2.47
   2   3 -13   14.43    3.25
  -2  -3  13   15.10    2.26
  -2  -3  13   12.96    3.06
  -2  -3  13   19.25    3.57
   2   3 -12   37.88    3.58
   2   3 -12   37.83    4.86
  -2  -3  12   33.47    3.50
   2   3 -11  433.17   16.43
   2   3 -11  440.33   13.66
  -2  -3  11  460.60   16.71
  -2  -3  11  462.20   14.58
  -2  -3  11  452.49   12.96
   2   3 -10    0.07    1.22
   2   3 -10    0.08    0.67
  -2  -3  10   -0.98    1.17
  -2  -3  10   -0.10    0.88
  -2  -3  10   -0.09    0.52
   2   3  -9 1098.22   27.34
   2   3  -9 1119.49   25.30
   2   3  -9 1127.07   23.25
  -2  -3   9 1110.36   26.91
  -2  -3   9 1115.76   26.78
  -2  -3   9 1160.37   24.99
   2   3  -8  602.01   17.18
   2   3  -8  561.76   15.79
   2   3  -8  598.25   13.61
  -2  -3   8  565.13   16.35
  -2  -3   8  545.12   16.92
  -2  -3   8  593.92   15.76
   2   3  -7 1527.28   31.76
   2   3  -7 1547.40   32.46
   2   3  -7 1562.50   27.81
  -2  -3   7 1511.99   31.33
   2   3  -7 1573.71   30.32
  -2  -3   7 1521.51   31.64
  -2  -3   7 1523.13   33.74
   2   3  -6  331.03   11.11
  -2  -3   6  347.48   11.20
  -2  -3   6  323.71   10.82
   2   3  -6  341.57   10.95
  -2  -3   6  328.54   10.07
   2   3  -6  347.34    9.62
   2   3  -6  331.29    7.72
  -2  -3   6  350.67   12.69
  -2  -3   6  367.13   11.48
   2   3  -5  401.28   12.43
   2   3  -5  410.18   11.61
  -2  -3   5  426.22   11.76
  -2  -3   5  409.65   12.45
  -2  -3   5  419.95   12.66
  -2  -3   5  405.49   13.94
   2   3  -5  414.01    9.95
   2   3  -5  399.01    7.95
  -2  -3   5  391.08   10.43
  -2  -3   4  101.93    4.77
   2   3  -4   94.05    4.60
  -2  -3   4  100.49    5.54
   2   3  -4  101.09    5.56
  -2  -3   4   95.85    6.23
  -2  -3   4  108.43    5.77
  -2  -3   4   95.70    3.86
   2   3  -4   99.56    5.36
   2   3  -4  100.78    5.04
  -2  -3   3  220.43    8.54
  -2  -3   3  225.76    7.13
   2   3  -3  214.06    8.47
   2   3  -3  219.00    6.51
   2   3  -3  211.77    6.62
  -2  -3   3  222.23    9.82
  -2  -3   3  233.13    8.84
  -2  -3   3  215.98    5.47
   2   3  -3  227.05    8.34
   2   3  -3  212.47    8.18
   2   3  -3  217.81    7.59
  -2  -3   3  218.33    8.15
  -2  -3   2    4.33    1.14
  -2  -3   2    5.20    0.98
   2   3  -2    3.19    1.13
   2   3  -2    4.04    1.27
  -2  -3   2    6.23    1.71
  -2  -3   2    4.54    1.25
   2   3  -2    6.33    1.03
   2   3  -2    3.76    0.76
  -2  -3   2    4.80    0.50
   2   3  -2    5.10    0.63
   2   3  -2    3.66    0.94
  -2  -3   2    3.34    0.99
   2   3  -2    5.16    0.59
  -2  -3   2    6.49    1.20
   2   3  -2    5.54    1.25
   2   3  -1    0.13    0.63
  -2  -3   1    1.29    0.44
   2   3  -1    1.14    0.83
  -2  -3   1   -0.13    0.75
  -2  -3   1    0.94    0.68
  -2  -3   1   -0.20    0.87
  -2  -3   1    0.23    0.42
   2   3  -1    0.30    0.39
   2   3  -1    0.20    0.40
  -2  -3   1    0.42    0.58
   2   3  -1    0.20    0.29
  -2  -3   1    0.26    0.28
  -2  -3   1    0.30    0.63
   2   3  -1    0.33    0.31
  -2  -3   1   -0.25    0.51
   2   3  -1    0.03    0.51
   2   3   0  889.52   21.17
  -2  -3   0  959.46   21.31
  -2  -3   0  906.60   18.41
  -2  -3   0  889.08   19.20
  -2  -3   0  945.70   23.44
  -2  -3   0  920.64   21.19
   2   3   0  900.52   19.57
  -2  -3   0  890.41   17.63
  -2  -3   0  868.15   19.13
  -2  -3   0  895.69   15.88
   2   3   0  907.25   17.81
  -2  -3   0  912.06   15.91
   2   3   0  907.98   19.88
  -2  -3   0  883.46   20.14
  -2  -3   0  932.68   21.15
   2   3   0  899.51   20.57
  -2  -3   0  911.90   19.67
   2   3   1   49.08    4.07
  -2  -3  -1   54.83    3.96
  -2  -3  -1   49.77    3.33
  -2  -3  -1   45.64    4.32
  -2  -3  -1   50.99    3.86
  -2  -3  -1   51.36    3.59
  -2  -3  -1   46.72    3.29
  -2  -3  -1   49.43    2.41
   2   3   1   50.47    2.54
   2   3   1   52.32    3.19
  -2  -3  -1   49.06    2.51
  -2  -3  -1   49.72    3.05
   2   3   1   49.55    3.58
  -2  -3  -1   49.40    3.61
  -2  -3  -1   53.07    3.65
   2   3   2  221.05    9.19
  -2  -3  -2  206.64    8.15
  -2  -3  -2  210.35    9.51
  -2  -3  -2  209.20    8.21
  -2  -3  -2  206.03    8.26
   2   3   2  186.84    6.30
   2   3   2  206.14    7.43
  -2  -3  -2  201.61    7.29
  -2  -3  -2  195.33    6.19
   2   3   2  192.17    7.81
  -2  -3  -2  203.26    7.80
  -2  -3  -3  104.46    5.55
  -2  -3  -3   94.31    6.27
  -2  -3  -3   86.64    5.10
  -2  -3  -3  100.40    5.88
   2   3   3   91.31    4.60
   2   3   3   97.45    5.19
  -2  -3  -3   93.98    4.47
   2   3   3   97.24    5.30
   2   3   3   95.81    5.56
  -2  -3  -3  100.56    5.39
  -2  -3  -4  187.95    7.72
  -2  -3  -4  198.95    9.30
  -2  -3  -4  177.92    7.57
  -2  -3  -4  189.05    8.90
  -2  -3  -4  196.68    7.33
   2   3   4  212.66    8.17
   2   3   4  194.95    7.70
   2   3   4  198.07    8.37
   2   3   4  184.87    8.40
  -2  -3  -4  184.94    7.76
  -2  -3  -5  506.16   14.12
  -2  -3  -5  525.90   16.85
  -2  -3  -5  529.52   16.47
  -2  -3  -5  503.29   14.16
   2   3   5  528.37   15.16
   2   3   5  522.96   15.91
   2   3   5  542.32   14.96
   2   3   5  532.81   16.16
  -2  -3  -6   14.31    1.98
  -2  -3  -6   17.89    3.03
  -2  -3  -6   14.58    2.44
  -2  -3  -6   13.96    1.98
   2   3   6   12.68    2.33
   2   3   6   14.02    2.22
   2   3   6   14.45    2.62
   2   3   6   16.65    2.82
  -2  -3  -7  165.05    9.84
  -2  -3  -7  159.84    6.83
  -2  -3  -7  176.84    8.67
  -2  -3  -7  183.18   10.09
  -2  -3  -7  151.82    6.83
   2   3   7  156.11    8.53
   2   3   7  161.22    7.98
   2   3   7  162.16    9.03
  -2  -3  -8   25.47    4.12
  -2  -3  -8   26.38    2.61
  -2  -3  -8   27.81    4.21
  -2  -3  -8   25.60    3.20
  -2  -3  -8   28.28    2.79
   2   3   8   23.98    3.54
   2   3   8   28.12    3.42
   2   3   8   28.22    3.85
  -2  -3  -9   -1.76    2.27
  -2  -3  -9   -0.38    0.66
  -2  -3  -9   -1.74    2.02
   2   3   9    2.48    1.45
   2   3   9    0.60    1.14
   2   3   9    0.83    1.59
  -2  -3 -10   16.83    3.77
  -2  -3 -10   13.86    3.32
   2   3  10   13.40    3.05
   2   3  10   18.37    3.03
   2   3  10   10.89    2.81
  -2  -3 -11   76.73    8.08
  -2  -3 -11   71.28    7.47
   2   3  11   69.51    6.08
   2   3  11   66.01    6.88
   2   3  11   69.95    7.13
  -2  -3 -12    1.83    2.18
  -2  -3 -12    2.32    2.21
   2   3  12   -0.40    1.60
   2   3  12   -0.26    1.45
   2   3  12   -0.14    1.54
  -2  -3 -13   12.24    3.86
  -2  -3 -13   15.21    3.93
   2   3  13   12.29    3.52
   2   3  13    6.98    2.39
   2   3  13   12.82    3.61
  -2  -3 -14    6.37    2.83
  -2  -3 -14    0.60    2.07
   2   3  14    3.68    2.21
   2   3  14    4.05    2.04
   2   3  14    0.87    1.99
  -2  -3 -15   14.74    4.42
  -2  -3 -15   13.05    4.05
   2   3  15   13.10    3.71
   2   3  15   11.64    3.75
   2   3  16    2.21    2.06
  -2  -4  20   -2.34    2.53
   2   4 -19    8.02    3.74
  -2  -4  19    1.30    2.63
  -2  -4  19    3.98    2.53
  -2  -4  19    0.57    2.12
   2   4 -18    9.10    3.37
  -2  -4  18   11.48    3.67
  -2  -4  18   15.65    4.12
  -2  -4  18   12.61    3.71
   2   4 -17    3.85    2.42
  -2  -4  17    2.87    2.71
  -2  -4  17    4.96    2.82
   2   4 -16   16.93    4.02
  -2  -4  16   13.24    3.74
  -2  -4  16   18.47    4.23
   2   4 -15    3.49    1.92
  -2  -4  15   -0.99    1.81
  -2  -4  15    0.06    1.99
   2   4 -14   39.56    5.57
  -2  -4  14   36.46    5.21
  -2  -4  14   41.40    5.59
   2   4 -13   14.23    3.27
  -2  -4  13   11.73    2.94
  -2  -4  13    8.83    2.13
   2   4 -12  248.17   12.57
  -2  -4  12  246.78   12.39
  -2  -4  12  253.45   11.24
   2   4 -11  299.18   11.47
   2   4 -11  297.63   13.34
  -2  -4  11  301.45   13.04
  -2  -4  11  299.83   12.58
   2   4 -10   41.68    4.02
   2   4 -10   44.11    4.65
  -2  -4  10   48.87    4.77
   2   4 -10   52.08    3.62
  -2  -4  10   49.54    5.04
   2   4  -9   95.22    6.09
   2   4  -9  100.07    6.76
   2   4  -9  103.39    4.82
  -2  -4   9   92.23    6.13
  -2  -4   9  101.10    7.04
   2   4  -8  105.08    6.38
   2   4  -8   91.92    6.14
   2   4  -8   99.86    4.31
  -2  -4   8   91.97    5.68
  -2  -4   8   97.71    6.96
   2   4  -7  602.86   16.89
   2   4  -7  540.92   16.49
   2   4  -7  579.86   12.33
  -2  -4   7  568.26   15.27
   2   4  -7  590.81   14.41
  -2  -4   7  562.64   18.49
   2   4  -6  134.03    6.78
   2   4  -6  132.82    7.16
  -2  -4   6  135.24    8.39
  -2  -4   6  135.54    5.85
   2   4  -6  137.05    5.35
   2   4  -6  138.61    4.21
   2   4  -5  279.51    9.57
   2   4  -5  239.87   10.11
  -2  -4   5  290.13    9.76
  -2  -4   5  276.12   12.10
   2   4  -5  277.11    7.36
  -2  -4   5  262.27    7.85
   2   4  -5  275.26    6.12
   2   4  -5  274.41    9.92
   2   4  -4   24.94    1.96
   2   4  -4   19.03    2.71
   2   4  -4   19.06    2.61
  -2  -4   4   25.01    2.52
   2   4  -4   25.47    2.39
  -2  -4   4   20.24    3.19
  -2  -4   4   20.87    1.64
   2   4  -4   24.51    1.21
   2   4  -4   23.64    2.65
  -2  -4   3   58.69    3.75
   2   4  -3   54.80    2.89
   2   4  -3   56.73    3.62
  -2  -4   3   58.97    5.38
  -2  -4   3   54.89    2.10
   2   4  -3   54.77    2.15
   2   4  -3   54.74    4.00
   2   4  -3   58.55    4.57
  -2  -4   3   55.06    4.10
  -2  -4   2   38.76    2.97
   2   4  -2   36.05    2.38
   2   4  -2   42.28    3.20
  -2  -4   2   41.77    4.57
   2   4  -2   36.04    2.01
   2   4  -2   40.88    1.56
   2   4  -2   44.27    3.99
  -2  -4   2   41.34    3.45
   2   4  -2   32.06    3.03
   2   4  -1  141.13    7.25
  -2  -4   1  140.58    4.61
  -2  -4   1  130.46    5.91
   2   4  -1  136.77    6.17
  -2  -4   1  126.75    8.03
   2   4  -1  132.45    4.74
  -2  -4   1  132.75    4.60
   2   4  -1  129.42    6.38
   2   4  -1  121.93    6.45
  -2  -4   1  145.79    6.64
  -2  -4   0  541.86   12.65
   2   4   0  559.65   16.49
   2   4   0  534.77   14.89
  -2  -4   0  560.73   18.32
  -2  -4   0  559.21   14.77
  -2  -4   0  555.93   12.73
   2   4   0  547.01   12.93
  -2  -4   0  560.65   14.93
   2   4   0  565.34   15.53
   2   4   0  549.63   15.18
  -2  -4  -1   51.82    3.44
   2   4   1   49.71    4.45
  -2  -4  -1   54.80    4.12
  -2  -4  -1   59.71    5.44
  -2  -4  -1   54.65    2.32
  -2  -4  -1   58.92    3.61
   2   4   1   51.59    3.45
  -2  -4  -1   54.49    2.44
   2   4   1   57.86    2.59
  -2  -4  -1   59.22    4.10
   2   4   1   59.94    4.41
   2   4   2  412.46   14.53
  -2  -4  -2  414.75   15.35
  -2  -4  -2  428.68   13.61
   2   4   2  404.87   10.16
   2   4   2  438.37   12.35
  -2  -4  -2  416.67    9.71
  -2  -4  -2  411.50   12.46
   2   4   2  388.65   12.98
   2   4   3    3.62    1.68
  -2  -4  -3    1.14    0.95
  -2  -4  -3    1.29    1.50
  -2  -4  -3    1.37    0.61
   2   4   3    2.89    0.92
   2   4   3    2.21    1.13
   2   4   3    3.03    1.22
  -2  -4  -3    1.45    0.81
  -2  -4  -4  336.67   13.75
  -2  -4  -4  351.76   13.31
   2   4   4  347.33   12.10
  -2  -4  -4  347.80   10.17
   2   4   4  331.53   10.73
  -2  -4  -4  347.93   11.47
   2   4   4  333.99   12.60
  -2  -4  -5   23.23    3.56
  -2  -4  -5   16.82    3.00
   2   4   5   19.77    2.60
   2   4   5   23.68    2.86
   2   4   5   21.18    2.97
   2   4   5   20.40    3.19
  -2  -4  -5   20.10    2.60
  -2  -4  -6    9.54    2.39
  -2  -4  -6   13.26    2.63
   2   4   6    9.79    2.01
   2   4   6    8.88    1.87
   2   4   6    6.51    1.91
   2   4   6    8.94    2.17
  -2  -4  -6   11.67    2.09
  -2  -4  -7   55.13    5.72
  -2  -4  -7   52.84    5.12
   2   4   7   48.29    5.02
   2   4   7   44.48    4.53
   2   4   7   42.47    4.07
   2   4   7   50.25    5.19
  -2  -4  -7   48.01    4.24
  -2  -4  -8  180.37   11.48
  -2  -4  -8  231.97   12.59
  -2  -4  -8  221.13   10.61
   2   4   8  208.41   10.66
   2   4   8  208.92    9.72
   2   4   8  209.28   11.24
  -2  -4  -8  208.75    9.36
  -2  -4  -9   59.77    6.69
  -2  -4  -9   53.29    6.26
  -2  -4  -9   63.53    5.43
   2   4   9   54.71    5.71
   2   4   9   58.80    5.25
  -2  -4  -9   49.52    4.54
   2   4   9   47.33    5.65
  -2  -4 -10  131.62   10.43
  -2  -4 -10  136.42   10.45
   2   4  10  146.22    8.55
   2   4  10  130.65    9.32
   2   4  10  119.68    9.36
  -2  -4 -10  129.80    7.64
  -2  -4 -11   21.80    4.59
  -2  -4 -11   22.47    4.66
   2   4  11   21.47    4.03
   2   4  11   31.13    4.08
   2   4  11   18.26    4.03
  -2  -4 -12   72.41    8.45
  -2  -4 -12   70.74    8.08
   2   4  12   67.98    7.43
   2   4  12   65.25    6.17
   2   4  12   67.39    7.56
  -2  -4 -13   20.36    4.78
  -2  -4 -13   15.43    4.61
   2   4  13   18.69    3.50
   2   4  13   24.61    4.76
   2   4  13   18.18    4.32
  -2  -4 -14    8.72    3.75
  -2  -4 -14    3.76    2.61
   2   4  14    3.53    2.67
   2   4  14    2.43    1.84
   2   4  15    5.46    2.73
   2   5 -19   28.07    5.70
  -2  -5  19   29.72    6.07
  -2  -5  19   30.67    6.12
  -2  -5  19   20.38    5.06
   2   5 -18    2.69    2.55
  -2  -5  18   -1.03    1.97
  -2  -5  18    1.25    2.29
   2   5 -17   63.53    7.80
  -2  -5  17   48.83    6.94
  -2  -5  17   51.67    7.17
   2   5 -16    5.09    2.57
  -2  -5  16    7.09    2.90
  -2  -5  16    5.41    2.15
   2   5 -15   42.05    5.90
  -2  -5  15   43.37    5.97
   2   5 -14  109.70    9.05
  -2  -5  14  103.12    8.73
   2   5 -13   40.16    5.24
  -2  -5  13   49.05    5.71
  -2  -5  13   48.09    5.22
   2   5 -12   37.24    4.82
  -2  -5  12   38.57    4.77
  -2  -5  12   43.67    4.93
   2   5 -11    0.25    1.19
  -2  -5  11   -0.81    1.38
  -2  -5  11    1.36    1.49
   2   5 -10   40.51    4.59
   2   5 -10   41.21    3.16
  -2  -5  10   44.35    4.47
  -2  -5  10   44.72    5.17
   2   5  -9  205.75   10.30
  -2  -5   9  207.45    9.40
   2   5  -9  228.07    7.44
  -2  -5   9  225.84   11.72
   2   5  -8  108.58    6.91
  -2  -5   8  102.28    5.95
   2   5  -8  104.55    4.42
  -2  -5   8  101.79    7.75
   2   5  -7   38.85    3.88
  -2  -5   7   32.69    4.45
   2   5  -7   33.27    2.72
   2   5  -7   34.87    2.24
  -2  -5   7   36.00    3.17
   2   5  -6  155.36    7.55
  -2  -5   6  158.71    9.70
   2   5  -6  144.57    5.31
  -2  -5   6  137.24    5.80
   2   5  -6  153.92    7.90
   2   5  -5  185.64    6.15
  -2  -5   5  168.82   10.09
   2   5  -5  178.32    7.66
   2   5  -5  182.24    4.78
  -2  -5   5  170.03    5.80
   2   5  -5  173.20    8.29
   2   5  -4  159.93    5.26
  -2  -5   4  152.58    9.54
   2   5  -4  143.69    6.73
   2   5  -4  150.59    4.39
  -2  -5   4  140.89    4.27
   2   5  -4  147.18    8.09
   2   5  -4  153.27    7.64
   2   5  -3   92.99    3.81
  -2  -5   3   84.65    7.05
   2   5  -3  100.50    2.68
   2   5  -3   91.23    3.58
   2   5  -3   95.59    5.90
   2   5  -3  105.45    6.71
   2   5  -2  472.12   15.56
  -2  -5   2  453.86   17.50
   2   5  -2  472.41   10.92
  -2  -5   2  462.89   14.08
   2   5  -2  454.10   14.34
  -2  -5   1    0.68    1.19
  -2  -5   1    1.62    1.01
  -2  -5   1    1.70    0.49
   2   5  -1    0.27    0.89
   2   5  -1    0.92    0.50
  -2  -5   1    0.60    0.77
  -2  -5   1    1.32    0.62
   2   5  -1   -0.32    1.02
  -2  -5   0    0.24    1.30
  -2  -5   0   -0.55    0.94
  -2  -5   0    1.35    0.64
   2   5   0   -0.13    0.99
  -2  -5   0   -0.35    0.55
   2   5   0   -0.01    0.55
  -2  -5   0    0.63    0.82
   2   5   0   -0.34    0.68
   2   5   1    7.16    2.18
  -2  -5  -1    9.23    2.16
  -2  -5  -1    5.97    1.24
  -2  -5  -1    7.03    2.38
  -2  -5  -1    7.37    0.72
  -2  -5  -1    5.51    1.52
   2   5   1    3.74    1.18
   2   5   1    6.65    1.78
   2   5   2   74.10    6.04
  -2  -5  -2   67.63    6.36
  -2  -5  -2   72.47    5.48
   2   5   2   60.38    4.39
   2   5   2   64.33    3.29
   2   5   2   64.19    5.21
  -2  -5  -2   64.58    4.53
   2   5   3    0.91    1.20
  -2  -5  -3    0.85    1.18
  -2  -5  -3    0.74    1.46
   2   5   3    2.25    0.79
  -2  -5  -3    1.69    0.59
  -2  -5  -3    2.67    0.87
   2   5   3    3.28    1.25
   2   5   3    2.85    1.24
  -2  -5  -4  116.82    8.39
  -2  -5  -4  108.43    7.46
   2   5   4  107.97    6.74
   2   5   4  104.65    5.51
  -2  -5  -4  103.74    4.93
  -2  -5  -4  111.03    6.18
   2   5   4  112.18    7.36
  -2  -5  -5  172.17    9.91
  -2  -5  -5  173.97   10.33
   2   5   5  160.19    8.72
   2   5   5  153.69    7.50
  -2  -5  -5  149.36    7.41
   2   5   5  155.82    9.10
  -2  -5  -6    7.03    2.13
  -2  -5  -6   12.14    2.90
   2   5   6    8.55    1.96
  -2  -5  -6    5.99    1.61
   2   5   6    6.48    2.01
   2   5   6    6.89    2.13
  -2  -5  -7   87.68    7.69
  -2  -5  -7   67.25    6.35
   2   5   7   72.75    6.42
   2   5   7   72.51    5.82
   2   5   7   67.62    6.48
  -2  -5  -7   67.79    5.01
  -2  -5  -8  119.40    8.42
  -2  -5  -8  108.69    9.01
   2   5   8  108.56    8.33
   2   5   8  119.85    7.38
   2   5   8  111.04    7.72
   2   5   8  114.58    8.67
  -2  -5  -8  110.58    6.62
  -2  -5  -9    2.05    1.50
  -2  -5  -9    2.01    1.57
  -2  -5  -9    1.66    2.13
   2   5   9   -0.08    1.47
   2   5   9    2.93    1.66
   2   5   9   -2.98    2.35
  -2  -5  -9    0.75    1.00
  -2  -5 -10   21.84    4.54
  -2  -5 -10   31.87    5.28
   2   5  10   19.52    3.77
   2   5  10   24.14    3.66
   2   5  10   27.72    4.76
  -2  -5 -11   30.78    5.57
  -2  -5 -11   34.61    5.73
   2   5  11   31.71    4.88
   2   5  11   35.06    4.41
   2   5  11   31.91    5.40
  -2  -5 -12   65.18    8.35
  -2  -5 -12   69.65    8.33
   2   5  12   58.62    6.94
   2   5  12   60.89    7.54
  -2  -5 -13    2.05    2.69
  -2  -5 -13    0.15    1.95
   2   5  13    5.02    2.80
   2   5  13   -1.79    2.05
  -2  -5 -14    2.08    2.19
   2   5  14    7.01    2.94
   2   6 -19   11.64    4.18
  -2  -6  19    2.96    2.26
  -2  -6  19   13.36    4.40
   2   6 -18   14.60    4.41
  -2  -6  18   12.42    3.81
  -2  -6  18   18.22    4.83
   2   6 -17    8.90    3.18
  -2  -6  17    5.95    2.95
  -2  -6  17    7.40    3.24
   2   6 -16   15.68    4.06
  -2  -6  16   16.93    4.08
   2   6 -15    5.37    2.57
  -2  -6  15    7.68    2.71
   2   6 -14   11.64    3.12
  -2  -6  14    9.75    2.83
  -2  -6  14    8.09    2.45
   2   6 -13   12.91    3.38
  -2  -6  13   14.06    3.07
  -2  -6  13   15.96    3.26
   2   6 -12   42.63    5.27
  -2  -6  12   38.28    4.77
  -2  -6  12   37.11    5.03
   2   6 -11    7.74    2.27
  -2  -6  11    4.93    1.79
  -2  -6  11    7.94    2.55
   2   6 -10   53.94    5.54
  -2  -6  10   48.63    5.91
  -2  -6  10   52.50    4.82
   2   6  -9    1.11    1.32
  -2  -6   9    1.49    1.00
   2   6  -9    1.75    0.80
   2   6  -8  650.96   19.44
  -2  -6   8  610.65   22.22
  -2  -6   8  578.75   16.40
   2   6  -8  626.70   14.11
   2   6  -8  651.75   19.92
   2   6  -7  102.81    6.77
  -2  -6   7  121.74    9.15
   2   6  -7  106.67    4.83
  -2  -6   7  116.24    5.63
   2   6  -7  119.73    7.57
   2   6  -6  390.59   10.17
  -2  -6   6  379.65   16.84
  -2  -6   6  376.51   10.24
   2   6  -6  380.30    9.35
   2   6  -6  385.89    8.88
   2   6  -6  389.31   14.19
   2   6  -5   86.02    3.76
  -2  -6   5   87.01    7.70
  -2  -6   5   76.31    3.31
   2   6  -5   81.65    3.34
   2   6  -5   79.95    6.43
   2   6  -5   76.51    5.84
   2   6  -4  315.68    8.03
  -2  -6   4  338.53   15.78
   2   6  -4  325.69    8.28
   2   6  -4  310.63   13.20
   2   6  -4  331.75   12.65
  -2  -6   3   68.35    6.86
   2   6  -3   59.89    3.26
   2   6  -3   58.23    5.00
   2   6  -3   69.34    5.85
   2   6  -2  380.00   14.48
  -2  -6   2  351.52   16.19
   2   6  -2  341.21    9.70
   2   6  -2  343.58   13.08
  -2  -6   1   24.18    1.55
   2   6  -1   25.90    3.72
  -2  -6   1   21.42    2.98
  -2  -6   1   20.89    3.95
   2   6  -1   19.08    2.16
  -2  -6   1   21.05    2.79
   2   6  -1   23.87    3.25
   2   6   0  306.58   13.23
  -2  -6   0  290.61    7.71
  -2  -6   0  288.46   11.61
  -2  -6   0  287.97   14.56
   2   6   0  277.30    9.62
  -2  -6   0  294.28   10.84
   2   6   0  282.06   11.93
  -2  -6  -1  192.88    6.99
   2   6   1  210.76   10.98
  -2  -6  -1  196.94    9.69
  -2  -6  -1  174.85   11.31
   2   6   1  192.84    8.17
   2   6   1  200.65    9.98
  -2  -6  -1  206.79    8.78
   2   6   2   53.51    5.64
  -2  -6  -2   56.19    4.08
  -2  -6  -2   59.23    5.43
  -2  -6  -2   71.20    7.07
   2   6   2   65.79    4.82
   2   6   2   60.88    3.08
  -2  -6  -2   61.68    2.65
  -2  -6  -2   58.70    4.51
   2   6   2   61.92    5.48
   2   6   3  127.03    8.81
  -2  -6  -3  123.95    9.33
  -2  -6  -3  135.85    8.57
   2   6   3  114.76    5.15
   2   6   3  113.46    6.93
  -2  -6  -3  118.11    6.48
   2   6   3  119.44    7.93
  -2  -6  -4   11.81    2.70
  -2  -6  -4   10.64    2.87
   2   6   4   13.18    1.97
   2   6   4   13.53    2.93
   2   6   4   10.39    2.41
  -2  -6  -4   14.63    2.32
  -2  -6  -5    3.00    1.71
  -2  -6  -5    1.30    1.38
   2   6   5    2.22    1.08
  -2  -6  -5    2.44    1.27
   2   6   5    2.70    1.64
   2   6   5    2.26    1.42
  -2  -6  -6   94.96    8.08
  -2  -6  -6   94.84    8.25
   2   6   6  109.32    7.84
   2   6   6   93.93    6.23
   2   6   6  111.30    8.33
  -2  -6  -6   96.00    5.87
  -2  -6  -7   88.21    8.12
  -2  -6  -7   89.37    8.03
   2   6   7   75.59    6.04
   2   6   7   83.67    7.27
  -2  -6  -7   86.94    5.63
   2   6   7   80.51    7.43
  -2  -6  -8   50.80    6.43
  -2  -6  -8   44.12    5.55
   2   6   8   44.91    4.94
   2   6   8   53.40    6.11
   2   6   8   45.86    5.91
  -2  -6  -9   45.68    6.40
   2   6   9   34.71    4.63
   2   6   9   39.05    5.51
  -2  -6 -10   10.89    3.70
  -2  -6 -10   14.02    3.82
   2   6  10   16.09    3.83
  -2  -6 -11   52.53    7.25
  -2  -6 -11   41.04    6.70
   2   6  11   56.42    7.22
  -2  -6 -12    8.90    3.21
  -2  -6 -12   10.04    3.40
  -2  -6 -13  -11.02    3.95
  -2  -7  19   -1.93    2.65
   2   7 -18   11.18    3.71
  -2  -7  18   16.55    4.36
  -2  -7  18   14.92    4.51
   2   7 -17   27.12    5.30
  -2  -7  17   22.95    4.80
   2   7 -16   11.95    3.55
  -2  -7  16   11.59    3.36
   2   7 -15    8.66    3.27
  -2  -7  15    6.91    2.62
   2   7 -14    7.18    2.79
  -2  -7  14    5.81    2.16
  -2  -7  14    7.88    2.75
   2   7 -13   21.78    4.00
  -2  -7  13   24.97    4.17
  -2  -7  13   18.22    3.85
   2   7 -12    0.82    1.47
  -2  -7  12    1.32    1.38
  -2  -7  12    0.21    1.53
   2   7 -11   71.12    6.75
  -2  -7  11   66.03    7.25
  -2  -7  11   73.63    5.97
   2   7 -10   21.29    3.64
  -2  -7  10   15.68    3.47
  -2  -7  10   11.08    2.30
   2   7 -10   16.71    3.27
   2   7  -9   24.46    3.75
  -2  -7   9   26.84    4.80
  -2  -7   9   18.75    2.59
   2   7  -9   16.42    3.31
   2   7  -8   -0.35    1.23
  -2  -7   8    0.70    1.62
  -2  -7   8    1.18    0.84
   2   7  -8   -0.40    0.60
   2   7  -8   -0.41    1.52
   2   7  -7  509.39   12.57
  -2  -7   7  540.91   21.76
  -2  -7   7  494.17   13.05
   2   7  -7  499.36   12.03
   2   7  -7  520.12   11.71
   2   7  -7  536.70   18.26
   2   7  -6   92.86    4.04
  -2  -7   6   86.19    8.28
   2   7  -6   90.16    3.91
   2   7  -6   98.16    7.69
   2   7  -6   83.59    6.62
   2   7  -5   89.71    3.55
  -2  -7   5   95.07    8.76
   2   7  -5   98.25    4.21
   2   7  -5   90.37    6.85
   2   7  -5   92.20    7.41
   2   7  -4   26.56    3.89
  -2  -7   4   19.72    4.08
   2   7  -4   25.25    2.20
   2   7  -4   25.16    3.51
   2   7  -3  110.15    8.06
  -2  -7   3  104.65    9.12
   2   7  -3   99.05    4.79
   2   7  -3  103.41    7.22
   2   7  -2   41.88    4.97
  -2  -7   2   38.13    5.61
   2   7  -2   35.49    3.01
   2   7  -2   30.85    4.01
   2   7  -1  342.98   14.84
  -2  -7   1  319.00   12.86
  -2  -7   1  319.71   16.35
   2   7  -1  300.84   10.27
   2   7  -1  311.31   13.36
   2   7   0  119.85    8.60
  -2  -7   0  110.74    3.83
  -2  -7   0  108.63    7.40
  -2  -7   0   99.80    8.97
   2   7   0  101.35    5.86
   2   7   0  103.57    7.52
   2   7   1   91.97    7.72
  -2  -7  -1   88.83    4.23
  -2  -7  -1   86.86    6.80
  -2  -7  -1   85.72    8.32
   2   7   1   88.42    5.73
  -2  -7  -1   95.29    6.06
   2   7   1   85.80    6.92
   2   7   2   71.02    6.86
  -2  -7  -2   61.35    4.15
  -2  -7  -2   62.95    5.99
  -2  -7  -2   65.48    7.29
   2   7   2   61.51    5.05
  -2  -7  -2   63.42    4.90
   2   7   2   71.55    6.39
   2   7   3    8.89    2.86
  -2  -7  -3    8.48    2.52
  -2  -7  -3    7.62    2.63
  -2  -7  -3    5.82    1.48
  -2  -7  -3    9.04    1.13
   2   7   3    9.43    2.75
  -2  -7  -3    7.60    1.76
   2   7   3    7.70    2.01
  -2  -7  -4   58.25    6.22
  -2  -7  -4   59.22    7.00
   2   7   4   56.59    5.44
  -2  -7  -4   62.22    4.72
   2   7   4   65.26    6.53
  -2  -7  -5  266.44   14.02
  -2  -7  -5  261.74   14.93
   2   7   5  257.68   12.44
  -2  -7  -5  255.28   10.07
   2   7   5  242.82   13.14
  -2  -7  -6   31.12    4.97
  -2  -7  -6   28.01    4.95
   2   7   6   21.92    3.80
   2   7   6   23.96    4.29
  -2  -7  -7   72.58    7.71
  -2  -7  -7   56.90    6.90
   2   7   7   60.17    6.38
   2   7   7   60.53    6.79
  -2  -7  -8    0.28    1.50
   2   7   8    3.85    2.23
   2   7   8    4.32    2.05
  -2  -7  -9   32.98    5.81
   2   7   9   44.29    6.02
   2   7   9   46.99    6.41
  -2  -7 -10    2.34    2.10
  -2  -7 -10    0.93    2.02
   2   7  10    7.69    2.89
  -2  -7 -11   30.91    5.95
  -2  -7 -11   36.82    6.62
   2   7  11   26.96    5.24
  -2  -8  19    3.07    2.42
   2   8 -18   12.92    4.45
  -2  -8  18   13.39    3.94
   2   8 -17   -0.91    1.79
  -2  -8  17    5.42    2.91
   2   8 -16    6.26    2.70
  -2  -8  16    4.03    2.05
   2   8 -15    4.13    2.49
  -2  -8  15    4.14    2.33
   2   8 -14   51.17    6.55
  -2  -8  14   50.22    5.91
  -2  -8  14   62.85    7.57
   2   8 -13    8.09    2.87
  -2  -8  13   12.07    3.53
  -2  -8  13    7.06    2.31
   2   8 -12  162.83   11.08
  -2  -8  12  141.10   11.59
  -2  -8  12  161.07    9.42
   2   8 -12  169.15   11.26
   2   8 -11   38.63    5.12
  -2  -8  11   39.55    6.03
  -2  -8  11   30.51    3.83
   2   8 -11   27.63    4.47
   2   8 -10  189.06   11.06
  -2  -8  10  182.39   12.98
  -2  -8  10  164.84    8.41
   2   8 -10  173.46   10.98
  -2  -8   9  157.90   12.07
  -2  -8   9  152.91    7.36
   2   8  -9  142.48    9.73
  -2  -8   8  115.37   10.33
   2   8  -8  125.17    5.03
   2   8  -8  122.18    8.90
   2   8  -8  133.00    9.71
  -2  -8   7  859.46   30.43
   2   8  -7  869.64   18.09
   2   8  -7  910.94   27.82
   2   8  -7  851.11   25.94
  -2  -8   6   98.71    9.55
   2   8  -6   97.52    4.47
   2   8  -6   83.23    7.07
   2   8  -5   58.52    6.19
  -2  -8   5   62.88    7.58
   2   8  -5   66.02    3.82
   2   8  -5   66.85    6.27
  -2  -8   4    0.33    1.73
   2   8  -4   -0.51    1.42
   2   8  -4    0.36    0.57
   2   8  -4   -1.75    1.77
   2   8  -3  352.31   15.85
  -2  -8   3  358.61   18.39
   2   8  -3  337.91   10.64
   2   8  -3  324.42   14.50
   2   8  -2  220.31   12.37
  -2  -8   2  188.26   13.31
   2   8  -2  181.90    7.82
   2   8  -2  189.47   10.79
   2   8  -1   60.88    6.52
  -2  -8   1   52.64    7.09
   2   8  -1   54.05    4.31
   2   8  -1   57.12    5.94
  -2  -8   0   14.81    3.09
  -2  -8   0   14.09    3.84
   2   8   0   18.39    3.65
   2   8   0   14.52    2.39
   2   8   0   16.83    3.34
  -2  -8  -1    5.07    2.78
  -2  -8  -1    0.88    1.27
   2   8   1    3.92    2.22
   2   8   1    3.01    1.35
   2   8   1    1.15    1.29
   2   8   2  142.61   10.48
  -2  -8  -2  150.74    9.93
  -2  -8  -2  126.34   11.08
   2   8   2  144.56    8.34
   2   8   2  127.10    9.33
  -2  -8  -3    1.33    2.28
  -2  -8  -3    1.10    1.89
   2   8   3    1.14    1.85
   2   8   3    0.20    1.24
   2   8   3   -1.06    1.72
  -2  -8  -4   62.30    7.72
  -2  -8  -4   52.61    6.29
   2   8   4   62.31    5.97
  -2  -8  -4   66.42    5.06
   2   8   4   59.71    6.57
  -2  -8  -5   30.70    5.57
  -2  -8  -5   35.23    5.43
   2   8   5   27.80    4.33
   2   8   5   26.48    4.53
  -2  -8  -6    8.36    3.07
  -2  -8  -6   10.93    3.70
   2   8   6    7.39    2.72
   2   8   6   16.72    3.51
  -2  -8  -7   10.05    3.29
  -2  -8  -7    9.21    3.03
   2   8   7    4.74    2.54
   2   8   7   10.32    3.12
  -2  -8  -8   12.35    3.88
   2   8   8   13.73    3.89
   2   8   8   11.74    3.16
  -2  -8  -9   19.82    4.66
   2   8   9   18.54    4.19
   2   8   9   24.97    5.16
   2   8  10    7.30    2.99
   2   9 -17   25.11    5.39
   2   9 -16   -2.38    2.06
   2   9 -15   35.96    5.92
   2   9 -15   35.69    5.84
  -2  -9  14    6.43    2.74
   2   9 -14    1.02    1.82
   2   9 -14    8.99    3.32
  -2  -9  13   -0.08    1.71
   2   9 -13    3.89    2.58
   2   9 -13    0.14    1.77
  -2  -9  12   77.92    8.99
   2   9 -12   79.27    7.79
   2   9 -12   86.40    8.36
  -2  -9  11    5.33    2.85
   2   9 -11    2.65    2.22
  -2  -9  10   14.52    3.92
   2   9 -10   16.47    3.74
  -2  -9   9    5.44    3.03
   2   9  -9   10.80    2.97
   2   9  -9    4.88    1.90
  -2  -9   8  218.77   15.12
   2   9  -8  214.53   13.23
   2   9  -8  212.29   12.39
  -2  -9   7   18.16    4.74
   2   9  -7   21.50    4.43
   2   9  -7   17.18    3.40
  -2  -9   6  145.64   12.26
   2   9  -6  147.13   10.11
   2   9  -6  149.76   10.82
  -2  -9   5  145.72   12.27
   2   9  -5  147.62    6.50
   2   9  -5  163.26   10.63
   2   9  -5  173.84   11.57
   2   9  -4   31.55    5.04
  -2  -9   4   30.67    5.74
   2   9  -4   28.47    2.88
   2   9  -4   17.31    3.49
   2   9  -3  591.84   22.54
  -2  -9   3  543.00   24.64
   2   9  -3  538.00   15.37
   2   9  -3  554.40   20.74
  -2  -9   2   -0.79    2.44
   2   9  -2    1.46    2.11
   2   9  -2   -0.81    1.08
   2   9  -2    0.35    1.62
   2   9  -1   89.84    8.44
  -2  -9   1   89.74    9.60
   2   9  -1   81.14    5.70
   2   9  -1   82.93    7.61
  -2  -9   0    8.41    3.04
  -2  -9   0    7.78    2.51
   2   9   0    6.77    2.78
   2   9   0    6.60    1.85
   2   9   0    6.08    2.06
   2   9   1   53.72    6.76
  -2  -9  -1   54.24    6.17
  -2  -9  -1   50.93    7.51
   2   9   1   49.33    4.92
   2   9   1   57.73    6.50
  -2  -9  -2   25.11    5.39
  -2  -9  -2   24.71    4.43
   2   9   2   22.51    4.59
   2   9   2   25.24    3.72
   2   9   2   30.74    4.90
  -2  -9  -3    2.43    1.69
  -2  -9  -3    4.19    2.21
   2   9   3    2.00    1.60
   2   9   3    5.60    1.99
   2   9   3    1.98    1.86
  -2  -9  -4    6.97    2.68
  -2  -9  -4    4.28    2.59
   2   9   4    7.05    2.40
  -2  -9  -5   13.54    3.65
  -2  -9  -5   14.43    4.38
   2   9   5   14.73    3.44
   2   9   5    8.14    2.82
  -2  -9  -6   14.07    4.22
  -2  -9  -6   21.04    4.71
   2   9   6   15.55    3.49
   2   9   6   18.85    4.24
  -2  -9  -7    5.88    2.85
  -2  -9  -7   -0.83    1.89
   2   9   7    1.36    2.50
   2   9   7    3.72    2.18
  -2  -9  -8    6.81    3.52
   2   9   8    2.60    2.10
   2   9   9   -1.36    2.01
   2  10 -16    3.41    2.35
  -2 -10  15   26.27    5.62
   2  10 -15   26.50    5.16
   2  10 -15   25.03    5.16
  -2 -10  14    1.48    2.22
   2  10 -14    2.68    2.30
   2  10 -14    1.21    1.98
  -2 -10  13    9.76    3.60
   2  10 -13    8.97    3.24
  -2 -10  12   26.18    5.62
   2  10 -12   27.37    5.09
  -2 -10  11    5.75    3.17
   2  10 -11    3.75    2.41
  -2 -10  10   65.48    8.85
   2  10 -10   48.50    6.69
   2  10 -10   49.48    6.58
  -2 -10   9   44.66    7.27
   2  10  -9   49.79    6.76
   2  10  -9   45.33    6.07
  -2 -10   8   38.43    6.88
   2  10  -8   34.67    5.65
   2  10  -8   34.62    5.30
  -2 -10   7   30.84    6.08
   2  10  -7   28.20    5.08
   2  10  -7   16.86    3.76
  -2 -10   6   66.87    8.96
   2  10  -6   75.29    7.68
   2  10  -6   82.59    8.50
  -2 -10   5  104.48   11.05
   2  10  -5  110.20    9.85
   2  10  -5  106.00    9.02
  -2 -10   4   42.43    6.97
   2  10  -4   51.38    6.78
   2  10  -4   42.76    5.88
  -2 -10   3   35.22    6.54
   2  10  -3   29.77    5.24
   2  10  -3   39.84    5.56
  -2 -10   2   39.29    6.74
   2  10  -2   33.62    5.58
   2  10  -2   44.81    5.95
  -2 -10   1   24.54    5.63
   2  10  -1   25.46    4.83
   2  10  -1   26.59    3.52
   2  10  -1   21.34    4.30
  -2 -10   0    6.82    3.33
   2  10   0    6.60    2.90
   2  10   0    4.15    1.76
   2  10   0    7.65    2.81
  -2 -10  -1    9.72    4.11
  -2 -10  -1   13.56    3.43
   2  10   1   14.56    3.92
   2  10   1   10.71    2.48
   2  10   1   10.27    3.02
  -2 -10  -2   17.22    4.86
  -2 -10  -2   19.85    4.23
   2  10   2   18.04    4.39
   2  10   2   17.56    3.30
   2  10   2   16.86    3.97
  -2 -10  -3   -2.72    3.09
  -2 -10  -3    0.24    1.84
   2  10   3   -0.84    1.89
   2  10   3    0.30    1.35
   2  10   3   -0.15    2.07
  -2 -10  -4    1.42    1.91
   2  10   4    0.26    1.53
   2  10   4    0.53    1.62
  -2 -10  -5    2.38    2.26
  -2 -10  -5    4.42    3.17
   2  10   5    0.59    1.32
   2  10   5   -0.35    1.77
  -2 -10  -6    0.25    2.02
  -2 -10  -6    3.09    2.89
   2  10   6   -0.29    1.75
   2  10   7   -0.64    1.89
  -2 -11  15   16.56    4.81
  -2 -11  14    9.63    3.89
   2  11 -14    2.89    2.41
   2  11 -13   26.94    5.67
   2  11 -13   27.26    5.37
  -2 -11  12    6.11    3.03
   2  11 -12    8.11    3.64
   2  11 -12    2.50    1.92
  -2 -11  11    0.89    2.07
   2  11 -11    3.55    2.51
   2  11 -11    4.62    2.40
  -2 -11  10   19.69    5.59
   2  11 -10   22.01    4.93
   2  11 -10   22.98    4.69
  -2 -11   9   -2.36    2.90
   2  11  -9   -0.42    1.88
   2  11  -9    0.61    1.42
  -2 -11   8   57.42    8.65
   2  11  -8   66.59    8.14
   2  11  -8   65.26    7.61
  -2 -11   7    2.01    2.56
   2  11  -7    1.66    1.56
   2  11  -7   -0.68    2.40
  -2 -11   6   51.87    8.36
   2  11  -6   49.39    7.03
   2  11  -6   38.66    5.96
  -2 -11   5   -2.21    2.91
   2  11  -5   -0.23    2.14
   2  11  -5    2.04    1.87
  -2 -11   4   42.23    7.61
   2  11  -4   41.23    6.69
   2  11  -4   42.25    6.09
  -2 -11   3    3.33    2.70
   2  11  -3   -1.82    2.09
   2  11  -3    0.03    1.78
  -2 -11   2   31.12    6.63
   2  11  -2   18.68    4.67
   2  11  -2   19.11    4.19
  -2 -11   1    6.71    3.15
   2  11  -1    9.36    3.51
   2  11  -1    9.85    3.30
  -2 -11   0    6.65    3.70
   2  11   0    5.03    2.66
   2  11   0   -0.08    1.92
  -2 -11  -1   -2.57    3.34
   2  11   1   -0.55    1.94
   2  11   1   -0.75    2.02
  -2 -11  -2   11.25    4.23
  -2 -11  -2   14.22    3.51
   2  11   2   21.01    5.21
   2  11   2   18.60    4.31
  -2 -11  -3    0.37    2.33
  -2 -11  -3    0.66    2.02
   2  11   3    2.36    2.52
   2  11   3   -0.33    2.03
  -2 -11  -4   14.65    4.21
  -2 -11  -4    8.13    4.07
  -2 -11  -5    7.26    3.90
  -2 -12  14   29.03    6.58
  -2 -12  13    2.29    2.95
  -2 -12  12    0.11    2.24
  -2 -12  11    3.92    3.49
   2  12 -11    1.24    1.90
  -2 -12  10    2.14    2.34
   2  12 -10    0.09    1.83
   2  12 -10    3.52    2.73
  -2 -12   9   28.51    6.73
   2  12  -9   32.96    6.02
   2  12  -9   26.46    5.23
  -2 -12   8   -0.78    2.13
   2  12  -8   -0.47    2.35
   2  12  -8   -6.66    3.07
  -2 -12   7   21.57    6.04
   2  12  -7   20.86    5.20
   2  12  -7   35.28    5.99
  -2 -12   6   15.54    5.28
   2  12  -6   20.63    5.04
   2  12  -6   15.55    3.86
  -2 -12   5   16.73    5.27
   2  12  -5   13.98    4.34
   2  12  -5   12.02    3.62
  -2 -12   4    5.78    3.25
   2  12  -4    4.54    2.64
   2  12  -4    2.68    2.50
  -2 -12   3   39.04    7.80
   2  12  -3   26.66    5.55
   2  12  -3   35.75    6.00
  -2 -12   2   28.36    6.70
   2  12  -2   34.22    6.21
   2  12  -2   32.22    5.90
   2  12  -1   19.49    4.95
   2  12  -1   11.45    3.51
  -2 -12   0   19.17    5.42
   2  12   0   21.48    5.14
   2  12   0   20.90    4.88
  -2 -12  -1   13.46    4.64
  -2 -12  -2   15.48    5.26
  -2 -12  -3    1.74    2.65
  -3  14  -1   10.69    3.21
  -3  14  -2    1.86    2.00
  -3  14  -2    1.50    1.81
  -3  14  -3    0.64    1.73
  -3  14  -3   -5.18    2.41
  -3  14  -4   -0.69    1.86
  -3  14  -4   -3.43    2.10
  -3  14  -5    1.38    2.05
  -3  14  -5   -0.94    1.56
  -3  14  -6    3.25    2.22
  -3  14  -6    5.40    2.50
  -3  14  -7    0.59    2.15
  -3  14  -8   -4.04    3.10
   3 -14  10    1.82    2.03
   3 -13  -3    2.34    2.77
   3 -13  -2   -2.97    3.31
  -3  13   2    0.76    2.36
  -3  13   2    0.07    1.94
   3 -13  -1   18.42    5.64
  -3  13   1   13.68    3.55
  -3  13   1   19.02    4.32
   3 -13   0   -1.84    2.22
  -3  13   0   -1.13    1.68
  -3  13   0    1.68    1.85
  -3  13   0    0.28    1.90
   3 -13   1    5.97    3.42
  -3  13  -1    4.45    2.36
  -3  13  -1    7.06    2.55
  -3  13  -1    5.14    2.73
   3 -13   2   15.42    4.91
  -3  13  -2   16.07    3.99
  -3  13  -2    8.38    2.98
  -3  13  -2    9.42    2.94
   3 -13   3   29.69    6.74
  -3  13  -3   47.23    6.60
  -3  13  -3   34.76    5.19
  -3  13  -3   33.54    5.72
  -3  13  -4   49.16    6.68
   3 -13   4   51.44    8.35
  -3  13  -4   57.02    6.34
  -3  13  -4   44.93    6.48
   3 -13   5    4.31    2.76
  -3  13  -5    2.31    2.25
  -3  13  -5   -2.00    2.07
  -3  13  -5   -0.31    2.23
   3 -13   6    6.18    3.80
  -3  13  -6    0.60    1.80
  -3  13  -6    5.69    2.39
  -3  13  -6    1.29    1.62
   3 -13   7    1.03    1.85
  -3  13  -7    0.34    1.62
  -3  13  -7   -0.53    1.21
  -3  13  -7    1.96    2.17
   3 -13   8   43.13    7.72
  -3  13  -8   39.88    6.35
  -3  13  -8   36.45    6.05
   3 -13   9   -2.95    3.18
  -3  13  -9    1.95    2.18
  -3  13  -9   -1.61    2.51
   3 -13  10   22.66    5.89
  -3  13 -10   24.68    5.16
   3 -13  11    8.66    3.65
   3 -13  11    4.89    2.48
   3 -13  12    6.05    3.77
   3 -13  12    2.89    2.17
   3 -12  -6   -6.06    3.39
   3 -12  -5    5.95    3.35
  -3  12   5   12.53    3.81
  -3  12   5   10.32    3.37
   3 -12  -4    3.59    2.66
  -3  12   4    5.71    2.62
  -3  12   4    4.77    2.29
   3 -12  -3    6.86    3.79
  -3  12   3    0.89    1.83
  -3  12   3    2.36    2.21
   3 -12  -2   10.39    3.90
  -3  12   2   10.09    2.96
  -3  12   2    6.79    2.61
  -3  12   2    6.46    2.88
   3 -12  -1   24.96    5.87
  -3  12   1   25.31    4.45
  -3  12   1   23.85    4.37
  -3  12   1   29.66    4.96
   3 -12   0    3.43    3.07
  -3  12   0    0.27    1.55
  -3  12   0   -1.56    1.61
  -3  12   0   -0.71    1.86
   3 -12   1   48.23    7.63
  -3  12  -1   52.17    6.48
  -3  12  -1   41.85    5.48
  -3  12  -1   48.66    6.26
   3 -12   2   -1.93    2.64
  -3  12  -2    1.44    1.93
  -3  12  -2   -0.70    1.57
  -3  12  -2   -0.81    1.84
  -3  12  -3  113.96    9.42
   3 -12   3  115.76   11.82
  -3  12  -3  114.79    8.70
  -3  12  -3  100.89    9.06
   3 -12   4    8.37    3.94
  -3  12  -4    6.38    2.69
  -3  12  -4   -2.00    1.63
  -3  12  -4    1.62    1.70
   3 -12   5   94.50   10.78
  -3  12  -5   94.72    7.78
  -3  12  -5   89.95    8.59
  -3  12  -5  101.38    9.12
   3 -12   6   58.65    8.41
  -3  12  -6   51.89    6.76
  -3  12  -6   49.84    6.40
   3 -12   7   69.88    9.18
  -3  12  -7   47.98    6.49
  -3  12  -7   53.23    6.74
   3 -12   8   45.85    7.40
  -3  12  -8   67.54    7.66
   3 -12   9   22.66    5.11
  -3  12  -9   27.46    5.01
   3 -12  10   36.14    6.66
  -3  12 -10   34.88    5.81
   3 -12  11    1.67    2.25
   3 -12  11    6.39    3.13
  -3  12 -11    1.01    1.57
   3 -12  12   55.28    8.23
   3 -12  12   62.46    8.08
  -3  12 -12   52.75    7.27
   3 -12  13    4.80    2.67
   3 -12  13   11.45    3.81
   3 -11  -7   10.46    3.80
  -3  11   7    9.74    3.33
  -3  11   7   14.98    4.00
   3 -11  -6   27.47    5.67
   3 -11  -6   33.86    6.31
  -3  11   6   30.81    5.39
  -3  11   6   39.07    6.01
   3 -11  -5   -0.87    2.47
  -3  11   5    0.40    1.90
  -3  11   5   -1.81    2.24
   3 -11  -4   10.70    3.55
  -3  11   4   13.13    3.34
  -3  11   4    9.69    3.18
  -3  11   4    9.46    2.90
   3 -11  -3    9.86    3.83
  -3  11   3   10.08    2.90
  -3  11   3   17.21    3.88
  -3  11   3   11.88    3.41
  -3  11   2  107.24    8.63
   3 -11  -2  113.55   11.08
  -3  11   2  118.80    9.33
  -3  11   2  102.77    9.00
   3 -11  -1   -0.88    2.88
  -3  11   1    0.82    1.20
  -3  11   1   -0.35    1.92
  -3  11   1   -2.50    2.42
   3 -11   0   26.91    5.56
  -3  11   0   33.70    4.84
  -3  11   0   30.47    4.48
  -3  11   0   28.86    4.79
  -3  11  -1   97.22    8.06
   3 -11   1   82.41    9.53
  -3  11  -1   97.51    7.85
  -3  11  -1   99.82    8.47
   3 -11   2   11.11    3.79
  -3  11  -2   11.88    3.05
  -3  11  -2    8.29    2.81
  -3  11  -2    9.74    2.64
   3 -11   3   76.04    9.04
  -3  11  -3   70.51    6.47
  -3  11  -3   81.38    7.55
  -3  11  -3   85.95    7.72
   3 -11   4   17.93    4.62
  -3  11  -4   14.18    3.39
  -3  11  -4   12.51    2.86
  -3  11  -4    7.05    2.54
   3 -11   5  109.81   10.91
  -3  11  -5   93.43    8.28
  -3  11  -5  128.00    9.65
   3 -11   6    1.57    2.34
  -3  11  -6    3.70    2.53
  -3  11  -6    1.34    1.76
   3 -11   7   48.28    7.38
  -3  11  -7   49.71    6.12
   3 -11   8   -2.43    2.74
  -3  11  -8   -0.81    1.45
  -3  11  -8    0.03    1.68
   3 -11   9   43.50    6.91
  -3  11  -9   49.52    5.46
  -3  11  -9   50.42    6.43
   3 -11  10   10.61    3.76
  -3  11 -10    7.24    2.39
  -3  11 -10    4.94    2.64
   3 -11  11    3.24    2.24
  -3  11 -11    4.31    1.87
   3 -11  11    1.77    2.06
  -3  11 -11    3.53    2.21
   3 -11  12   23.77    5.19
  -3  11 -12   12.62    3.40
   3 -11  12   14.48    3.97
  -3  11 -12   17.33    4.06
   3 -11  13   -0.75    2.07
  -3  11 -13    2.62    2.36
   3 -11  13    3.47    2.57
  -3  11 -13   -0.80    2.34
  -3  11 -14   12.37    3.83
   3 -11  14   22.21    5.20
  -3  11 -14   19.52    4.34
  -3  11 -15   15.97    4.13
  -3  11 -16    5.55    3.12
   3 -10  -9   39.54    6.81
  -3  10   9   30.65    5.73
  -3  10   9   37.93    5.96
   3 -10  -8    1.32    1.83
   3 -10  -8    2.19    2.20
  -3  10   8    5.47    3.21
  -3  10   8   -0.63    1.96
   3 -10  -7   83.25    9.22
   3 -10  -7   92.47    9.45
  -3  10   7   93.01    9.18
  -3  10   7   93.61    8.81
   3 -10  -6   15.01    4.25
   3 -10  -6   10.41    3.69
  -3  10   6   16.79    3.91
  -3  10   6    7.22    2.81
   3 -10  -5   66.24    7.92
   3 -10  -5   59.25    7.71
  -3  10   5   73.91    7.65
  -3  10   5   62.80    6.97
  -3  10   4   82.42    7.21
   3 -10  -4   83.47    9.14
  -3  10   4   96.45    8.43
  -3  10   4   90.63    6.66
  -3  10   4   94.23    8.27
  -3  10   3   21.03    3.68
   3 -10  -3   19.18    4.85
  -3  10   3   17.11    2.82
  -3  10   3   14.84    3.50
  -3  10   3   21.19    3.98
  -3  10   2  103.29    7.86
   3 -10  -2   88.64    9.34
  -3  10   2  101.60    8.13
  -3  10   2   92.09    7.89
  -3  10   1    0.56    1.26
  -3  10   1   -1.52    1.95
  -3  10   1    1.40    1.75
  -3  10   0   71.89    6.51
   3 -10   0   72.59    8.32
  -3  10   0   59.69    5.98
  -3  10   0   54.84    6.02
  -3  10  -1  378.71   15.53
   3 -10   1  369.78   19.30
  -3  10  -1  363.78   15.03
  -3  10  -1  359.32   15.71
   3 -10   2   20.91    4.88
  -3  10  -2   21.12    3.62
  -3  10  -2   18.78    3.33
  -3  10  -2   25.42    4.09
   3 -10   3  129.49   11.13
  -3  10  -3  116.61    7.93
  -3  10  -3  134.93    9.03
  -3  10  -3  118.42    8.69
   3 -10   4  140.86   11.63
  -3  10  -4  133.79    7.07
  -3  10  -4  125.97    8.99
  -3  10  -4  134.65    9.26
   3 -10   5  124.07   10.86
  -3  10  -5  129.95    7.27
  -3  10  -5  110.56    8.47
  -3  10  -5  129.25    9.19
   3 -10   6    2.05    1.95
  -3  10  -6    1.54    1.02
  -3  10  -6    1.21    1.29
   3 -10   7   91.85    9.37
  -3  10  -7   83.05    6.51
  -3  10  -7   81.23    7.34
   3 -10   8    2.78    2.24
  -3  10  -8    3.83    1.90
  -3  10  -8    3.75    2.35
   3 -10   9  160.50   12.42
  -3  10  -9  194.20   11.09
  -3  10  -9  182.97   11.55
   3 -10  10   35.36    5.81
  -3  10 -10   42.40    5.44
   3 -10  10   46.05    6.27
  -3  10 -10   39.62    5.54
   3 -10  11   18.52    4.33
  -3  10 -11   15.54    3.40
   3 -10  11   11.83    3.64
  -3  10 -11   17.76    4.13
  -3  10 -12    8.25    3.14
   3 -10  12    5.04    2.55
  -3  10 -12    4.93    2.36
   3 -10  12    5.65    3.03
  -3  10 -12   12.93    3.53
  -3  10 -13    2.71    2.74
   3 -10  13    2.76    1.50
  -3  10 -13    3.39    2.04
   3 -10  13    5.91    3.22
  -3  10 -13   10.09    3.44
  -3  10 -14   18.36    4.60
   3 -10  14   16.46    4.37
  -3  10 -14   12.76    3.53
  -3  10 -15    0.27    2.24
  -3  10 -15   -1.90    2.14
   3 -10  15    0.18    2.10
   3 -10  15   -2.26    2.12
  -3  10 -16    3.10    2.21
   3  -9 -10   15.36    4.24
  -3   9  10   20.51    4.18
  -3   9  10   16.14    4.21
  -3   9  10   12.12    3.67
   3  -9  -9   15.31    4.05
  -3   9   9   19.95    3.86
  -3   9   9   21.40    4.78
  -3   9   9   22.05    4.53
   3  -9  -8   51.23    7.04
   3  -9  -8   50.05    6.59
  -3   9   8   45.04    5.48
  -3   9   8   56.45    6.93
  -3   9   8   46.43    6.00
   3  -9  -7   10.50    3.48
   3  -9  -7    3.78    2.26
  -3   9   7    6.74    2.18
  -3   9   7   11.15    3.20
  -3   9   7   11.93    3.21
   3  -9  -6    0.75    1.83
   3  -9  -6    2.80    2.33
  -3   9   6    2.40    1.42
  -3   9   6    1.55    1.53
  -3   9   6    3.24    1.64
   3  -9  -5   -0.85    1.59
   3  -9  -5   -1.21    2.02
  -3   9   5    1.37    1.30
  -3   9   5    1.79    1.65
  -3   9   5   -0.37    1.69
  -3   9   4    0.97    1.41
   3  -9  -4    3.21    2.33
   3  -9  -4    0.87    1.82
  -3   9   4    0.13    0.94
  -3   9   4    3.83    2.18
  -3   9   4    0.11    1.49
   3  -9  -3    5.31    2.86
  -3   9   3    3.75    1.64
  -3   9   3   -1.25    2.01
  -3   9   3    2.30    1.51
   3  -9  -2   42.51    6.07
  -3   9   2   48.22    4.93
  -3   9   2   41.71    4.90
  -3   9   2   38.04    4.69
   3  -9  -1    2.56    2.21
  -3   9   1    1.07    0.98
  -3   9   1    3.39    1.65
  -3   9   1    2.56    1.41
  -3   9   0   79.32    6.31
   3  -9   0   77.24    8.24
  -3   9   0   80.64    6.45
  -3   9   0   75.26    6.45
   3  -9   1   14.41    3.91
  -3   9  -1   10.73    2.43
  -3   9  -1    9.36    2.39
  -3   9  -1    5.52    2.01
   3  -9   2  437.05   20.19
  -3   9  -2  437.34   16.49
  -3   9  -2  456.13   16.42
  -3   9  -3    4.42    1.83
   3  -9   3    7.76    2.96
  -3   9  -3    5.57    1.50
  -3   9  -3    6.79    2.07
  -3   9  -4  115.69    5.17
   3  -9   4  119.95   10.09
  -3   9  -4  129.04    6.93
  -3   9  -4  120.41    8.17
  -3   9  -5  165.20    6.74
   3  -9   5  170.63   11.96
  -3   9  -5  160.36    8.30
  -3   9  -5  152.21    9.33
  -3   9  -6   63.19    4.42
   3  -9   6   72.84    7.89
  -3   9  -6   72.16    5.76
  -3   9  -6   66.77    6.21
  -3   9  -7   53.12    4.45
   3  -9   7   52.22    6.72
  -3   9  -7   47.24    5.02
  -3   9  -7   45.25    5.20
  -3   9  -8  204.17    9.85
   3  -9   8  188.54   12.81
  -3   9  -8  208.85   11.20
  -3   9  -8  223.52   11.95
   3  -9   9   -0.05    1.73
  -3   9  -9    0.61    0.99
  -3   9  -9    1.11    1.71
   3  -9   9    1.06    1.56
  -3   9  -9    0.25    1.60
  -3   9 -10   18.05    3.83
  -3   9 -10   17.85    3.25
   3  -9  10   18.09    4.03
   3  -9  10   18.38    3.86
  -3   9 -10   22.00    4.08
  -3   9 -10   23.72    4.27
  -3   9 -11    2.13    2.03
  -3   9 -11    0.32    1.82
   3  -9  11    1.59    2.27
   3  -9  11    3.54    2.25
  -3   9 -12   15.36    3.86
  -3   9 -12    8.86    3.14
   3  -9  12   12.22    3.51
   3  -9  12    9.04    2.94
  -3   9 -13   11.50    3.50
   3  -9  13   11.71    3.22
   3  -9  13   12.85    3.80
  -3   9 -13    4.89    2.47
  -3   9 -14   20.32    4.72
  -3   9 -14   18.14    4.48
   3  -9  14   15.90    4.32
   3  -9  14   26.52    5.20
  -3   9 -15    2.23    2.19
   3  -9  15    5.06    2.82
   3  -9  15    3.05    2.51
   3  -9  16    9.67    3.59
  -3   8  14   32.08    6.04
  -3   8  13    6.42    2.73
   3  -8 -12   55.48    7.70
  -3   8  12   42.55    6.28
  -3   8  12   47.98    7.01
   3  -8 -11    2.50    2.42
  -3   8  11   -0.48    1.67
  -3   8  11    0.08    1.93
   3  -8 -10   35.43    5.90
  -3   8  10   30.13    4.88
  -3   8  10   36.21    5.74
   3  -8  -9   44.20    6.39
   3  -8  -9   45.38    5.67
   3  -8  -9   39.37    5.50
  -3   8   9   42.00    5.45
  -3   8   9   46.52    6.29
  -3   8   9   40.79    5.66
   3  -8  -8   -0.32    1.76
   3  -8  -8    2.61    2.07
  -3   8   8    0.14    1.24
  -3   8   8    5.20    2.41
  -3   8   8    1.91    1.74
   3  -8  -7  147.98   10.84
   3  -8  -7  165.60   11.08
  -3   8   7  153.35    9.38
  -3   8   7  139.43   10.10
  -3   8   7  143.64    9.79
   3  -8  -6    4.10    2.33
   3  -8  -6    7.48    2.98
  -3   8   6    5.18    2.02
  -3   8   6    5.47    2.32
  -3   8   6    4.63    2.13
   3  -8  -5  227.92   13.04
   3  -8  -5  229.26   13.27
  -3   8   5  248.51   11.03
  -3   8   5  245.21   12.58
  -3   8   5  231.13   11.90
  -3   8   4   66.00    5.54
   3  -8  -4   61.02    6.78
   3  -8  -4   57.52    6.29
  -3   8   4   71.09    6.48
  -3   8   4   67.98    5.39
  -3   8   4   56.48    5.62
  -3   8   3   29.97    3.65
   3  -8  -3   23.61    4.23
   3  -8  -3   31.99    4.80
   3  -8  -3   23.69    1.40
  -3   8   3   19.19    3.34
  -3   8   3   26.40    3.84
   3  -8  -2   19.53    3.97
   3  -8  -2   17.18    2.19
  -3   8   2   21.50    3.11
  -3   8   2   19.90    3.23
  -3   8   2   23.14    3.43
   3  -8  -1   82.91    4.81
  -3   8   1   86.89    6.08
   3  -8  -1   83.75    7.84
  -3   8   1   89.81    6.48
  -3   8   1   76.90    6.16
   3  -8   0   84.38    4.86
  -3   8   0  106.66    6.69
   3  -8   0   93.31    8.33
  -3   8   0  102.19    6.78
  -3   8   0   99.73    6.90
   3  -8   1   51.98    6.37
  -3   8  -1   56.93    4.96
  -3   8  -1   57.29    4.99
  -3   8  -1   58.69    5.23
   3  -8   2  208.02   12.56
  -3   8  -2  205.00    8.30
  -3   8  -2  188.80    9.63
  -3   8  -2  205.43    9.89
  -3   8  -3    1.59    0.78
   3  -8   3    0.28    1.84
  -3   8  -3    0.44    0.90
  -3   8  -3    1.21    1.22
  -3   8  -4  242.77    8.34
   3  -8   4  265.07   14.20
  -3   8  -4  237.44    9.89
  -3   8  -4  242.97   11.16
  -3   8  -5   83.69    5.05
   3  -8   5  101.45    8.63
  -3   8  -5   91.57    6.26
  -3   8  -5   81.15    6.27
  -3   8  -6   37.92    3.70
   3  -8   6   41.79    5.62
  -3   8  -6   31.79    3.86
  -3   8  -6   33.40    4.20
   3  -8   7   -0.45    1.54
  -3   8  -7   -0.38    0.94
  -3   8  -7    0.29    0.98
  -3   8  -7   -0.56    1.42
  -3   8  -8    5.34    2.42
   3  -8   8    2.68    1.55
  -3   8  -8    1.69    1.21
  -3   8  -8    2.51    1.54
   3  -8   8    3.33    1.54
  -3   8  -8    0.77    1.42
  -3   8  -9   97.99    8.04
  -3   8  -9   88.93    7.09
   3  -8   9   93.58    8.04
  -3   8  -9  103.17    8.09
   3  -8   9  100.16    8.52
  -3   8 -10    1.99    1.88
  -3   8 -10    0.80    1.20
   3  -8  10    1.95    1.58
   3  -8  10    3.07    2.04
  -3   8 -11    3.32    2.12
   3  -8  11   -1.79    1.71
  -3   8 -11    0.12    1.38
   3  -8  11    2.52    2.11
  -3   8 -12   40.64    5.85
   3  -8  12   39.23    5.34
   3  -8  12   40.48    5.90
   3  -8  12   44.46    6.06
  -3   8 -13    3.51    2.46
   3  -8  13    4.19    1.87
   3  -8  13    4.75    2.54
   3  -8  13    5.37    2.73
  -3   8 -14    3.64    2.32
   3  -8  14    0.38    1.89
   3  -8  14   -1.20    1.53
  -3   8 -15   21.62    4.85
   3  -8  15   11.48    3.71
   3  -8  15   14.20    4.15
  -3   8 -16   15.50    4.51
   3  -8  16    7.40    3.30
   3  -8  16   17.58    4.66
  -3   7  14    9.37    3.30
   3  -7 -13    8.13    3.31
   3  -7 -13   11.76    3.74
  -3   7  13    8.08    3.06
  -3   7  13    9.38    3.56
   3  -7 -12    7.31    3.06
  -3   7  12    6.99    2.71
  -3   7  12    9.05    3.40
   3  -7 -11    1.89    2.23
  -3   7  11    1.53    2.02
  -3   7  11   -0.20    2.06
   3  -7 -10  120.09   10.10
  -3   7  10  120.42    9.28
  -3   7  10  115.90    9.66
   3  -7  -9    3.79    1.73
   3  -7  -9    2.83    1.95
  -3   7   9    0.69    1.78
  -3   7   9   -1.42    2.15
  -3   7   9    3.07    1.80
   3  -7  -8   45.59    5.43
   3  -7  -8   50.04    6.15
   3  -7  -8   56.91    6.06
  -3   7   8   47.58    5.27
  -3   7   8   47.74    5.76
  -3   7   8   48.77    5.55
   3  -7  -7  112.80    8.54
   3  -7  -7  111.36    8.83
  -3   7   7  108.81    7.61
  -3   7   7  102.80    8.22
  -3   7   7   96.98    7.53
   3  -7  -6  225.90   12.37
   3  -7  -6  225.73   12.17
  -3   7   6  194.62   11.00
  -3   7   6  204.74   10.12
  -3   7   6  206.04   10.71
   3  -7  -5   31.63    4.61
   3  -7  -5   35.53    4.83
  -3   7   5   41.37    4.21
  -3   7   5   33.93    4.40
  -3   7   5   35.31    4.20
   3  -7  -4   17.80    3.42
   3  -7  -4   17.05    3.49
  -3   7   4   14.97    2.45
  -3   7   4   13.78    2.66
  -3   7   4   16.79    2.85
   3  -7  -3   20.68    3.87
   3  -7  -3   21.94    3.61
  -3   7   3   25.30    3.01
  -3   7   3   21.81    3.26
  -3   7   3   22.33    1.60
  -3   7   3   30.20    3.68
  -3   7   2    0.44    0.75
   3  -7  -2   -2.07    0.85
   3  -7  -2    0.82    1.35
   3  -7  -2   -0.20    0.37
  -3   7   2    0.91    1.05
  -3   7   2    0.27    0.93
   3  -7  -1   39.21    3.22
  -3   7   1   40.19    3.73
   3  -7  -1   49.04    5.64
  -3   7   1   50.25    4.52
  -3   7   1   43.07    4.21
   3  -7   0    2.14    0.84
   3  -7   0    2.56    1.65
  -3   7   0    1.56    1.03
  -3   7   0    0.38    1.06
  -3   7   0    4.29    1.30
  -3   7  -1    0.92    0.85
   3  -7   1    1.49    1.74
   3  -7   1    0.92    0.80
  -3   7  -1    1.87    0.98
  -3   7  -1    1.36    0.95
  -3   7  -2   52.56    3.36
   3  -7   2   42.17    5.27
  -3   7  -2   44.36    3.65
  -3   7  -2   48.11    4.38
  -3   7  -3  131.47    5.75
   3  -7   3  140.00    9.51
  -3   7  -3  121.46    6.49
  -3   7  -3  124.71    7.14
  -3   7  -4    0.42    0.75
   3  -7   4    0.57    1.34
  -3   7  -4    1.69    1.24
  -3   7  -4    0.07    1.07
  -3   7  -5  168.05    7.79
   3  -7   5  189.46   11.06
  -3   7  -5  168.61    8.70
  -3   7  -5  161.27    8.48
  -3   7  -6    7.53    1.82
   3  -7   6    6.63    2.38
  -3   7  -6    4.70    1.78
   3  -7   6    7.55    2.12
  -3   7  -6   12.38    2.47
  -3   7  -7  120.34    7.55
  -3   7  -7  132.91    8.50
   3  -7   7  120.72    8.19
  -3   7  -7  130.39    8.41
   3  -7   7  133.42    9.25
  -3   7  -8   61.30    5.98
   3  -7   8   58.61    5.90
  -3   7  -8   64.89    6.10
   3  -7   8   53.48    5.87
  -3   7  -9   63.59    6.35
   3  -7   9   63.51    6.42
  -3   7  -9   65.79    6.42
   3  -7   9   70.99    6.70
  -3   7 -10   27.64    4.42
   3  -7  10   25.96    4.10
   3  -7  10   28.05    4.52
  -3   7 -11  144.00   10.19
   3  -7  11  149.14    9.69
   3  -7  11  142.70   10.44
   3  -7  11  137.31   10.13
  -3   7 -12  123.76    9.86
   3  -7  12  129.22    9.09
   3  -7  12  135.18   10.51
   3  -7  12  154.89   11.22
  -3   7 -13   -1.25    1.83
   3  -7  13   -1.69    1.46
   3  -7  13   -2.00    1.92
   3  -7  13    1.31    1.80
   3  -7  13   -1.97    2.14
  -3   7 -14   42.53    6.36
   3  -7  14   36.55    5.93
   3  -7  14   39.87    6.23
   3  -7  14   49.46    6.77
  -3   7 -15    8.05    3.31
   3  -7  15   13.11    3.96
   3  -7  15    6.00    2.96
   3  -7  15    5.78    2.71
  -3   7 -16   16.00    4.10
   3  -7  16   30.76    5.81
   3  -7  16   27.53    5.52
   3  -7  16   23.52    5.32
  -3   7 -17   15.51    4.51
   3  -7  17    9.88    3.67
   3  -7  17   11.02    4.10
   3  -7  17   21.65    5.21
   3  -6 -15   23.07    5.17
  -3   6  15   30.12    5.82
   3  -6 -14    1.80    2.19
   3  -6 -14    2.04    1.90
  -3   6  14    0.83    1.75
  -3   6  14    0.38    2.05
   3  -6 -13    5.64    2.96
   3  -6 -13    8.71    3.30
  -3   6  13    0.98    1.87
  -3   6  13    6.01    3.00
   3  -6 -12   54.31    5.92
   3  -6 -12   43.54    6.18
  -3   6  12   53.92    6.69
  -3   6  12   56.94    7.09
   3  -6 -11  102.90    8.13
   3  -6 -11   98.59    8.96
  -3   6  11   85.44    8.34
  -3   6  11  110.47    9.13
   3  -6 -10   22.35    3.44
   3  -6 -10   25.51    4.70
  -3   6  10   24.57    4.15
  -3   6  10   23.75    4.25
   3  -6  -9   17.04    3.74
   3  -6  -9   12.62    2.76
  -3   6   9    9.98    2.61
  -3   6   9   10.28    2.94
   3  -6  -8   15.81    3.09
   3  -6  -8   16.00    3.40
  -3   6   8   14.64    2.80
  -3   6   8   19.06    3.59
  -3   6   8   17.84    3.15
   3  -6  -7   88.95    7.40
   3  -6  -7   71.91    6.28
   3  -6  -7   71.64    6.29
  -3   6   7   78.02    6.19
  -3   6   7   83.55    6.92
  -3   6   7   81.73    6.44
   3  -6  -6   56.20    5.74
   3  -6  -6   51.32    5.41
  -3   6   6   45.66    4.92
  -3   6   6   46.59    4.51
  -3   6   6   58.10    5.22
   3  -6  -5    2.75    1.73
   3  -6  -5   -0.50    1.41
  -3   6   5    1.30    0.75
  -3   6   5    0.05    1.01
  -3   6   5    0.07    0.98
   3  -6  -4   31.47    4.21
   3  -6  -4   25.95    3.76
  -3   6   4   38.50    3.48
  -3   6   4   33.08    3.84
  -3   6   4   35.78    3.75
  -3   6   3  117.96    6.01
   3  -6  -3  119.01    7.71
   3  -6  -3  122.18    8.27
  -3   6   3  133.13    7.42
  -3   6   3  119.44    6.77
   3  -6  -2   98.64    5.25
  -3   6   2  104.04    5.48
   3  -6  -2  107.42    7.75
   3  -6  -2  103.86    3.27
  -3   6   2  102.28    6.35
  -3   6   2  109.00    6.25
  -3   6   1   23.76    2.53
   3  -6  -1   22.80    2.41
   3  -6  -1   27.34    3.98
   3  -6  -1   24.71    1.93
  -3   6   1   31.53    3.25
  -3   6   1   26.77    3.12
   3  -6   0   29.02    2.74
   3  -6   0   28.47    3.97
   3  -6   0   27.30    2.34
  -3   6   0   26.48    2.97
  -3   6   0   23.96    2.63
  -3   6  -1    2.55    0.88
   3  -6   1    1.71    1.44
   3  -6   1    2.15    0.85
   3  -6   1    2.94    1.01
  -3   6  -1    2.44    1.05
  -3   6  -1    2.98    1.16
  -3   6  -2   42.51    3.08
   3  -6   2   37.46    4.56
   3  -6   2   31.79    3.06
  -3   6  -2   34.45    3.29
  -3   6  -2   35.08    3.38
  -3   6  -3   52.52    3.74
   3  -6   3   59.50    5.77
   3  -6   3   57.11    4.36
  -3   6  -3   52.99    4.32
  -3   6  -3   48.64    4.04
  -3   6  -4  100.91    5.78
   3  -6   4  107.42    7.70
   3  -6   4  109.38    6.49
  -3   6  -4  115.07    6.67
  -3   6  -4  105.17    6.10
  -3   6  -5  247.02   10.77
  -3   6  -5  257.94   10.32
   3  -6   5  264.65   12.28
   3  -6   5  232.01   10.44
  -3   6  -5  246.18   10.67
  -3   6  -5  244.05   10.08
  -3   6  -6   50.03    4.96
  -3   6  -6   56.35    5.04
  -3   6  -6   49.74    4.98
   3  -6   6   53.20    5.11
   3  -6   6   56.87    5.65
  -3   6  -7  611.83   19.31
   3  -6   7  613.83   19.65
  -3   6  -7  621.42   19.90
   3  -6   7  623.69   20.37
  -3   6  -8    0.25    1.27
   3  -6   8    0.85    1.39
   3  -6   8    1.23    1.08
  -3   6  -9  362.47   15.22
   3  -6   9  362.30   14.68
   3  -6   9  369.10   15.74
  -3   6 -10   51.69    5.72
   3  -6  10   42.20    4.81
   3  -6  10   49.33    5.81
   3  -6  10   50.72    5.71
  -3   6 -11  136.99    9.79
   3  -6  11  142.66    8.90
   3  -6  11  133.32    9.76
   3  -6  11  143.69   10.16
   3  -6  11  152.85   10.41
  -3   6 -12   34.83    5.16
   3  -6  12   27.83    3.89
   3  -6  12   34.92    5.17
   3  -6  12   13.96    3.51
   3  -6  12   21.16    4.23
  -3   6 -13   36.13    5.53
   3  -6  13   45.92    6.20
   3  -6  13   42.77    5.99
   3  -6  13   42.02    6.09
  -3   6 -14    6.01    2.67
   3  -6  14    6.84    2.87
   3  -6  14    8.03    3.17
   3  -6  14    5.42    2.57
  -3   6 -15    1.90    2.67
   3  -6  15    2.99    2.33
   3  -6  15    3.67    2.69
   3  -6  15    8.95    3.35
  -3   6 -16    3.91    2.25
   3  -6  16    2.69    2.41
   3  -6  16    4.48    2.91
   3  -6  16   -0.08    2.65
  -3   6 -17    0.33    2.14
   3  -6  17    0.71    2.29
   3  -6  17   -1.13    1.80
   3  -6  17   -1.36    2.19
   3  -5 -16    7.74    3.18
  -3   5  16    3.26    2.18
   3  -5 -15   -1.64    2.03
   3  -5 -15    1.86    2.17
  -3   5  15    0.26    2.10
  -3   5  15   -0.58    1.78
   3  -5 -14   -0.24    2.40
   3  -5 -14    0.58    1.62
  -3   5  14   -1.78    1.84
  -3   5  14    1.21    1.64
   3  -5 -13   24.18    5.30
   3  -5 -13   23.24    4.47
  -3   5  13   23.12    4.58
  -3   5  13   27.87    5.09
   3  -5 -12   16.00    4.12
   3  -5 -12   19.07    3.40
   3  -5 -12   18.94    4.03
  -3   5  12   14.69    3.59
  -3   5  12   17.04    3.74
   3  -5 -11   38.87    4.68
   3  -5 -11   39.69    5.44
  -3   5  11   35.53    4.99
  -3   5  11   38.55    5.44
   3  -5 -10   12.38    2.72
   3  -5 -10   14.33    3.38
   3  -5 -10   12.57    2.43
  -3   5  10   10.75    2.75
  -3   5  10   13.99    3.24
   3  -5  -9   14.29    3.28
   3  -5  -9   11.75    2.38
  -3   5   9   17.57    3.33
  -3   5   9   17.59    3.52
   3  -5  -8    2.36    1.40
   3  -5  -8    1.79    1.20
  -3   5   8    0.27    1.19
  -3   5   8    5.22    2.18
  -3   5   8    0.94    1.33
   3  -5  -7  125.25    7.73
   3  -5  -7  159.33    9.26
  -3   5   7  134.03    7.96
  -3   5   7  137.48    8.45
  -3   5   7  136.15    7.85
   3  -5  -6    9.04    2.31
   3  -5  -6    4.67    1.74
   3  -5  -6    2.64    1.29
  -3   5   6    4.02    1.49
  -3   5   6    5.38    1.95
  -3   5   6    3.27    1.30
   3  -5  -5  690.42   20.24
   3  -5  -5  650.64   19.76
  -3   5   5  650.74   19.14
  -3   5   5  701.79   18.66
   3  -5  -5  667.20   16.40
  -3   5   5  635.64   17.97
   3  -5  -5  665.41   16.68
   3  -5  -4   18.62    3.13
   3  -5  -4   20.15    2.99
   3  -5  -4   17.30    2.07
  -3   5   4   21.68    2.93
   3  -5  -4   20.32    2.15
  -3   5   4   20.12    2.65
  -3   5   3  140.88    5.87
   3  -5  -3  136.92    7.60
   3  -5  -3  135.76    8.13
  -3   5   3  146.55    7.32
  -3   5   3  138.23    6.68
  -3   5   2  358.63    9.95
   3  -5  -2  347.63   10.55
   3  -5  -2  353.21   12.60
   3  -5  -2  342.98   13.40
   3  -5  -2  347.02    6.88
  -3   5   2  346.61   11.58
  -3   5   2  340.19   10.98
  -3   5   1   11.76    1.59
   3  -5  -1   10.54    2.45
   3  -5  -1   11.87    1.76
   3  -5  -1   12.85    1.27
  -3   5   1   14.00    1.95
   3  -5   0  119.64    5.66
   3  -5   0  123.16    7.77
  -3   5   0  117.66    5.55
   3  -5   0  115.38    4.68
  -3   5   0  118.39    5.30
  -3   5   0  117.04    5.67
   3  -5   0  116.93    5.73
   3  -5   1   28.27    2.79
  -3   5  -1   28.89    2.52
   3  -5   1   31.25    3.90
  -3   5  -1   28.04    2.72
   3  -5   1   33.27    2.69
  -3   5  -1   32.82    2.88
  -3   5  -2  203.35    7.48
   3  -5   2  197.32    9.80
  -3   5  -2  196.19    7.99
   3  -5   2  189.75    7.52
  -3   5  -2  199.09    7.65
  -3   5  -3  604.49   15.89
   3  -5   3  643.27   19.30
   3  -5   3  610.54   16.32
  -3   5  -3  613.11   16.81
  -3   5  -3  617.22   15.75
  -3   5  -4  816.42   20.45
  -3   5  -4  793.89   20.49
   3  -5   4  802.34   20.50
  -3   5  -4  810.47   21.01
   3  -5   4  826.61   22.61
  -3   5  -5  676.30   19.01
  -3   5  -5  706.53   19.54
   3  -5   5  709.51   19.52
  -3   5  -5  696.37   19.84
   3  -5   5  748.57   21.00
  -3   5  -6  391.29   13.90
   3  -5   6  414.72   14.49
  -3   5  -6  400.97   14.79
   3  -5   6  423.69   14.94
  -3   5  -7  461.20   15.61
   3  -5   7  412.21   14.96
   3  -5   7  414.12   15.26
  -3   5  -8  227.23   11.03
   3  -5   8  222.68   10.59
   3  -5   8  240.39   11.53
   3  -5   8  234.48   11.18
  -3   5  -9  530.01   18.77
   3  -5   9  565.98   17.96
   3  -5   9  557.26   19.59
   3  -5   9  561.70   19.53
   3  -5   9  585.11   19.60
  -3   5 -10   15.60    3.25
   3  -5  10   19.34    3.07
   3  -5  10   24.52    4.09
   3  -5  10   16.61    3.46
   3  -5  10   19.05    3.67
  -3   5 -11   26.04    4.20
   3  -5  11   30.26    3.72
   3  -5  11   31.76    4.72
   3  -5  11   27.69    4.45
   3  -5  11   29.58    4.59
  -3   5 -12   90.98    8.12
   3  -5  12   95.34    6.46
   3  -5  12   97.82    8.71
   3  -5  12   99.09    8.58
   3  -5  12  103.96    8.94
  -3   5 -13  138.56   10.45
   3  -5  13  144.12   10.72
   3  -5  13  126.98   10.20
   3  -5  13  131.84   10.40
  -3   5 -14   24.34    4.60
   3  -5  14   20.57    4.53
   3  -5  14   34.19    5.51
   3  -5  14   27.77    5.07
  -3   5 -15    2.93    2.55
   3  -5  15    2.13    1.62
   3  -5  15    6.62    3.12
   3  -5  15    3.02    2.63
  -3   5 -16   10.23    3.81
   3  -5  16    6.40    3.10
   3  -5  16   13.59    3.81
   3  -5  16    8.60    3.46
  -3   5 -17   -0.08    2.39
   3  -5  17    2.84    3.07
   3  -5  17    3.12    2.98
   3  -5  17    0.06    2.46
   3  -4 -17   -1.54    2.28
   3  -4 -16   -0.76    1.63
   3  -4 -16    0.12    1.78
  -3   4  16   -2.75    2.60
  -3   4  16    2.26    2.18
   3  -4 -15   -0.23    2.55
   3  -4 -15    3.33    2.31
  -3   4  15    3.00    2.37
  -3   4  15    4.57    2.58
   3  -4 -14    5.41    2.70
   3  -4 -14    1.96    2.12
  -3   4  14    0.94    1.47
  -3   4  14    6.33    2.67
   3  -4 -13    2.57    2.34
   3  -4 -13    5.14    1.72
   3  -4 -13    4.72    2.19
  -3   4  13    1.81    1.59
  -3   4  13    1.47    1.78
   3  -4 -12   93.11    8.98
   3  -4 -12   74.87    6.10
   3  -4 -12   90.35    8.02
  -3   4  12   80.60    7.57
  -3   4  12   93.54    8.32
   3  -4 -11   48.73    6.29
   3  -4 -11   44.59    4.63
   3  -4 -11   48.79    3.87
   3  -4 -11   54.37    6.01
  -3   4  11   52.51    5.92
  -3   4  11   47.12    5.58
   3  -4 -10  145.39    8.45
  -3   4  10  160.29    9.98
  -3   4  10  145.05    9.41
   3  -4 -10  158.79    9.89
   3  -4 -10  166.41    7.57
   3  -4  -9  339.88   13.23
   3  -4  -9  362.59   14.72
   3  -4  -9  328.36   11.62
  -3   4   9  359.63   14.52
  -3   4   9  313.97   13.79
  -3   4   9  327.95    8.10
   3  -4  -8  162.06    9.11
   3  -4  -8  141.14    7.39
  -3   4   8  151.88    8.65
  -3   4   8  141.65    4.01
  -3   4   8  150.93    8.79
   3  -4  -7  383.28   12.04
   3  -4  -7  412.66   14.76
   3  -4  -7  371.71   13.04
  -3   4   7  408.67   14.28
  -3   4   7  386.77   14.15
  -3   4   7  401.26   13.52
   3  -4  -7  381.68   11.94
   3  -4  -6  157.31    6.60
   3  -4  -6  133.43    7.43
   3  -4  -6  149.32    8.13
  -3   4   6  169.53    8.17
  -3   4   6  156.80    8.13
  -3   4   6  151.40    7.53
   3  -4  -6  158.80    6.58
   3  -4  -5  867.92   18.63
   3  -4  -5  879.21   22.13
   3  -4  -5  835.69   21.85
  -3   4   5  836.18   21.36
   3  -4  -5  836.93   18.26
  -3   4   5  857.10   20.44
   3  -4  -4  370.49   12.43
   3  -4  -4  347.42   12.61
  -3   4   4  346.12   11.70
  -3   4   4  345.13    7.30
   3  -4  -4  360.80    9.31
  -3   4   4  348.48   10.87
   3  -4  -4  356.73    9.49
   3  -4  -3  226.61    8.18
  -3   4   3  227.56    6.67
   3  -4  -3  238.25    9.33
   3  -4  -3  217.14    9.64
   3  -4  -3  206.40    9.44
  -3   4   3  236.10    8.86
  -3   4   3  221.46    7.88
   3  -4  -3  224.73    8.11
   3  -4  -3  227.39    6.50
   3  -4  -3  210.53    6.55
  -3   4   2    6.12    0.93
   3  -4  -2    7.19    1.38
   3  -4  -2    7.30    1.56
   3  -4  -2    6.96    1.90
   3  -4  -2    7.34    0.62
   3  -4  -2    7.19    1.33
  -3   4   2    7.12    1.56
  -3   4   2    7.52    1.26
   3  -4  -1  381.04   10.99
  -3   4   1  380.63   11.71
   3  -4  -1  372.53   13.11
   3  -4  -1  375.77    8.47
   3  -4  -1  371.72   11.24
  -3   4   1  381.82   10.31
   3  -4  -1  384.01   10.44
  -3   4   1  383.17    9.24
  -3   4   0  299.66    8.91
   3  -4   0  269.83    9.16
  -3   4   0  279.48    9.73
   3  -4   0  285.95   11.39
   3  -4   0  277.33    7.73
  -3   4   0  307.06    9.38
   3  -4   0  279.99    9.69
  -3   4   0  277.49    8.41
   3  -4   0  290.81    8.63
   3  -4   1  103.00    5.44
   3  -4   1  110.59    5.56
  -3   4  -1  107.03    5.09
   3  -4   1  104.91    6.53
   3  -4   1  108.56    4.80
  -3   4  -1  107.76    5.46
   3  -4   1  108.99    5.78
  -3   4  -1  105.76    4.76
   3  -4   2 1434.52   29.74
  -3   4  -2 1480.84   29.46
   3  -4   2 1484.94   32.36
   3  -4   2 1479.62   29.02
  -3   4  -2 1444.17   30.00
  -3   4  -2 1449.74   27.89
  -3   4  -3   34.20    3.33
  -3   4  -3   33.48    3.08
  -3   4  -3   39.17    3.58
   3  -4   3   30.45    2.97
   3  -4   3   33.50    3.65
  -3   4  -4  292.74   11.13
  -3   4  -4  312.91   10.59
   3  -4   4  289.04   11.47
   3  -4   4  308.51   10.84
  -3   4  -4  296.67   11.24
  -3   4  -5  103.45    6.07
   3  -4   5   95.23    6.19
   3  -4   5  101.13    6.23
  -3   4  -5  107.78    6.70
   3  -4   5  107.14    6.05
  -3   4  -6  584.30   17.23
   3  -4   6  565.16   17.09
   3  -4   6  592.51   17.67
   3  -4   6  584.13   17.08
  -3   4  -7   45.49    4.48
   3  -4   7   42.52    4.08
   3  -4   7   54.31    5.03
   3  -4   7   50.36    4.72
  -3   4  -8   67.96    5.74
   3  -4   8   64.83    5.00
   3  -4   8   60.40    5.53
   3  -4   8   67.85    6.04
   3  -4   8   65.74    5.65
  -3   4  -9    0.04    1.40
   3  -4   9    0.08    0.82
   3  -4   9   -0.31    1.14
   3  -4   9    0.06    1.26
   3  -4   9    1.68    1.52
  -3   4 -10  168.46   10.11
   3  -4  10  184.71    6.13
   3  -4  10  176.19    8.30
   3  -4  10  178.74   10.56
   3  -4  10  187.13   10.95
   3  -4  10  170.30   10.37
  -3   4 -11    1.63    1.76
   3  -4  11    1.73    1.05
   3  -4  11    0.27    1.11
   3  -4  11    1.83    1.76
   3  -4  11    5.96    2.50
  -3   4 -12   11.15    3.02
   3  -4  12   12.13    3.12
   3  -4  12    7.55    2.41
   3  -4  12   11.93    3.18
  -3   4 -13   50.84    6.21
   3  -4  13   56.29    6.61
   3  -4  13   47.26    6.34
   3  -4  13   50.55    6.37
   3  -4  14    2.79    2.12
   3  -4  14    1.74    2.41
   3  -4  14   -0.51    1.46
  -3   4 -15    8.51    3.44
   3  -4  15    7.44    3.21
   3  -4  15    7.02    2.90
   3  -4  15   11.11    3.48
  -3   4 -16    2.54    2.50
   3  -4  16    2.54    1.88
   3  -4  16    3.44    2.32
   3  -4  16    4.18    2.63
  -3   4 -17   10.70    3.63
   3  -4  17    5.43    2.87
   3  -4  17    5.32    2.90
   3  -4  17   11.59    4.02
   3  -3 -17    6.90    3.38
   3  -3 -17    4.91    2.49
  -3   3  17    3.61    2.59
  -3   3  17   13.76    4.03
   3  -3 -16   14.67    4.37
   3  -3 -16   13.03    3.78
  -3   3  16   14.20    4.28
  -3   3  16   21.07    4.61
  -3   3  16   15.31    3.55
   3  -3 -15    0.78    2.14
   3  -3 -15   -0.83    1.91
  -3   3  15   -0.51    1.78
  -3   3  15    1.18    2.14
  -3   3  15    1.54    1.24
   3  -3 -14    8.36    3.02
   3  -3 -14   10.81    3.03
  -3   3  14    7.08    2.75
  -3   3  14    5.97    2.29
  -3   3  14    8.65    2.56
   3  -3 -13    2.25    2.02
   3  -3 -13    1.97    1.38
   3  -3 -13    1.43    1.52
  -3   3  13    4.56    2.46
  -3   3  13    6.08    2.18
  -3   3  13    3.00    2.21
   3  -3 -12  339.39   13.05
   3  -3 -12  351.06   17.39
   3  -3 -12  369.78   16.04
  -3   3  12  357.61   15.80
  -3   3  12  368.38   16.73
  -3   3  12  337.64   14.00
   3  -3 -11    2.39    1.41
   3  -3 -11    3.51    2.03
   3  -3 -11    1.38    0.91
   3  -3 -11   -0.34    1.52
  -3   3  11    2.77    2.12
  -3   3  11    0.35    0.69
  -3   3  11    1.92    1.59
  -3   3  11   -0.12    1.23
   3  -3 -10  135.27    7.72
   3  -3 -10  147.95   10.21
   3  -3 -10  172.84    9.75
   3  -3 -10  160.48    6.81
  -3   3  10  157.05    9.59
  -3   3  10  161.86    6.43
  -3   3  10  167.94    9.58
  -3   3  10  155.22    8.18
   3  -3 -10  152.15    5.34
   3  -3  -9    5.51    1.81
   3  -3  -9    7.79    1.55
   3  -3  -9    4.99    1.77
  -3   3   9    7.02    1.67
  -3   3   9    4.09    0.97
  -3   3   9    5.37    1.76
  -3   3   9    6.73    2.20
  -3   3   9    6.38    1.59
   3  -3  -9    4.52    0.84
   3  -3  -8  283.14   11.20
   3  -3  -8  290.45   11.91
  -3   3   8  263.23   10.50
   3  -3  -8  278.20    9.86
  -3   3   8  300.35   12.12
  -3   3   8  284.07   11.71
  -3   3   8  270.79    7.62
  -3   3   8  282.63   10.00
   3  -3  -8  288.64    7.21
   3  -3  -7   12.18    1.79
   3  -3  -7   13.89    2.38
  -3   3   7   15.11    2.35
   3  -3  -7   16.23    2.55
   3  -3  -7   13.19    2.13
  -3   3   7   12.55    1.21
  -3   3   7   15.30    2.62
  -3   3   7   13.91    2.44
   3  -3  -7   14.84    1.97
  -3   3   7   13.64    1.90
   3  -3  -6  231.64    9.80
   3  -3  -6  243.06    7.99
   3  -3  -6  257.10    9.98
  -3   3   6  241.80    9.78
   3  -3  -6  244.50    9.39
  -3   3   6  255.70    9.98
  -3   3   6  246.58    5.65
  -3   3   6  251.24    9.85
   3  -3  -6  250.72    7.94
   3  -3  -5   18.49    2.53
   3  -3  -5   22.72    2.68
  -3   3   5   21.73    2.81
   3  -3  -5   22.08    1.92
  -3   3   5   22.60    2.65
  -3   3   5   22.68    1.49
  -3   3   5   22.55    2.40
   3  -3  -5   22.97    1.92
   3  -3  -5   26.94    2.65
   3  -3  -4   34.22    2.09
  -3   3   4   35.14    3.12
  -3   3   4   38.74    3.64
   3  -3  -4   34.32    3.41
   3  -3  -4   35.82    3.14
  -3   3   4   34.83    3.09
  -3   3   4   36.29    2.08
   3  -3  -4   37.65    2.92
  -3   3   4   34.58    2.74
   3  -3  -4   38.78    2.16
  -3   3   3   17.15    2.18
  -3   3   3   19.80    2.71
   3  -3  -3   14.63    2.08
   3  -3  -3   21.44    2.87
   3  -3  -3   11.12    1.75
   3  -3  -3   11.57    1.12
   3  -3  -3   25.23    1.49
  -3   3   3   18.15    2.27
  -3   3   3   30.93    2.46
  -3   3   3   23.43    1.83
   3  -3  -3   23.59    2.15
   3  -3  -2   49.85    3.42
  -3   3   2   48.65    1.97
  -3   3   2   53.78    3.52
  -3   3   2   53.48    4.23
   3  -3  -2   45.57    3.92
   3  -3  -2   49.58    1.93
  -3   3   2   46.84    2.02
   3  -3  -2   54.29    3.60
   3  -3  -2   45.94    2.77
  -3   3   2   47.09    2.75
  -3   3   1  199.62    6.89
   3  -3  -1  190.66    7.12
  -3   3   1  200.63    8.51
   3  -3  -1  182.22    8.09
  -3   3   1  189.02    6.97
   3  -3  -1  190.34    5.31
  -3   3   1  189.60    5.45
  -3   3   1  192.33    6.98
   3  -3  -1  191.58    7.28
  -3   3   1  191.88    5.74
   3  -3  -1  193.38    5.88
  -3   3   1  178.64    4.77
  -3   3   0  174.19    6.39
   3  -3   0  162.48    6.68
  -3   3   0  167.05    7.72
   3  -3   0  155.54    7.52
   3  -3   0  164.07    5.49
  -3   3   0  167.92    6.48
  -3   3   0  155.62    5.43
   3  -3   0  160.97    6.74
  -3   3   0  159.89    5.10
  -3   3  -1  236.66    8.09
   3  -3   1  227.45    8.49
   3  -3   1  221.21    7.52
  -3   3  -1  223.36    9.09
   3  -3   1  237.99    9.39
   3  -3   1  234.90    7.41
  -3   3  -1  220.02    7.30
  -3   3  -1  232.56    8.20
   3  -3   1  219.23    8.36
  -3   3  -1  222.74    6.41
   3  -3   2  115.22    5.37
  -3   3  -2  128.21    5.40
  -3   3  -2  138.76    6.39
  -3   3  -2  129.45    6.67
   3  -3   2  133.62    6.80
   3  -3   2  119.61    5.53
  -3   3  -2  127.05    5.70
  -3   3  -2  132.72    6.31
   3  -3   2  120.98    6.21
   3  -3   2  124.34    5.02
   3  -3   3   12.18    1.81
  -3   3  -3   15.38    1.99
  -3   3  -3   15.94    2.45
   3  -3   3   15.13    2.37
  -3   3  -3   15.37    2.31
  -3   3  -3   15.30    2.38
   3  -3   3   16.76    2.25
  -3   3  -3   16.44    2.19
   3  -3   3   14.55    1.89
  -3   3  -4  279.71   10.92
   3  -3   4  293.51   10.16
  -3   3  -4  292.75    9.79
  -3   3  -4  293.27   10.60
   3  -3   4  303.05   10.72
   3  -3   4  282.68   10.24
  -3   3  -4  289.50   10.92
   3  -3   4  297.78    9.86
  -3   3  -5  147.86    7.13
  -3   3  -5  158.08    7.47
   3  -3   5  150.76    7.25
   3  -3   5  153.15    7.58
   3  -3   5  144.63    7.09
  -3   3  -6 2042.12   40.51
   3  -3   6 1998.12   36.58
  -3   3  -6 2021.73   40.01
   3  -3   6 1984.77   39.45
   3  -3   6 2041.82   42.29
   3  -3   6 2066.51   41.55
   3  -3   6 1951.46   40.54
  -3   3  -7   19.16    2.82
   3  -3   7   14.12    1.61
   3  -3   7   15.62    2.22
  -3   3  -7   16.83    2.41
   3  -3   7   19.36    3.01
   3  -3   7   13.75    2.60
   3  -3   7   13.14    2.47
   3  -3   8  137.48    5.06
  -3   3  -8  140.21    8.15
  -3   3  -8  140.69    7.15
   3  -3   8  146.26    6.95
   3  -3   8  137.53    8.53
   3  -3   8  139.34    8.36
   3  -3   8  128.27    7.95
   3  -3   9    0.55    0.36
  -3   3  -9    0.67    1.53
   3  -3   9    0.41    0.95
  -3   3  -9    2.29    1.04
   3  -3   9    2.20    1.48
   3  -3   9    3.06    1.84
   3  -3   9    1.77    1.50
  -3   3 -10   48.72    5.32
   3  -3  10   52.88    3.99
  -3   3 -10   51.84    4.24
   3  -3  10   56.89    5.77
   3  -3  10   52.80    5.81
   3  -3  10   47.99    5.34
  -3   3 -11   72.95    6.83
   3  -3  11   76.82    4.66
   3  -3  11   95.34    8.09
   3  -3  11   95.46    7.80
   3  -3  11   86.47    7.51
  -3   3 -12  148.89   10.20
   3  -3  12  146.53   10.05
   3  -3  12  134.12   10.22
   3  -3  12  120.17    9.46
  -3   3 -13    0.84    1.46
   3  -3  13    6.88    2.88
   3  -3  13    2.92    1.99
   3  -3  13    1.40    1.84
  -3   3 -14   31.80    5.40
   3  -3  14   28.96    4.93
   3  -3  14   28.34    5.16
   3  -3  14   31.36    5.21
  -3   3 -15    1.88    1.99
   3  -3  15    4.41    2.55
   3  -3  15    4.47    2.62
   3  -3  15    4.12    2.59
  -3   3 -16   -1.41    1.57
   3  -3  16   -1.70    1.94
   3  -3  16    0.63    2.19
   3  -3  16   -2.28    3.11
  -3   3 -17    2.16    2.50
   3  -3  17   -1.82    2.37
   3  -3  17    0.73    2.59
   3  -3  17   -1.39    2.78
   3  -2 -18    6.14    3.01
  -3   2  18   11.93    4.06
   3  -2 -17   36.34    6.63
   3  -2 -17   41.35    6.15
  -3   2  17   49.80    7.48
  -3   2  17   40.83    6.26
  -3   2  17   38.22    5.61
   3  -2 -16    2.25    2.29
   3  -2 -16   -0.04    1.36
  -3   2  16   -0.06    1.99
  -3   2  16    0.64    1.99
  -3   2  16    0.01    1.73
   3  -2 -15   12.82    3.86
   3  -2 -15    7.69    2.67
  -3   2  15    7.23    2.73
  -3   2  15    7.74    2.89
  -3   2  15    4.73    1.91
   3  -2 -14    3.08    2.17
   3  -2 -14    1.17    1.71
  -3   2  14   -0.29    1.46
  -3   2  14    1.20    1.28
  -3   2  14    0.32    1.26
   3  -2 -13   86.35    5.91
   3  -2 -13  119.16    9.80
   3  -2 -13  110.19    8.45
  -3   2  13   74.32    7.09
  -3   2  13   99.54    8.70
  -3   2  13   93.02    6.22
  -3   2  13   99.75    7.52
   3  -2 -12   49.44    6.13
   3  -2 -12   53.72    4.59
   3  -2 -12   60.47    5.99
   3  -2 -12   48.27    2.98
  -3   2  12   54.83    4.49
  -3   2  12   48.41    5.71
  -3   2  12   43.88    5.18
  -3   2  12   42.93    4.65
   3  -2 -11   26.87    3.34
   3  -2 -11   34.15    4.87
   3  -2 -11   24.99    3.65
   3  -2 -11   27.87    2.41
  -3   2  11   25.49    2.88
  -3   2  11   28.01    4.20
  -3   2  11   20.03    3.08
   3  -2 -11   22.50    2.39
  -3   2  11   33.06    4.25
   3  -2 -10  345.46   15.35
   3  -2 -10  368.89   12.74
   3  -2 -10  400.15   14.60
   3  -2 -10  372.92   10.53
  -3   2  10  332.91   11.19
  -3   2  10  364.14   14.78
  -3   2  10  381.32   14.35
  -3   2  10  361.73   11.35
  -3   2  10  343.35   12.59
   3  -2 -10  356.82   10.29
   3  -2  -9    2.57    1.23
   3  -2  -9    3.33    1.73
   3  -2  -9    4.00    1.09
   3  -2  -9    3.75    1.61
  -3   2   9    2.78    1.06
  -3   2   9    2.93    1.69
  -3   2   9    0.83    0.77
  -3   2   9    1.27    0.99
  -3   2   9    3.22    1.26
   3  -2  -9    2.19    0.73
   3  -2  -8  253.48    9.98
   3  -2  -8  242.04   11.41
   3  -2  -8  256.25   10.36
  -3   2   8  247.45    9.28
   3  -2  -8  255.35    8.71
  -3   2   8  262.75   10.55
  -3   2   8  221.71   10.29
   3  -2  -8  245.12    7.65
  -3   2   8  248.50    9.07
   3  -2  -7   28.56    3.14
  -3   2   7   27.43    2.85
   3  -2  -7   32.50    2.90
   3  -2  -7   26.61    3.02
  -3   2   7   25.67    3.17
  -3   2   7   27.41    2.56
  -3   2   7   26.47    3.04
   3  -2  -7   28.07    2.24
   3  -2  -6 1074.98   24.72
   3  -2  -6 1138.84   24.35
  -3   2   6 1090.85   24.32
   3  -2  -6 1117.21   23.66
  -3   2   6 1067.10   24.12
  -3   2   6 1114.10   25.02
   3  -2  -6 1106.50   21.34
  -3   2   6 1074.82   21.73
   3  -2  -6 1079.37   23.44
   3  -2  -5  307.83   10.61
  -3   2   5  299.50   10.45
   3  -2  -5  311.87    9.82
   3  -2  -5  297.54    9.89
  -3   2   5  309.01    9.89
  -3   2   5  312.14    7.90
  -3   2   5  308.93    8.00
   3  -2  -5  315.59    9.33
   3  -2  -4   99.83    3.21
   3  -2  -4  103.84    5.65
  -3   2   4  104.49    4.88
  -3   2   4  106.81    5.71
   3  -2  -4  105.50    5.44
  -3   2   4  100.11    5.53
   3  -2  -4  110.29    5.03
  -3   2   4  106.81    5.06
  -3   2   4  102.56    3.30
  -3   2   4  100.36    4.11
   3  -2  -4  104.39    4.46
   3  -2  -3  175.17    7.33
   3  -2  -3  177.51    6.82
  -3   2   3  165.19    7.33
   3  -2  -3  174.10    6.20
   3  -2  -3  175.32    7.26
  -3   2   3  178.63    6.18
  -3   2   3  172.65    4.63
  -3   2   3  174.80    6.31
  -3   2   3  176.25    5.40
  -3   2   3  174.72    5.77
   3  -2  -3  163.54    5.28
   3  -2  -2  826.70   18.39
   3  -2  -2  812.68   19.09
   3  -2  -2  804.15   19.16
  -3   2   2  832.27   19.71
  -3   2   2  815.48   16.83
  -3   2   2  808.40   15.46
   3  -2  -2  842.17   18.27
  -3   2   2  843.19   15.31
   3  -2  -2  810.49   15.32
   3  -2  -1 2025.67   38.24
   3  -2  -1 2110.19   39.11
  -3   2   1 2049.81   37.69
  -3   2   1 2088.50   36.47
   3  -2  -1 2105.35   39.52
  -3   2   1 2057.67   39.95
   3  -2  -1 2087.37   35.40
  -3   2   1 2025.21   35.69
  -3   2   1 2125.85   37.61
   3  -2  -1 2107.30   38.22
  -3   2   1 2080.97   33.99
   3  -2  -1 2096.65   34.12
   3  -2   0   12.13    1.31
  -3   2   0   13.41    1.73
   3  -2   0   15.39    1.95
   3  -2   0   12.31    1.78
   3  -2   0   12.59    1.93
  -3   2   0   13.74    2.00
   3  -2   0   13.04    1.74
   3  -2   0   12.73    1.40
  -3   2   0   13.65    1.50
  -3   2   0   12.25    1.69
   3  -2   0   12.34    1.03
  -3   2   0   14.44    1.03
   3  -2   1   95.28    5.24
   3  -2   1   85.94    4.60
  -3   2  -1   99.50    5.12
   3  -2   1   91.87    4.01
   3  -2   1   98.99    5.33
  -3   2  -1   98.39    5.49
   3  -2   1   93.08    4.39
  -3   2  -1   97.33    5.04
   3  -2   1  105.13    5.34
  -3   2  -1   87.12    4.34
   3  -2   1   99.75    3.86
  -3   2  -2   90.55    5.24
  -3   2  -2   87.62    4.03
   3  -2   2   88.99    4.23
   3  -2   2  102.47    4.79
   3  -2   2   90.53    5.09
  -3   2  -2   91.56    5.28
   3  -2   2   90.92    4.72
  -3   2  -2   87.66    4.66
  -3   2  -2   92.90    5.14
   3  -2   2   85.76    5.07
   3  -2   2   86.28    4.08
   3  -2   3   45.98    3.08
  -3   2  -3   46.02    3.14
   3  -2   3   41.70    3.10
  -3   2  -3   45.84    3.99
   3  -2   3   47.54    3.62
  -3   2  -3   46.04    3.67
   3  -2   3   46.59    3.58
  -3   2  -3   41.89    3.70
  -3   2  -3   49.03    3.96
  -3   2  -3   47.55    3.62
   3  -2   3   46.31    3.24
   3  -2   4   -0.44    0.78
   3  -2   4   -0.05    0.53
  -3   2  -4    0.57    0.76
  -3   2  -4    0.18    0.52
  -3   2  -4   -0.24    0.60
   3  -2   4    1.59    1.01
   3  -2   4    0.40    0.61
  -3   2  -4   -0.23    0.78
   3  -2   4   -0.19    0.60
   3  -2   5  125.01    6.52
   3  -2   5  121.76    4.91
  -3   2  -5  127.78    6.28
  -3   2  -5  120.70    6.04
   3  -2   5  121.11    5.93
   3  -2   5  118.02    6.57
   3  -2   5  119.77    6.92
   3  -2   5  123.16    6.43
  -3   2  -6  128.62    6.85
   3  -2   6  139.25    5.03
  -3   2  -6  119.21    6.06
   3  -2   6  141.92    6.39
   3  -2   6  143.02    7.91
   3  -2   6  132.01    7.36
   3  -2   6  135.89    7.26
  -3   2  -7  265.36   10.83
   3  -2   7  263.60    6.90
  -3   2  -7  264.77    9.38
   3  -2   7  264.16    9.14
   3  -2   7  269.12   11.65
   3  -2   7  257.60   11.07
   3  -2   7  255.48   10.96
   3  -2   8   21.80    1.34
  -3   2  -8   21.10    3.25
  -3   2  -8   22.16    2.53
   3  -2   8   23.71    2.49
   3  -2   8   21.83    3.22
   3  -2   8   18.82    3.23
   3  -2   8   25.91    3.55
  -3   2  -9   38.50    4.48
  -3   2  -9   34.42    3.13
   3  -2   9   35.68    3.01
   3  -2   9   33.14    4.40
   3  -2   9   34.81    4.32
   3  -2   9   42.17    4.75
  -3   2 -10  183.03   10.48
   3  -2  10  181.61    6.88
  -3   2 -10  168.30    7.18
   3  -2  10  175.18   10.68
   3  -2  10  177.08   10.23
   3  -2  10  182.68   10.57
  -3   2 -11  148.03    9.89
   3  -2  11  149.67    5.81
   3  -2  11  147.49   10.36
   3  -2  11  153.33    9.84
   3  -2  11  158.30   10.29
  -3   2 -12    8.15    2.75
   3  -2  12   10.21    2.99
   3  -2  12    7.18    2.47
   3  -2  12   14.07    3.37
  -3   2 -13   91.45    8.59
   3  -2  13  104.42    8.77
   3  -2  13  121.82    9.98
   3  -2  13  102.90    9.05
  -3   2 -14    7.96    2.91
   3  -2  14    7.69    2.72
   3  -2  14   10.78    3.45
   3  -2  14    9.40    3.26
  -3   2 -15    3.63    2.68
   3  -2  15   -4.46    2.31
   3  -2  15    0.42    1.85
   3  -2  15    1.60    2.09
  -3   2 -16    4.16    2.67
   3  -2  16    5.95    3.34
   3  -2  16    7.00    2.80
   3  -2  16   10.81    3.55
  -3   2 -17   -0.06    2.21
   3  -2  17    0.82    1.91
   3  -2  17    0.18    2.16
   3  -2  17   -0.19    2.10
   3  -1 -19    2.61    2.31
  -3   1  19   -0.93    2.37
  -3   1  19   -0.62    1.54
   3  -1 -18    4.97    3.33
   3  -1 -18    4.14    2.42
  -3   1  18    7.87    3.38
  -3   1  18    5.20    2.25
  -3   1  18    4.00    2.68
   3  -1 -17    3.21    2.82
   3  -1 -17    0.51    1.54
  -3   1  17   -1.75    2.36
  -3   1  17    1.84    1.53
  -3   1  17    5.87    2.93
   3  -1 -16    0.34    1.74
  -3   1  16    3.59    2.60
  -3   1  16    0.55    1.21
  -3   1  16    2.04    1.86
   3  -1 -15    9.70    3.32
   3  -1 -15    7.89    2.65
  -3   1  15    6.84    2.28
  -3   1  15   11.89    3.58
  -3   1  15    7.08    2.61
  -3   1  15   12.42    3.03
   3  -1 -14    0.43    0.84
   3  -1 -14    0.50    1.97
   3  -1 -14    0.66    1.45
  -3   1  14    0.39    0.99
  -3   1  14    3.12    2.26
  -3   1  14   -0.84    1.56
  -3   1  14    2.33    1.81
   3  -1 -13   26.49    3.15
   3  -1 -13   24.63    4.49
   3  -1 -13   35.60    4.67
  -3   1  13   32.86    4.97
  -3   1  13   23.62    3.37
  -3   1  13   27.06    3.92
  -3   1  13   31.00    4.32
   3  -1 -12   72.35    5.11
   3  -1 -12   50.08    5.97
   3  -1 -12   59.04    5.61
   3  -1 -12   50.42    2.95
  -3   1  12   57.93    5.63
  -3   1  12   58.29    4.97
  -3   1  12   59.21    6.30
  -3   1  12   60.15    5.42
   3  -1 -11   40.10    3.81
   3  -1 -11   36.78    4.90
   3  -1 -11   45.17    4.70
   3  -1 -11   37.41    2.76
  -3   1  11   42.38    4.58
  -3   1  11   42.59    5.01
  -3   1  11   37.65    4.03
   3  -1 -10   98.52    7.48
   3  -1 -10  106.02    6.12
   3  -1 -10  100.49    4.81
   3  -1 -10   99.74    6.64
  -3   1  10   89.58    4.97
  -3   1  10  108.22    7.52
  -3   1  10   95.25    6.53
  -3   1  10   99.20    6.27
   3  -1 -10   98.61    5.26
   3  -1  -9   77.44    6.22
   3  -1  -9   74.07    5.07
   3  -1  -9   82.33    5.59
  -3   1   9   70.84    4.41
   3  -1  -9   79.09    4.34
  -3   1   9   85.84    6.25
  -3   1   9   80.67    5.63
  -3   1   9   72.94    5.03
   3  -1  -9   76.72    4.42
   3  -1  -8   81.28    6.01
   3  -1  -8   84.09    5.25
   3  -1  -8   83.25    5.27
   3  -1  -8   84.19    4.52
  -3   1   8   76.49    4.67
  -3   1   8   89.57    6.11
  -3   1   8   83.18    5.34
   3  -1  -8   84.42    4.52
  -3   1   8   86.10    5.05
   3  -1  -7  191.93    8.07
   3  -1  -7  178.49    8.71
   3  -1  -7  179.97    6.97
  -3   1   7  180.69    7.48
   3  -1  -7  200.03    7.82
  -3   1   7  194.69    8.62
  -3   1   7  189.16    7.81
   3  -1  -7  191.14    6.90
  -3   1   7  181.69    7.01
   3  -1  -6  278.46    9.85
   3  -1  -6  284.05   10.37
   3  -1  -6  292.95    9.09
   3  -1  -6  264.15    8.84
  -3   1   6  270.97    9.46
  -3   1   6  282.90    9.96
   3  -1  -6  281.13    8.71
  -3   1   6  289.53    9.31
   3  -1  -6  276.59    8.58
   3  -1  -6  277.43    8.85
  -3   1   6  274.69    8.19
   3  -1  -5    1.39    0.71
   3  -1  -5    0.66    0.58
  -3   1   5    0.32    0.60
   3  -1  -5    1.40    0.97
  -3   1   5    0.25    0.56
  -3   1   5    0.75    0.49
  -3   1   5    1.15    0.69
   3  -1  -5    2.11    0.78
   3  -1  -5    1.52    0.59
  -3   1   5    0.54    0.57
   3  -1  -5   -0.30    0.49
  -3   1   4 1457.84   29.31
   3  -1  -4 1405.23   28.93
   3  -1  -4 1433.11   25.97
   3  -1  -4 1418.84   28.18
  -3   1   4 1435.23   28.85
  -3   1   4 1427.35   26.65
   3  -1  -4 1409.89   27.19
   3  -1  -4 1387.18   25.56
  -3   1   4 1392.58   26.84
  -3   1   4 1424.05   24.52
   3  -1  -3 1163.88   24.07
   3  -1  -3 1172.45   24.74
  -3   1   3 1203.09   25.05
   3  -1  -3 1166.82   21.31
  -3   1   3 1171.92   21.27
   3  -1  -3 1205.02   24.53
  -3   1   3 1155.58   24.69
  -3   1   3 1180.53   22.25
   3  -1  -3 1152.95   20.60
  -3   1   3 1182.21   23.17
   3  -1  -2 1489.69   29.18
   3  -1  -2 1532.44   30.00
  -3   1   2 1527.57   30.19
  -3   1   2 1489.12   26.03
   3  -1  -2 1558.94   29.96
  -3   1   2 1530.58   30.33
  -3   1   2 1501.85   26.98
   3  -1  -2 1527.17   28.91
  -3   1   2 1547.20   28.78
  -3   1   1    4.78    1.12
   3  -1  -1    3.56    1.10
  -3   1   1    4.35    0.57
  -3   1   1    3.82    1.06
   3  -1  -1    3.79    0.91
  -3   1   1   10.07    1.66
   3  -1  -1    3.58    1.04
   3  -1  -1    4.55    0.85
  -3   1   1    4.12    0.80
  -3   1   1    4.44    0.99
   3  -1  -1    4.18    0.96
  -3   1   1    4.45    0.57
  -3   1   0 1276.84   25.52
   3  -1   0 1250.29   25.24
  -3   1   0 1296.01   25.47
   3  -1   0 1221.54   21.59
   3  -1   0 1253.42   25.92
   3  -1   0 1252.22   25.84
  -3   1   0 1262.39   26.20
   3  -1   0 1304.74   23.93
  -3   1   0 1215.97   24.05
   3  -1   0 1288.50   25.32
  -3   1   0 1254.34   24.63
  -3   1   0 1259.70   22.48
   3  -1   0 1248.50   22.34
  -3   1  -1   29.36    1.75
   3  -1   1   30.31    1.89
   3  -1   1   30.92    2.57
   3  -1   1   30.52    2.92
  -3   1  -1   31.88    2.61
  -3   1  -1   31.13    2.89
   3  -1   1   30.47    2.76
  -3   1  -1   31.30    2.85
   3  -1   1   30.30    2.47
  -3   1  -1   26.51    2.37
  -3   1  -1   31.25    2.68
   3  -1   1   23.83    2.52
   3  -1   1   26.25    2.00
  -3   1  -1   28.14    2.10
   3  -1   2    7.85    1.29
  -3   1  -2    9.20    1.18
  -3   1  -2   10.32    1.46
   3  -1   2    9.39    1.25
   3  -1   2    8.77    1.53
  -3   1  -2    8.22    1.53
  -3   1  -2    8.16    1.70
  -3   1  -2    8.31    1.48
  -3   1  -2   10.79    1.72
  -3   1  -2    8.80    1.58
   3  -1   2    8.24    1.46
   3  -1   2    8.82    1.33
  -3   1  -2   11.98    1.58
  -3   1  -3  119.70    5.11
   3  -1   3  123.87    5.04
   3  -1   3  112.48    5.10
  -3   1  -3  128.11    6.84
  -3   1  -3  124.76    5.10
   3  -1   3  125.40    5.76
  -3   1  -3  132.77    6.10
  -3   1  -3  132.77    6.59
   3  -1   3  125.05    6.02
  -3   1  -3  128.86    6.17
  -3   1  -3  123.56    6.26
   3  -1   3  121.25    5.65
  -3   1  -3  125.85    5.76
  -3   1  -4  147.45    6.24
   3  -1   4  141.62    5.25
   3  -1   4  141.91    6.33
   3  -1   4  136.95    6.08
  -3   1  -4  135.27    6.29
   3  -1   4  140.14    6.81
  -3   1  -4  147.62    6.81
   3  -1   4  145.48    6.72
   3  -1   5   20.37    2.57
   3  -1   5   30.97    2.16
  -3   1  -5   28.29    2.94
   3  -1   5   29.77    2.70
  -3   1  -5   25.88    2.62
   3  -1   5   25.11    2.96
   3  -1   5   27.16    3.19
   3  -1   5   28.46    3.08
   3  -1   6  721.63   14.48
  -3   1  -6  719.98   19.11
   3  -1   6  731.76   17.08
  -3   1  -6  693.91   17.30
   3  -1   6  722.02   20.25
   3  -1   6  756.33   20.03
   3  -1   6  720.04   19.70
   3  -1   7  718.75   13.63
  -3   1  -7  696.89   19.88
   3  -1   7  729.46   16.90
  -3   1  -7  671.26   17.05
   3  -1   7  732.50   21.02
   3  -1   7  732.50   20.47
   3  -1   7  737.05   20.63
  -3   1  -8   12.00    2.46
   3  -1   8   14.97    1.88
  -3   1  -8   10.41    1.70
   3  -1   8   12.61    2.63
   3  -1   8   11.11    2.55
   3  -1   8   12.21    2.67
  -3   1  -9  185.21   10.11
   3  -1   9  180.63    6.75
  -3   1  -9  184.87    7.12
   3  -1   9  197.09   10.77
   3  -1   9  175.19    9.68
   3  -1   9  196.58   10.52
  -3   1 -10    6.05    2.22
  -3   1 -10    8.11    1.42
   3  -1  10    6.65    1.09
   3  -1  10   12.07    2.76
   3  -1  10    7.91    2.38
   3  -1  10   12.18    3.04
  -3   1 -11   14.61    3.27
   3  -1  11   19.89    3.63
   3  -1  11   22.01    4.09
   3  -1  11   15.24    3.36
  -3   1 -12   10.37    3.14
   3  -1  12   18.55    4.00
   3  -1  12   18.13    3.46
   3  -1  12   21.87    4.17
  -3   1 -13  326.74   16.87
   3  -1  13  317.65   16.71
   3  -1  13  321.46   15.70
   3  -1  13  349.99   17.15
  -3   1 -14    4.96    2.83
   3  -1  14    3.20    2.73
   3  -1  14    3.06    2.00
   3  -1  14   -0.18    1.92
  -3   1 -15    7.32    3.28
   3  -1  15    8.70    3.22
   3  -1  15    4.38    2.30
   3  -1  15   10.19    3.35
  -3   1 -16   18.17    4.76
   3  -1  16   23.78    4.71
   3  -1  16   21.45    4.99
   3  -1  16   23.29    5.06
  -3   1 -17   36.93    6.72
   3  -1  17   21.68    5.17
   3  -1  17   26.36    5.27
  -3   0  20   24.72    5.24
   3   0 -19   -0.12    1.51
  -3   0  19    0.65    2.12
  -3   0  19   -0.68    1.54
   3   0 -18   33.45    6.32
   3   0 -18   38.59    5.96
  -3   0  18   49.85    7.55
  -3   0  18   29.13    5.16
  -3   0  18   33.66    5.56
   3   0 -17   -3.63    2.41
   3   0 -17    0.38    1.65
  -3   0  17    4.58    2.81
  -3   0  17   -0.29    1.79
  -3   0  17   -1.33    1.91
   3   0 -16   39.44    6.36
   3   0 -16   55.34    6.43
  -3   0  16   53.99    7.27
  -3   0  16   51.11    5.87
  -3   0  16   47.52    6.05
  -3   0  16   45.84    5.99
   3   0 -15   17.40    4.03
  -3   0  15   15.37    3.86
  -3   0  15   14.82    3.01
  -3   0  15   14.60    3.26
  -3   0  15   16.17    3.61
   3   0 -14    1.08    1.94
   3   0 -14    0.01    0.83
  -3   0  14   -0.71    2.04
  -3   0  14    0.10    1.21
  -3   0  14   -2.13    1.69
  -3   0  14   -0.24    1.27
   3   0 -13   18.08    2.59
   3   0 -13   14.54    3.43
  -3   0  13   10.52    2.82
  -3   0  13    9.05    2.44
  -3   0  13   15.70    3.03
   3   0 -12    0.01    0.82
   3   0 -12   -0.02    1.36
  -3   0  12   -0.31    1.29
  -3   0  12    0.13    1.08
   3   0 -11   99.75    7.61
   3   0 -11  104.05    6.06
   3   0 -11   92.81    4.63
  -3   0  11   91.61    4.97
  -3   0  11  114.93    7.08
  -3   0  11  111.70    7.96
  -3   0  11  109.79    7.12
   3   0 -10   26.82    3.04
   3   0 -10   31.30    4.07
   3   0 -10   26.70    2.53
  -3   0  10   24.64    2.57
  -3   0  10   32.34    4.06
  -3   0  10   27.48    3.29
  -3   0  10   31.29    3.51
   3   0  -9  637.00   17.00
   3   0  -9  648.43   19.38
   3   0  -9  642.94   15.52
  -3   0   9  587.28   15.61
  -3   0   9  634.96   17.14
  -3   0   9  658.53   19.30
  -3   0   9  634.84   17.50
   3   0  -8  231.15    8.99
   3   0  -8  234.29    9.99
   3   0  -8  229.83    8.11
  -3   0   8  213.96    8.12
  -3   0   8  220.96    8.53
  -3   0   8  223.02    9.75
   3   0  -8  233.25    8.47
  -3   0   8  228.55    8.77
   3   0  -7  235.48    8.94
   3   0  -7  242.45    9.55
  -3   0   7  221.63    8.99
   3   0  -7  242.25    8.32
  -3   0   7  217.29    8.21
  -3   0   7  236.12    8.20
   3   0  -7  243.40    7.78
  -3   0   7  229.32    9.28
   3   0  -7  240.47    8.41
  -3   0   6   25.46    2.78
   3   0  -6   26.93    2.90
   3   0  -6   29.10    2.99
   3   0  -6   31.50    2.80
  -3   0   6   25.51    2.59
   3   0  -6   29.88    2.30
  -3   0   6   33.95    3.18
  -3   0   6   32.99    2.61
   3   0  -6   26.70    2.61
   3   0  -5 1093.09   23.86
   3   0  -5 1096.54   22.78
  -3   0   5 1082.14   24.08
   3   0  -5 1099.77   20.63
   3   0  -5 1110.73   23.27
  -3   0   5 1076.96   23.35
  -3   0   5 1081.78   21.23
   3   0  -5 1097.86   20.78
  -3   0   5 1099.28   23.16
   3   0  -5 1136.17   23.24
  -3   0   5 1091.94   22.73
  -3   0   4  771.66   18.73
   3   0  -4  766.60   16.44
   3   0  -4  807.36   18.70
   3   0  -4  779.25   14.58
   3   0  -4  812.16   18.24
  -3   0   4  808.04   18.46
  -3   0   4  772.68   15.55
   3   0  -4  807.26   18.11
  -3   0   4  795.41   17.66
  -3   0   3    3.95    1.14
   3   0  -3    4.75    1.25
   3   0  -3    7.76    1.51
   3   0  -3    5.12    0.82
   3   0  -3    3.61    1.00
  -3   0   3    3.66    1.06
   3   0  -3    6.22    0.91
  -3   0   3    6.65    0.90
  -3   0   3    4.96    1.21
   3   0  -3    2.12    0.87
  -3   0   2 1265.14   24.44
   3   0  -2 1246.09   25.43
   3   0  -2 1319.72   25.22
   3   0  -2 1236.72   20.68
  -3   0   2 1276.73   25.74
   3   0  -2 1211.65   22.17
   3   0  -2 1249.77   25.54
  -3   0   2 1220.40   25.58
   3   0  -2 1316.43   24.33
  -3   0   2 1236.83   23.47
  -3   0   2 1197.47   21.94
   3   0  -2 1215.55   20.50
  -3   0   2 1260.35   25.21
  -3   0   1 1289.89   23.43
   3   0  -1 1314.16   26.20
  -3   0   1 1288.58   25.45
   3   0  -1 1295.20   26.07
  -3   0   1 1295.73   26.28
   3   0  -1 1268.83   23.62
   3   0  -1 1345.94   26.56
  -3   0   1 1310.09   26.60
  -3   0   1 1283.72   24.63
  -3   0   1 1312.87   24.61
   3   0  -1 1302.61   25.11
  -3   0   1 1283.60   26.04
  -3   0   0   90.01    4.75
   3   0   0   90.15    4.62
  -3   0   0   92.02    4.69
  -3   0   0   97.42    4.12
   3   0   0   97.43    5.13
   3   0   0   93.35    4.91
  -3   0   0   90.17    4.91
   3   0   0  101.74    4.52
  -3   0   0   92.44    4.40
   3   0   0   97.08    4.63
  -3   0   0   96.91    4.51
  -3   0   0   89.69    3.97
  -3   0   0   97.68    2.90
   3   0   0   93.28    2.87
  -3   0  -1  218.58    7.34
   3   0   1  226.78    7.47
  -3   0  -1  220.38    7.49
  -3   0  -1  214.40    5.45
  -3   0  -1  217.79    8.26
   3   0   1  226.49    8.00
  -3   0  -1  208.55    7.88
  -3   0  -1  220.19    7.65
  -3   0  -1  222.37    7.60
   3   0   1  208.15    7.58
   3   0   1  217.97    7.37
  -3   0  -1  215.83    5.77
  -3   0  -1  223.05    7.23
  -3   0  -2  356.36   11.70
   3   0   2  358.00    9.80
  -3   0  -2  342.24    9.76
  -3   0  -2  348.02    8.80
   3   0   2  352.19   10.58
  -3   0  -2  359.42   10.82
   3   0   2  364.93   10.62
  -3   0  -2  339.85   10.59
  -3   0  -2  357.00   10.20
  -3   0  -2  343.05   10.61
  -3   0  -2  370.64   11.10
  -3   0  -2  361.56    9.04
  -3   0  -2  342.08   10.27
   3   0   2  334.47   10.12
   3   0   3   34.72    2.58
  -3   0  -3   37.89    2.73
  -3   0  -3   39.26    2.88
   3   0   3   37.33    3.05
  -3   0  -3   32.73    2.92
   3   0   3   39.48    3.33
  -3   0  -3   38.70    3.41
  -3   0  -3   38.26    3.18
  -3   0  -3   37.78    3.37
  -3   0  -3   40.20    3.33
   3   0   3   42.04    3.43
  -3   0  -3   36.94    2.72
  -3   0  -4   33.52    2.50
  -3   0  -4   33.08    2.96
   3   0   4   28.66    2.26
   3   0   4   35.23    2.96
  -3   0  -4   28.58    2.76
   3   0   4   35.12    3.33
   3   0   4   36.68    3.46
   3   0   4   30.24    3.09
  -3   0  -4   31.11    2.75
   3   0   5    6.58    1.08
  -3   0  -5   10.64    1.36
  -3   0  -5    6.46    1.48
   3   0   5    7.78    1.43
  -3   0  -5    5.35    1.26
   3   0   5   11.10    1.98
   3   0   5    9.55    1.96
   3   0   5   10.18    2.01
   3   0   6   71.82    3.36
  -3   0  -6   68.38    3.33
  -3   0  -6   73.26    5.30
   3   0   6   76.03    4.37
  -3   0  -6   69.06    4.30
   3   0   6   68.95    5.17
   3   0   6   62.97    5.12
   3   0   6   75.85    5.57
  -3   0  -7  118.48    7.32
  -3   0  -7  120.39    4.22
   3   0   7  124.20    5.64
  -3   0  -7  118.51    5.72
   3   0   7  122.61    7.34
   3   0   7  114.45    7.40
   3   0   7  130.63    7.84
  -3   0  -8    3.04    1.66
  -3   0  -8    3.44    1.06
   3   0   8    1.79    0.80
   3   0   8    4.50    1.72
   3   0   8    1.74    1.18
   3   0   8    4.10    1.89
  -3   0  -9  325.38   14.13
   3   0   9  322.91    9.45
   3   0   9  351.35   14.82
   3   0   9  338.64   13.78
   3   0   9  331.40   14.28
  -3   0 -10   12.30    3.07
  -3   0 -10    9.38    1.62
   3   0  10   16.47    3.12
   3   0  10   15.89    3.34
   3   0  10   13.78    3.23
  -3   0 -11  120.85    9.31
   3   0  11  120.51    8.63
   3   0  11  130.00    9.64
   3   0  11  141.61    9.83
  -3   0 -12   20.24    4.17
   3   0  12   25.66    4.17
   3   0  12   22.43    4.41
   3   0  12   25.62    4.50
  -3   0 -13   30.44    5.28
   3   0  13   42.75    5.53
   3   0  13   34.66    5.42
   3   0  13   36.37    5.57
  -3   0 -14    3.91    2.67
   3   0  14    3.74    2.08
   3   0  14    2.41    2.72
   3   0  14    2.08    2.05
  -3   0 -15   30.20    5.77
   3   0  15   45.16    6.19
   3   0  15   36.87    6.25
   3   0  15   44.23    6.67
  -3   0 -16   -2.07    2.55
   3   0  16    0.59    2.30
   3   0  16    0.14    1.69
   3   0  16    0.96    1.57
   3   0  17    5.95    2.55
   3   1 -20   -3.58    2.66
  -3  -1  20   -3.56    2.78
  -3  -1  20    2.51    2.23
   3   1 -19   39.46    6.75
  -3  -1  19   33.46    5.59
  -3  -1  19   37.15    6.04
   3   1 -18    0.53    1.91
  -3  -1  18    1.35    2.02
  -3  -1  18    1.37    1.89
  -3  -1  18   -2.12    2.06
   3   1 -17   26.26    5.37
  -3  -1  17   25.12    5.25
  -3  -1  17   23.07    4.39
  -3  -1  17   26.86    4.89
  -3  -1  17   22.63    4.46
   3   1 -16    2.93    2.63
  -3  -1  16    6.64    3.05
  -3  -1  16    8.66    2.80
  -3  -1  16    2.77    2.05
  -3  -1  16    5.19    2.20
   3   1 -15   13.71    3.51
  -3  -1  15   16.47    3.86
  -3  -1  15   18.15    3.63
  -3  -1  15   18.30    3.46
   3   1 -14    1.58    1.11
   3   1 -14    1.01    1.56
  -3  -1  14    2.49    2.21
  -3  -1  14    3.65    1.90
  -3  -1  14   -0.25    1.47
   3   1 -13    0.24    1.56
   3   1 -13    0.00    0.81
  -3  -1  13    0.64    1.47
  -3  -1  13    0.68    1.01
  -3  -1  13    0.91    1.26
   3   1 -12   78.50    5.42
   3   1 -12   77.70    6.91
  -3  -1  12   68.43    4.74
  -3  -1  12   74.80    6.87
  -3  -1  12   79.22    5.97
  -3  -1  12   70.52    6.12
   3   1 -11  105.95    7.77
   3   1 -11  106.70    6.28
  -3  -1  11  105.48    6.10
  -3  -1  11  101.83    5.37
  -3  -1  11  106.42    6.54
  -3  -1  11  105.26    7.62
  -3  -1  11  111.21    7.34
   3   1 -10  151.34    7.47
   3   1 -10  134.92    8.26
   3   1 -10  144.93    6.40
  -3  -1  10  143.32    6.53
  -3  -1  10  154.46    7.42
  -3  -1  10  152.13    8.70
  -3  -1  10  145.40    7.99
   3   1  -9   21.73    2.69
   3   1  -9   29.04    3.55
  -3  -1   9   21.66    2.61
  -3  -1   9   24.35    3.25
   3   1  -9   33.29    2.99
  -3  -1   9   32.39    2.97
   3   1  -8  200.35    8.41
   3   1  -8  175.13    8.42
  -3  -1   8  203.25    8.96
   3   1  -8  197.81    6.96
  -3  -1   8  203.27    7.49
   3   1  -8  197.84    7.80
  -3  -1   8  206.00    7.93
   3   1  -7  283.16   10.22
  -3  -1   7  288.23   10.55
   3   1  -7  298.73   10.39
   3   1  -7  290.73    9.81
  -3  -1   7  286.29    9.62
  -3  -1   7  279.49   10.14
   3   1  -7  291.49    8.12
  -3  -1   7  285.42    8.53
  -3  -1   6  715.73   18.00
   3   1  -6  679.53   16.82
  -3  -1   6  721.83   17.42
   3   1  -6  686.31   17.72
   3   1  -6  726.35   17.48
  -3  -1   6  705.59   17.23
  -3  -1   6  694.45   17.09
  -3  -1   6  707.86   14.83
   3   1  -6  685.81   14.18
   3   1  -6  728.04   17.60
  -3  -1   5    1.08    0.55
  -3  -1   5    0.92    0.74
   3   1  -5    1.03    0.64
   3   1  -5    0.32    0.79
  -3  -1   5    1.07    0.62
   3   1  -5    1.61    0.82
  -3  -1   5    2.42    0.81
   3   1  -5    1.50    0.46
  -3  -1   5    1.02    0.80
  -3  -1   5    1.23    0.47
   3   1  -5    0.88    0.64
  -3  -1   4    2.78    0.91
   3   1  -4    2.93    1.14
  -3  -1   4    2.44    0.63
   3   1  -4    2.31    1.02
  -3  -1   4    0.56    0.57
   3   1  -4    2.22    0.66
  -3  -1   4    2.62    0.50
  -3  -1   4    2.07    0.96
   3   1  -4    2.28    0.83
   3   1  -3  175.10    7.40
  -3  -1   3  188.00    7.48
   3   1  -3  193.23    7.02
  -3  -1   3  190.64    7.57
   3   1  -3  182.09    5.04
   3   1  -3  200.49    7.69
  -3  -1   3  192.06    5.18
  -3  -1   3  183.72    7.33
   3   1  -3  183.71    7.48
   3   1  -3  179.06    6.17
   3   1  -3  175.36    5.37
   3   1  -2 1643.59   30.74
  -3  -1   2 1679.76   31.18
  -3  -1   2 1717.03   32.85
   3   1  -2 1638.83   32.68
  -3  -1   2 1711.38   27.36
   3   1  -2 1702.97   31.95
   3   1  -2 1687.80   33.12
  -3  -1   2 1704.39   33.07
   3   1  -2 1669.43   30.46
  -3  -1   2 1636.07   30.39
   3   1  -2 1651.37   33.01
   3   1  -2 1656.75   28.85
  -3  -1   2 1631.99   32.72
  -3  -1   1 1097.41   22.89
   3   1  -1 1089.87   22.87
   3   1  -1 1051.53   21.59
  -3  -1   1 1053.81   21.61
   3   1  -1 1029.20   22.44
  -3  -1   1 1059.66   18.53
   3   1  -1 1079.39   23.26
  -3  -1   1 1089.78   23.29
  -3  -1   1 1045.92   20.42
  -3  -1   1 1060.71   21.61
   3   1  -1 1038.53   21.00
  -3  -1   1 1087.16   21.30
  -3  -1   1 1057.85   23.12
   3   1  -1 1052.44   19.41
  -3  -1   1 1064.59   19.28
  -3  -1   0    7.74    1.34
   3   1   0    3.47    0.96
  -3  -1   0    7.75    1.41
   3   1   0    4.78    1.17
  -3  -1   0    5.99    1.34
   3   1   0    4.19    1.10
  -3  -1   0    5.19    1.24
   3   1   0    3.75    1.10
   3   1   0    3.92    0.92
  -3  -1   0    5.69    1.13
  -3  -1   0    5.30    0.96
  -3  -1   0    5.49    0.92
   3   1   0    5.00    0.83
  -3  -1   0    5.56    0.85
  -3  -1   0    4.39    1.19
  -3  -1  -1  666.98   16.52
  -3  -1  -1  650.13   15.44
  -3  -1  -1  618.64   13.14
   3   1   1  631.85   15.31
  -3  -1  -1  654.90   15.83
   3   1   1  625.36   16.03
  -3  -1  -1  625.64   15.97
  -3  -1  -1  628.07   15.53
   3   1   1  631.53   15.37
  -3  -1  -1  644.54   14.87
  -3  -1  -1  607.77   14.20
  -3  -1  -1  655.75   15.15
  -3  -1  -1  628.60   15.39
  -3  -1  -1  621.40   13.67
   3   1   1  641.47   13.80
  -3  -1  -2    0.35    0.67
  -3  -1  -2    1.43    0.70
   3   1   2    0.32    0.75
  -3  -1  -2    1.80    0.69
  -3  -1  -2    0.53    0.60
  -3  -1  -2   -0.66    1.02
   3   1   2    1.57    0.83
  -3  -1  -2    0.39    0.63
  -3  -1  -2    0.75    0.62
   3   1   2   -0.02    0.80
  -3  -1  -2    0.54    0.56
   3   1   2    1.05    0.58
  -3  -1  -2    0.40    0.43
  -3  -1  -2    0.13    0.45
  -3  -1  -3    4.64    1.20
   3   1   3    6.42    1.24
  -3  -1  -3    5.62    1.12
  -3  -1  -3    3.88    1.19
   3   1   3    6.18    1.38
  -3  -1  -3    5.77    1.31
  -3  -1  -3    5.05    1.27
   3   1   3    4.98    1.29
  -3  -1  -3    6.91    1.38
   3   1   3    4.43    1.16
  -3  -1  -3    5.78    1.25
   3   1   4  871.13   18.47
  -3  -1  -4  863.99   18.36
  -3  -1  -4  824.83   19.96
   3   1   4  844.61   19.58
  -3  -1  -4  823.92   19.55
   3   1   4  799.10   20.16
   3   1   4  823.42   20.30
   3   1   4  839.34   20.36
   3   1   4  821.13   21.00
  -3  -1  -5    0.77    0.97
  -3  -1  -5    1.61    0.65
   3   1   5    1.96    0.79
  -3  -1  -5    1.43    0.78
   3   1   5    1.42    0.82
   3   1   5    1.10    0.88
   3   1   5    0.69    0.83
   3   1   5    0.39    0.94
   3   1   5    2.56    1.21
  -3  -1  -6  933.22   19.58
  -3  -1  -6  950.19   24.16
  -3  -1  -6  964.36   21.56
   3   1   6  961.15   21.37
   3   1   6  930.61   23.91
   3   1   6  956.54   23.68
   3   1   6  950.32   24.08
   3   1   6  938.41   24.69
  -3  -1  -7    3.63    0.80
  -3  -1  -7    7.96    2.23
  -3  -1  -7    3.74    1.09
   3   1   7    4.44    1.18
   3   1   7    4.32    1.60
   3   1   7    5.40    1.60
   3   1   7    6.29    1.98
   3   1   7    4.12    1.64
  -3  -1  -8  722.23   15.20
  -3  -1  -8  765.67   22.69
  -3  -1  -8  743.03   19.32
  -3  -1  -8  721.71   17.51
   3   1   8  727.56   22.05
   3   1   8  717.22   21.02
   3   1   8  746.59   22.04
   3   1   8  720.17   22.32
  -3  -1  -9   30.86    1.86
  -3  -1  -9   37.81    4.90
  -3  -1  -9   35.44    3.44
  -3  -1  -9   27.43    2.65
   3   1   9   35.31    4.57
   3   1   9   34.30    4.58
   3   1   9   33.30    4.16
   3   1   9   37.13    4.78
  -3  -1 -10  561.03   20.60
  -3  -1 -10  541.04   14.94
   3   1  10  510.63   18.39
   3   1  10  521.28   19.39
   3   1  10  518.00   19.64
   3   1  10  520.06   19.84
  -3  -1 -11   59.79    6.73
   3   1  11   59.56    6.52
   3   1  11   43.99    5.60
   3   1  11   40.80    5.02
   3   1  11   47.39    5.92
  -3  -1 -12   76.10    7.90
   3   1  12   83.33    8.12
   3   1  12   83.58    7.33
   3   1  12   79.96    7.79
   3   1  12   77.67    7.85
  -3  -1 -13   -0.94    2.02
   3   1  13    0.76    1.49
   3   1  13    0.35    1.48
   3   1  13    1.67    1.77
   3   1  13   -1.87    2.48
  -3  -1 -14   21.37    4.77
   3   1  14   29.62    5.56
   3   1  14   28.80    4.74
   3   1  14   37.41    5.92
  -3  -1 -15   29.13    5.58
   3   1  15   37.26    6.23
   3   1  15   41.69    5.85
   3   1  15   39.89    6.59
  -3  -1 -16   10.80    4.11
   3   1  16   12.23    3.98
   3   1  16   13.59    3.60
   3   1  17    1.49    1.75
  -3  -2  20    1.19    1.68
   3   2 -19    5.89    3.30
  -3  -2  19   -1.36    2.35
  -3  -2  19    2.53    1.84
  -3  -2  19   -0.95    1.97
   3   2 -18    9.54    3.61
  -3  -2  18    8.40    3.24
  -3  -2  18   10.12    3.32
  -3  -2  18    6.25    2.49
  -3  -2  18    4.20    2.67
   3   2 -17   19.53    4.58
  -3  -2  17   15.34    4.09
  -3  -2  17   15.09    3.40
  -3  -2  17   21.00    4.33
  -3  -2  17   13.59    3.63
   3   2 -16   22.16    4.70
  -3  -2  16    8.31    3.09
  -3  -2  16   18.09    3.47
  -3  -2  16   20.99    4.28
   3   2 -15    0.19    1.40
  -3  -2  15    0.06    1.95
  -3  -2  15   -1.13    1.66
  -3  -2  15   -0.21    1.22
   3   2 -14   24.81    3.17
   3   2 -14   15.94    3.64
  -3  -2  14   22.32    4.24
  -3  -2  14   25.43    3.75
  -3  -2  14   27.94    4.45
   3   2 -13  163.97    8.25
   3   2 -13  153.30   10.18
  -3  -2  13  149.81    7.62
  -3  -2  13  156.71   10.45
  -3  -2  13  167.55    8.94
  -3  -2  13  144.78    9.56
   3   2 -12   21.21    2.92
   3   2 -12   28.88    4.10
  -3  -2  12   17.13    2.69
  -3  -2  12   17.69    3.32
  -3  -2  12   20.25    2.90
  -3  -2  12   24.86    3.76
   3   2 -11    1.43    1.24
   3   2 -11    0.91    0.78
  -3  -2  11    1.10    0.78
  -3  -2  11    1.76    1.09
  -3  -2  11    2.19    1.57
  -3  -2  11    1.33    0.81
   3   2 -10   23.94    3.37
   3   2 -10   18.45    2.68
  -3  -2  10   13.74    2.43
  -3  -2  10   15.45    2.18
  -3  -2  10   18.96    3.03
  -3  -2  10   18.88    2.43
   3   2  -9    8.05    1.90
   3   2  -9    5.14    1.50
  -3  -2   9    1.54    0.65
  -3  -2   9    4.27    1.39
  -3  -2   9    2.34    0.89
   3   2  -9    5.27    1.10
  -3  -2   9    3.51    1.11
   3   2  -8  411.92   13.46
   3   2  -8  419.53   13.69
  -3  -2   8  442.41   13.79
   3   2  -8  438.93   10.69
  -3  -2   8  409.58   11.06
   3   2  -8  432.52   13.07
  -3  -2   8  433.46   12.98
   3   2  -7  139.35    7.11
   3   2  -7  141.36    6.80
  -3  -2   7  149.73    7.08
  -3  -2   7  139.30    6.66
   3   2  -7  135.79    4.62
  -3  -2   7  137.72    4.97
   3   2  -7  145.56    7.01
  -3  -2   7  151.72    6.98
   3   2  -6  976.63   21.27
  -3  -2   6  969.23   21.38
   3   2  -6  925.54   22.58
   3   2  -6  959.26   22.44
  -3  -2   6 1029.34   22.72
  -3  -2   6  984.32   21.20
   3   2  -6  949.80   17.20
  -3  -2   6  933.98   17.61
   3   2  -5  254.83    9.65
   3   2  -5  259.02    8.11
  -3  -2   5  251.79    8.10
   3   2  -5  252.63    9.51
  -3  -2   5  267.54    9.59
  -3  -2   5  240.22    7.86
  -3  -2   5  245.50    5.40
  -3  -2   5  249.83    9.38
   3   2  -4   68.60    4.00
   3   2  -4   61.48    4.39
   3   2  -4   66.67    3.39
  -3  -2   4   62.40    3.29
   3   2  -4   56.78    2.33
   3   2  -4   62.75    4.50
  -3  -2   4   67.81    4.57
  -3  -2   4   62.37    3.31
  -3  -2   4   64.44    4.38
   3   2  -4   65.16    4.04
   3   2  -4   64.00    3.59
  -3  -2   3  968.38   21.76
   3   2  -3  936.87   19.96
  -3  -2   3  928.09   17.73
   3   2  -3  898.19   21.49
   3   2  -3  905.10   17.51
   3   2  -3  917.03   16.32
   3   2  -3  944.90   22.03
  -3  -2   3  972.60   21.94
   3   2  -3  879.94   18.41
   3   2  -3  943.96   20.52
  -3  -2   3  916.81   21.49
   3   2  -3  974.35   19.13
   3   2  -3  898.66   21.67
  -3  -2   2  571.40   13.28
   3   2  -2  556.49   15.12
   3   2  -2  555.44   13.91
  -3  -2   2  555.14   15.04
  -3  -2   2  540.21   11.17
   3   2  -2  557.86   14.39
   3   2  -2  545.55   11.03
   3   2  -2  582.37   15.70
  -3  -2   2  564.07   15.38
  -3  -2   2  536.74   10.87
  -3  -2   2  544.77   10.23
   3   2  -2  563.47   12.50
  -3  -2   2  546.00   15.01
  -3  -2   2  544.84   13.97
   3   2  -2  565.38   12.83
   3   2  -2  558.73   15.40
  -3  -2   2  572.85   12.63
   3   2  -1  511.77   14.19
  -3  -2   1  524.55   14.25
  -3  -2   1  489.01   12.50
   3   2  -1  491.01   13.66
   3   2  -1  522.61   13.58
  -3  -2   1  495.80   11.02
   3   2  -1  521.31   14.74
  -3  -2   1  525.48   14.59
  -3  -2   1  503.55   10.53
  -3  -2   1  468.92   12.78
  -3  -2   1  493.65   11.04
   3   2  -1  506.23   11.85
   3   2  -1  517.18   14.61
  -3  -2   1  502.48   14.27
  -3  -2   1  540.07   13.68
   3   2  -1  518.80   12.16
  -3  -2   1  509.98   11.92
  -3  -2   0  252.39    8.89
   3   2   0  244.80    9.08
  -3  -2   0  255.20    9.12
  -3  -2   0  245.46    8.39
   3   2   0  244.65    8.98
  -3  -2   0  241.80    7.35
  -3  -2   0  250.01    9.28
   3   2   0  244.22    9.36
  -3  -2   0  241.38    6.92
  -3  -2   0  238.21    7.23
  -3  -2   0  244.68    7.01
   3   2   0  246.99    7.54
   3   2   0  247.39    7.71
  -3  -2   0  241.87    7.54
  -3  -2   0  242.83    9.18
   3   2   1  137.15    6.80
  -3  -2  -1  138.21    6.52
   3   2   1  131.93    6.30
  -3  -2  -1  135.14    6.35
  -3  -2  -1  142.77    6.76
  -3  -2  -1  136.61    5.75
   3   2   1  137.22    6.73
  -3  -2  -1  132.98    5.35
  -3  -2  -1  140.44    5.54
   3   2   1  135.16    5.47
  -3  -2  -1  142.17    5.46
  -3  -2  -1  133.61    6.69
  -3  -2  -1  134.93    5.62
   3   2   1  134.47    5.69
  -3  -2  -2  290.79    9.68
  -3  -2  -2  264.97   10.12
   3   2   2  283.69    9.69
  -3  -2  -2  285.51    9.63
   3   2   2  286.40   10.25
  -3  -2  -2  277.99    9.99
  -3  -2  -2  282.11    8.97
   3   2   2  285.85    9.81
   3   2   2  274.41    9.07
  -3  -2  -2  271.37    8.91
  -3  -2  -2  284.79    9.00
   3   2   2  287.34    9.32
  -3  -2  -2  280.15   10.25
  -3  -2  -2  307.53    9.52
   3   2   3  481.24   13.37
  -3  -2  -3  460.35   13.01
   3   2   3  470.67   13.99
  -3  -2  -3  470.50   13.81
   3   2   3  490.19   13.31
   3   2   3  486.29   13.90
   3   2   3  470.70   13.57
  -3  -2  -3  490.72   13.34
   3   2   3  471.20   13.46
  -3  -2  -4   13.25    1.89
  -3  -2  -4    9.38    1.84
  -3  -2  -4   13.90    2.07
   3   2   4   13.01    2.05
   3   2   4   14.56    2.15
  -3  -2  -4   16.68    2.30
   3   2   4   11.69    2.02
   3   2   4   13.77    2.23
   3   2   4   15.71    2.37
  -3  -2  -5   68.88    4.20
  -3  -2  -5   64.02    5.08
   3   2   5   70.54    5.07
   3   2   5   63.30    4.78
   3   2   5   67.36    5.14
  -3  -2  -5   68.96    5.44
[truncated: 557,007 more chars]
