# Supplementary material for: Syntheses, structures and anti­cancer activities of CuII and ZnII complexes containing 1,1′-[(3-fluoro­phen­yl)methyl­ene]bis­[3-(3-fluoro­phen­yl)imidazo[1,5-a]pyridine]
Source: Acta Crystallogr E Crystallogr Commun. 2025 Jan 1;81(Pt 1):47–52. doi: 10.1107/S2056989024011617 (PMC11701767; doi:10.1107/S2056989024011617)
Supplement: Supplementary file 2 [file e-81-00047-Isup2.hkl]

data_I                                                                          
_shelx_title ' hai119_auto_a.res in P-1'                                        
_shelx_refln_list_code          4                                               
_shelx_F_calc_maximum      217.10                                               
_exptl_crystal_F_000       674.00                                               
_reflns_d_resolution_high  0.8001                                               
                                                                                
loop_                                                                           
 _space_group_symop_operation_xyz                                               
 'x, y, z'                                                                      
 '-x, -y, -z'                                                                   
                                                                                
_cell_length_a     9.3994                                                       
_cell_length_b    10.8016                                                       
_cell_length_c    15.2355                                                       
_cell_angle_alpha 104.272                                                       
_cell_angle_beta   99.186                                                       
_cell_angle_gamma 101.529                                                       
                                                                                
_shelx_F_squared_multiplier     1.000                                           
                                                                                
loop_                                                                           
 _refln_index_h                                                                 
 _refln_index_k                                                                 
 _refln_index_l                                                                 
 _refln_F_squared_calc                                                          
 _refln_F_squared_meas                                                          
 _refln_F_squared_sigma                                                         
 _refln_observed_status                                                         
   2   0   0      15580.72      14865.46        65.48 o                         
   3   0   0        385.50        439.21         5.14 o                         
   4   0   0         76.25         72.39         2.77 o                         
   5   0   0         61.41         57.98         2.96 o                         
   6   0   0        555.81        605.70        11.85 o                         
   7   0   0       1029.23       1106.32        18.64 o                         
   8   0   0        452.21        498.98        17.20 o                         
   9   0   0         72.80         72.03         7.43 o                         
  10   0   0        147.97        166.59        13.52 o                         
  11   0   0          1.71         -0.41         5.64 o                         
 -11   1   0         75.16         69.39         9.46 o                         
 -10   1   0        144.96        124.50        10.09 o                         
  -9   1   0         99.30         99.55         9.36 o                         
  -8   1   0         34.66         22.72         4.43 o                         
  -7   1   0         21.33         21.56         3.23 o                         
  -6   1   0        727.77        674.59        13.15 o                         
  -5   1   0       1661.51       1631.61        17.47 o                         
  -4   1   0        407.65        386.61         6.08 o                         
  -3   1   0       5849.12       5849.74        31.38 o                         
  -2   1   0       4339.01       4430.05        25.74 o                         
  -1   1   0        258.95        207.99         5.09 o                         
   1   1   0       2972.47       3363.23        14.42 o                         
   2   1   0        223.25        221.57         3.07 o                         
   3   1   0         31.34         24.49         1.26 o                         
   4   1   0        483.72        479.65         6.25 o                         
   5   1   0       1313.37       1269.24        15.74 o                         
   6   1   0         11.27          7.25         2.12 o                         
   7   1   0        624.30        619.08        12.84 o                         
   8   1   0        239.11        247.34        10.02 o                         
   9   1   0          1.15          3.22         3.88 o                         
  10   1   0         10.73         12.37         7.38 o                         
 -11   2   0         31.87         34.19         7.56 o                         
 -10   2   0         44.00         43.11         6.47 o                         
  -9   2   0         80.70         80.57         9.50 o                         
  -8   2   0         59.61         73.23         6.63 o                         
  -7   2   0          8.74         10.54         1.90 o                         
  -6   2   0        821.04        775.30        17.75 o                         
  -5   2   0       1093.31       1080.02        17.43 o                         
  -4   2   0        534.05        563.29         8.18 o                         
  -3   2   0         59.57         61.33         1.97 o                         
  -2   2   0        978.03        958.22         8.81 o                         
  -1   2   0       1076.84        956.30         8.61 o                         
   0   2   0        695.29        655.38         6.37 o                         
   1   2   0        107.73        139.85         2.57 o                         
   2   2   0       1390.64       1277.24         8.89 o                         
   3   2   0       1164.53       1137.93         9.70 o                         
   4   2   0        423.17        444.39         6.82 o                         
   5   2   0       1290.77       1285.51        12.96 o                         
   6   2   0        203.08        213.15         4.61 o                         
   7   2   0          0.72          4.06         1.89 o                         
   8   2   0          1.22          1.61         3.29 o                         
   9   2   0        291.10        314.17        17.62 o                         
  10   2   0          0.40         -4.40         5.23 o                         
 -11   3   0        273.53        289.54        18.16 o                         
 -10   3   0         27.37         27.66         5.71 o                         
  -9   3   0         43.84         67.94         6.36 o                         
  -8   3   0          8.02          6.13         2.80 o                         
  -7   3   0          0.41         -0.70         1.84 o                         
  -6   3   0       1162.47       1289.14        18.19 o                         
  -5   3   0       7188.77       6852.02        72.57 o                         
  -4   3   0          3.17          3.62         0.93 o                         
  -3   3   0        743.68        756.63         9.63 o                         
  -2   3   0          3.44          2.46         0.70 o                         
  -1   3   0       2859.94       2960.11        26.10 o                         
   0   3   0         98.19         87.75         2.83 o                         
   1   3   0        495.15        473.19         5.69 o                         
   2   3   0       3915.09       4206.80        21.67 o                         
   3   3   0       3441.38       3322.53        22.54 o                         
   4   3   0        145.22        138.86         4.30 o                         
   5   3   0        650.22        680.74        10.75 o                         
   6   3   0         63.57         64.07         4.94 o                         
   7   3   0        213.40        224.21         8.33 o                         
   8   3   0         74.72         87.62         9.05 o                         
   9   3   0        122.47        134.70        11.78 o                         
  10   3   0        170.04        151.18        13.51 o                         
 -11   4   0        421.66        441.79        30.15 o                         
 -10   4   0        157.68        150.54        10.92 o                         
  -9   4   0        236.71        233.89        14.36 o                         
  -8   4   0         67.27         76.63         6.78 o                         
  -7   4   0         84.83         89.70         3.94 o                         
  -6   4   0         17.10         14.07         1.93 o                         
  -5   4   0       1600.58       1549.71        17.03 o                         
  -4   4   0       2086.72       2146.19        22.29 o                         
  -3   4   0       1279.72       1325.41        15.46 o                         
  -2   4   0        825.89        799.73        10.22 o                         
  -1   4   0         12.57          8.34         1.01 o                         
   0   4   0       5863.17       6223.78        37.60 o                         
   1   4   0        121.69        115.15         3.28 o                         
   2   4   0       2453.18       2566.74        21.39 o                         
   3   4   0       1229.18       1168.70        12.22 o                         
   4   4   0        129.51        116.46         3.77 o                         
   5   4   0        653.12        659.96        13.47 o                         
   6   4   0        694.29        705.93        14.71 o                         
   7   4   0          8.25          9.56         2.92 o                         
   8   4   0        111.88         97.34        10.12 o                         
   9   4   0         13.05          9.32         5.14 o                         
 -11   5   0         79.71         91.84        10.48 o                         
 -10   5   0        154.15        184.38        16.27 o                         
  -9   5   0         67.34         67.86         6.87 o                         
  -8   5   0        203.72        199.01        10.62 o                         
  -7   5   0         16.28         18.53         2.97 o                         
  -6   5   0        712.57        692.10        12.25 o                         
  -5   5   0        219.14        194.65         6.35 o                         
  -4   5   0        489.23        456.24        11.11 o                         
  -3   5   0        543.19        547.29         9.83 o                         
  -2   5   0       3935.94       3857.55        42.58 o                         
  -1   5   0        314.70        256.67         6.37 o                         
   0   5   0       4580.67       5001.31        40.67 o                         
   1   5   0       1243.28       1435.12        15.25 o                         
   2   5   0          0.94          0.52         1.18 o                         
   3   5   0         44.06         65.58         4.82 o                         
   4   5   0       1356.70       1335.84        18.56 o                         
   5   5   0         22.59         16.87         2.97 o                         
   6   5   0         11.64         11.75         2.67 o                         
   7   5   0        351.11        338.91        14.75 o                         
   8   5   0        666.93        664.39        25.98 o                         
   9   5   0          2.62          8.60         5.75 o                         
 -11   6   0         11.23         15.91         5.37 o                         
 -10   6   0        222.05        227.88        14.40 o                         
  -9   6   0        151.06        159.28        10.34 o                         
  -8   6   0        246.16        261.77        12.19 o                         
  -7   6   0        388.28        406.93         9.69 o                         
  -6   6   0       1067.61       1056.52        17.19 o                         
  -5   6   0        402.09        346.79        10.60 o                         
  -4   6   0          2.80          2.59         1.61 o                         
  -3   6   0        145.63        125.36         5.82 o                         
  -2   6   0        355.83        349.47         8.96 o                         
  -1   6   0       1240.75       1263.80        18.62 o                         
   0   6   0        908.08        864.79        11.69 o                         
   1   6   0        751.07        750.08        19.23 o                         
   2   6   0       1393.42       1342.32        18.80 o                         
   3   6   0        299.34        303.46         8.96 o                         
   4   6   0        147.30        170.94         7.18 o                         
   5   6   0         37.81         31.61         3.44 o                         
   6   6   0         11.93         15.74         3.46 o                         
   7   6   0        129.80        136.51        10.78 o                         
   8   6   0        241.14        281.65        27.28 o                         
 -11   7   0         17.79          5.60         6.58 o                         
 -10   7   0        101.12         93.72        15.34 o                         
  -9   7   0        102.44         88.02         8.99 o                         
  -8   7   0        317.33        314.01        14.88 o                         
  -7   7   0        165.31        174.52         8.81 o                         
  -6   7   0          6.25         11.48         2.53 o                         
  -5   7   0        495.41        500.90        14.30 o                         
  -4   7   0         92.61         92.46         9.06 o                         
  -3   7   0         14.56          9.79         2.30 o                         
  -2   7   0       1325.79       1317.67        22.12 o                         
  -1   7   0        557.57        513.92         9.30 o                         
   0   7   0         67.58         61.46         4.37 o                         
   1   7   0        101.33        107.70         7.03 o                         
   2   7   0        495.63        502.45        11.94 o                         
   3   7   0       1019.94       1044.15        17.98 o                         
   4   7   0          0.41         -1.55         1.89 o                         
   5   7   0        625.32        611.72        17.00 o                         
   6   7   0         47.33         39.38         7.05 o                         
   7   7   0         14.42         10.56        11.01 o                         
 -10   8   0         13.63         -0.89        10.24 o                         
  -9   8   0        109.71        102.29        16.21 o                         
  -8   8   0        246.28        239.25        22.90 o                         
  -7   8   0        107.44        113.04         9.52 o                         
  -6   8   0        676.32        685.10        17.94 o                         
  -5   8   0          4.03          4.49         2.50 o                         
  -4   8   0        343.15        348.35        11.49 o                         
  -3   8   0        452.77        446.59        16.13 o                         
  -2   8   0         75.03         80.63         4.62 o                         
  -1   8   0        145.45        138.22         7.19 o                         
   0   8   0          1.40          2.87         1.88 o                         
   1   8   0         60.47         45.00         4.94 o                         
   2   8   0         58.08         72.62         6.49 o                         
   3   8   0        615.20        672.31        17.85 o                         
   4   8   0        266.58        268.82        13.54 o                         
   5   8   0         26.96         18.77         4.31 o                         
   6   8   0         36.58         32.27         6.88 o                         
   7   8   0        105.65        112.33        13.91 o                         
 -10   9   0          5.42         13.01        12.05 o                         
  -9   9   0         15.91         12.36         8.85 o                         
  -8   9   0         86.85         77.91        21.04 o                         
  -7   9   0        220.90        194.92        17.24 o                         
  -6   9   0        362.58        373.78        23.66 o                         
  -5   9   0        893.02        908.61        20.10 o                         
  -4   9   0       1781.88       1791.44        29.92 o                         
  -3   9   0        331.50        363.55        15.66 o                         
  -2   9   0         63.28         55.30         6.59 o                         
  -1   9   0        193.95        197.30         9.12 o                         
   0   9   0         65.37         91.81         8.49 o                         
   1   9   0         27.95         17.06         4.46 o                         
   2   9   0         41.64         32.51         4.83 o                         
   3   9   0        573.43        602.61        19.90 o                         
   4   9   0        537.27        523.87        23.38 o                         
   5   9   0          0.50         -0.60         3.73 o                         
   6   9   0          0.40         -3.05         5.01 o                         
  -9  10   0          0.57         -3.67         7.28 o                         
  -8  10   0        119.97        135.46        19.46 o                         
  -7  10   0          7.93         28.64         6.49 o                         
  -6  10   0        610.42        615.47        26.17 o                         
  -5  10   0          0.64          9.99         4.34 o                         
  -4  10   0        339.44        349.20        16.29 o                         
  -3  10   0        307.82        298.28        20.08 o                         
  -2  10   0        181.53        201.96        12.70 o                         
  -1  10   0        189.60        167.29        11.76 o                         
   0  10   0         62.55         61.96         7.59 o                         
   1  10   0          3.65          6.46         3.70 o                         
   2  10   0         37.91         27.83         5.72 o                         
   3  10   0         58.30         47.50         9.32 o                         
   4  10   0         59.62         59.64        10.87 o                         
   5  10   0         37.28         41.46        20.70 o                         
  -8  11   0        114.58        120.69        17.15 o                         
  -7  11   0         17.41         16.79         5.81 o                         
  -6  11   0         50.39         49.31         8.67 o                         
  -5  11   0         38.76         55.43         8.53 o                         
  -4  11   0         37.55         25.38         5.29 o                         
  -3  11   0        178.02        141.07        11.32 o                         
  -2  11   0       1008.58        999.50        30.40 o                         
  -1  11   0        575.14        571.92        23.09 o                         
   0  11   0         35.83         48.61         7.75 o                         
   1  11   0         72.42         75.01        12.42 o                         
   2  11   0         33.44         14.51         9.45 o                         
   3  11   0          7.37          4.71         5.58 o                         
  -7  12   0        113.88        177.46        21.06 o                         
  -6  12   0          0.28         -1.09         5.06 o                         
  -5  12   0          0.91          2.66         4.73 o                         
  -4  12   0         10.89          9.77         5.58 o                         
  -3  12   0          3.91         -0.13         4.24 o                         
  -2  12   0        421.30        464.84        29.36 o                         
  -1  12   0        223.61        229.15        17.76 o                         
   0  12   0          2.69         17.94         5.31 o                         
   1  12   0          3.22          1.05         6.26 o                         
  -4  13   0         46.07         27.46        10.54 o                         
  -3  13   0          2.23         -0.98         4.38 o                         
  -2  13   0        102.60        102.24        11.13 o                         
   1 -13   1          7.77          0.20         4.68 o                         
   2 -13   1        205.24        218.98        15.65 o                         
   3 -13   1         25.79         26.09         6.25 o                         
   4 -13   1         10.43          0.91         4.94 o                         
  -2 -12   1         45.91         70.40        18.67 o                         
  -1 -12   1         52.14         61.72        11.36 o                         
   0 -12   1         43.12         43.87         7.19 o                         
   1 -12   1         53.83         48.32         7.66 o                         
   2 -12   1         83.80         84.33         9.54 o                         
   3 -12   1        244.17        220.58        14.70 o                         
   4 -12   1         17.18         16.79         5.07 o                         
   5 -12   1          9.29         10.23         5.32 o                         
   6 -12   1          4.07          9.57         5.49 o                         
   7 -12   1         95.06         82.64        15.12 o                         
  -3 -11   1        198.42        157.53        24.20 o                         
  -2 -11   1         44.18         39.92         8.88 o                         
  -1 -11   1        257.07        271.68        19.38 o                         
   0 -11   1         44.84         51.87         7.38 o                         
   1 -11   1         97.62         95.09         9.39 o                         
   2 -11   1         33.79         37.32         6.49 o                         
   3 -11   1        441.98        443.43        19.53 o                         
   4 -11   1        144.30        149.23        11.29 o                         
   5 -11   1          3.28         -2.22         5.29 o                         
   6 -11   1          0.46         -0.03         4.92 o                         
   7 -11   1          1.03          7.07         4.84 o                         
   8 -11   1          0.60         17.88        13.75 o                         
  -5 -10   1         62.62         86.60        16.02 o                         
  -4 -10   1          8.06         -3.08         5.95 o                         
  -3 -10   1        301.46        290.77        21.36 o                         
  -2 -10   1        136.57        115.51        10.15 o                         
  -1 -10   1          2.10         -1.32         3.17 o                         
   0 -10   1         61.17         53.38         7.01 o                         
   1 -10   1       1498.02       1443.20        34.90 o                         
   2 -10   1        154.13        134.05        13.98 o                         
   3 -10   1       1743.00       1708.38        37.53 o                         
   4 -10   1       2147.13       2126.17        46.32 o                         
   5 -10   1        133.79        154.23        10.72 o                         
   6 -10   1         53.09         40.87         9.40 o                         
   7 -10   1          2.45         -1.83         7.11 o                         
   8 -10   1         32.16         30.44        10.73 o                         
   9 -10   1         22.72         19.11         8.41 o                         
  -6  -9   1          2.36         -2.76         4.81 o                         
  -5  -9   1         52.28         54.75         8.60 o                         
  -4  -9   1        184.33        170.76        16.17 o                         
  -3  -9   1        117.59        137.31        13.97 o                         
  -2  -9   1        370.23        393.34        17.20 o                         
  -1  -9   1        779.57        782.62        31.35 o                         
   0  -9   1        541.15        528.30        19.39 o                         
   1  -9   1          2.53          4.73         3.49 o                         
   2  -9   1        333.79        323.70        14.76 o                         
   3  -9   1         29.30         44.67         6.88 o                         
   4  -9   1        145.89        143.62        10.37 o                         
   5  -9   1         75.14         62.64         5.94 o                         
   6  -9   1       1614.78       1637.94        31.85 o                         
   7  -9   1        177.00        168.75        17.21 o                         
   8  -9   1         17.72          9.90        10.87 o                         
   9  -9   1          3.93         -2.09         7.88 o                         
  10  -9   1         37.08         18.99         8.64 o                         
  -7  -8   1         33.83         33.08         6.65 o                         
  -6  -8   1         46.66         54.09         9.58 o                         
  -5  -8   1         22.90         22.66         4.56 o                         
  -4  -8   1        172.90        150.65        10.04 o                         
  -3  -8   1        140.20        125.03         9.37 o                         
  -2  -8   1        246.05        259.82        13.10 o                         
  -1  -8   1        186.14        168.93        10.33 o                         
   0  -8   1        256.59        266.41         7.52 o                         
   1  -8   1        310.43        270.05        12.68 o                         
   2  -8   1        746.08        724.85        17.57 o                         
   3  -8   1        264.19        263.39        12.32 o                         
   4  -8   1          9.15         11.39         3.01 o                         
   5  -8   1         68.23         64.00         5.47 o                         
   6  -8   1        972.62       1015.07        20.98 o                         
   7  -8   1        429.49        437.60        14.30 o                         
   8  -8   1         44.64         52.18         6.02 o                         
   9  -8   1         79.10         69.71         8.80 o                         
  10  -8   1        144.06        127.27        14.28 o                         
  -8  -7   1        223.67        243.78        25.65 o                         
  -7  -7   1        181.30        197.59        14.70 o                         
  -6  -7   1         13.03         17.19         3.97 o                         
  -5  -7   1        111.28        121.71         7.34 o                         
  -4  -7   1         84.00         97.11         5.49 o                         
  -3  -7   1          4.94         -1.21         2.19 o                         
  -2  -7   1       1480.54       1467.99        27.08 o                         
  -1  -7   1        864.90        823.92        25.04 o                         
   0  -7   1        225.92        212.56        10.64 o                         
   1  -7   1        495.56        460.68        20.88 o                         
   2  -7   1         42.48         34.72         3.84 o                         
   3  -7   1          2.70          5.88         1.99 o                         
   4  -7   1        138.69        133.34         6.75 o                         
   5  -7   1         26.18         16.37         2.96 o                         
   6  -7   1       2127.97       2119.06        28.10 o                         
   7  -7   1        314.49        319.13         9.54 o                         
   8  -7   1        192.17        189.69        10.77 o                         
   9  -7   1          6.83          4.92         3.53 o                         
  10  -7   1         60.59         44.39         6.16 o                         
  -8  -6   1        216.56        222.29        24.13 o                         
  -7  -6   1        955.53        994.22        26.36 o                         
  -6  -6   1         41.53         35.53         4.38 o                         
  -5  -6   1          7.02          0.51         2.70 o                         
  -4  -6   1        296.51        313.79         8.29 o                         
  -3  -6   1        838.59        840.65        13.26 o                         
  -2  -6   1        118.48        105.19         4.42 o                         
  -1  -6   1         67.51         69.73         5.09 o                         
   0  -6   1       3432.94       3607.89        52.53 o                         
   1  -6   1       6868.33       6632.94        70.75 o                         
   2  -6   1         20.41          5.46         1.45 o                         
   3  -6   1          7.06         11.52         1.93 o                         
   4  -6   1         26.72         28.33         3.14 o                         
   5  -6   1          1.25          0.61         1.79 o                         
   6  -6   1        109.70        121.14         6.05 o                         
   7  -6   1        267.96        280.19         8.56 o                         
   8  -6   1         31.62         32.66         4.77 o                         
   9  -6   1         62.23         53.45         6.21 o                         
  10  -6   1          1.70          3.49         4.06 o                         
  11  -6   1         56.99         45.11         9.64 o                         
  -9  -5   1        306.38        323.52        19.08 o                         
  -8  -5   1          4.10         -1.45         4.94 o                         
  -7  -5   1          0.83         -0.64         2.72 o                         
  -6  -5   1         63.27         75.91         5.41 o                         
  -5  -5   1       2596.98       2539.14        35.29 o                         
  -4  -5   1        430.25        463.68         8.59 o                         
  -3  -5   1       1761.25       1801.94        19.91 o                         
  -2  -5   1          3.64          4.53         1.15 o                         
  -1  -5   1          3.33          7.54         1.83 o                         
   0  -5   1        147.60        114.59         6.54 o                         
   1  -5   1       2749.11       2529.24        28.88 o                         
   2  -5   1       1402.73       1371.18        20.30 o                         
   3  -5   1        178.14        141.38         5.38 o                         
   4  -5   1        508.41        541.51        12.63 o                         
   5  -5   1       1051.81       1148.67        17.58 o                         
   6  -5   1         53.23         36.53         2.99 o                         
   7  -5   1        299.76        285.51         8.28 o                         
   8  -5   1        283.45        281.95        12.76 o                         
   9  -5   1         84.68         92.70         8.10 o                         
  10  -5   1         14.27         11.96         4.66 o                         
  11  -5   1        117.18        143.44        11.66 o                         
  -9  -4   1         67.48         55.87         8.11 o                         
  -8  -4   1          1.34         -0.30         3.97 o                         
  -7  -4   1         12.08          9.86         2.34 o                         
  -6  -4   1        123.09        137.75         6.61 o                         
  -5  -4   1       2744.44       2624.77        39.75 o                         
  -4  -4   1        503.84        503.16         9.01 o                         
  -3  -4   1       1061.81       1193.37        11.90 o                         
  -2  -4   1        523.62        624.32         9.19 o                         
  -1  -4   1        329.77        323.60         5.09 o                         
   0  -4   1        742.19        814.33        10.20 o                         
   1  -4   1       1373.42       1416.80        21.84 o                         
   2  -4   1       1021.26       1081.96        12.25 o                         
   3  -4   1        528.21        497.66         8.79 o                         
   4  -4   1        405.37        384.12         7.64 o                         
   5  -4   1        272.93        290.37         7.05 o                         
   6  -4   1       1379.12       1296.17        17.88 o                         
   7  -4   1        349.91        384.49        10.18 o                         
   8  -4   1        264.07        292.73        12.82 o                         
   9  -4   1         38.78         23.61         4.91 o                         
  10  -4   1         31.74         40.59         6.22 o                         
  11  -4   1         12.74         15.80         5.57 o                         
 -10  -3   1         28.82         24.48         7.06 o                         
  -9  -3   1         20.62         15.55         9.15 o                         
  -8  -3   1         22.14         29.10         5.88 o                         
  -7  -3   1          0.73          0.33         1.99 o                         
  -6  -3   1         21.65         26.67         1.89 o                         
  -5  -3   1        359.69        338.89         6.54 o                         
  -4  -3   1       8076.89       7844.32        49.51 o                         
  -3  -3   1        776.55        801.51         8.10 o                         
  -2  -3   1          3.34          1.47         0.52 o                         
  -1  -3   1       1786.59       1742.67        12.09 o                         
   0  -3   1       5035.71       5335.99        50.74 o                         
   1  -3   1       1890.64       1935.90        22.58 o                         
   2  -3   1       3220.38       3216.28        23.96 o                         
   3  -3   1       1026.39       1055.55        11.58 o                         
   4  -3   1         15.23         21.77         1.69 o                         
   5  -3   1        764.26        780.90        11.45 o                         
   6  -3   1       2257.72       2211.02        29.92 o                         
   7  -3   1        510.41        467.81         8.10 o                         
   8  -3   1          9.55          3.45         2.99 o                         
   9  -3   1          0.62         -0.59         3.25 o                         
  10  -3   1        228.61        234.82        13.62 o                         
  11  -3   1          7.80         11.56         5.40 o                         
 -10  -2   1        330.03        323.72        18.94 o                         
  -9  -2   1         33.03         45.58         7.27 o                         
  -8  -2   1        359.58        377.04        17.71 o                         
  -7  -2   1          2.01          2.04         1.58 o                         
  -6  -2   1         22.69         21.44         1.91 o                         
  -5  -2   1        741.83        749.55         8.20 o                         
  -4  -2   1       2809.98       2698.75        19.03 o                         
  -3  -2   1       2371.56       2356.11        15.97 o                         
  -2  -2   1       1362.34       1435.76         9.26 o                         
  -1  -2   1        918.67        871.75         6.29 o                         
   0  -2   1          9.30          9.09         1.56 o                         
   1  -2   1       1773.96       1848.38        16.23 o                         
   2  -2   1       1313.16       1477.53        13.54 o                         
   3  -2   1        430.21        443.23         6.72 o                         
   4  -2   1       1577.18       1577.34        15.88 o                         
   5  -2   1        354.54        364.71         7.50 o                         
   6  -2   1        477.44        447.94         7.98 o                         
   7  -2   1        382.89        356.22        11.59 o                         
   8  -2   1        209.38        218.78        11.18 o                         
   9  -2   1         57.93         59.51         6.04 o                         
  10  -2   1        151.73        142.31        10.70 o                         
  11  -2   1        101.90         99.09        13.93 o                         
 -11  -1   1          0.27         -4.51         5.11 o                         
 -10  -1   1        145.35        151.75        12.82 o                         
  -9  -1   1        109.71        103.27        10.12 o                         
  -8  -1   1          4.19          1.20         4.36 o                         
  -7  -1   1        123.05        123.86         6.29 o                         
  -6  -1   1        360.23        349.69         7.05 o                         
  -5  -1   1        666.36        698.75         9.83 o                         
  -4  -1   1        726.40        778.58         8.85 o                         
  -3  -1   1       4922.90       4937.58        25.60 o                         
  -2  -1   1        181.94        170.96         2.46 o                         
  -1  -1   1       2460.55       2376.21        11.69 o                         
   1  -1   1       2492.30       2586.88        20.76 o                         
   2  -1   1         87.48        115.91         2.41 o                         
   3  -1   1        112.24        136.38         2.93 o                         
   4  -1   1          6.55         10.22         1.16 o                         
   5  -1   1       1409.57       1384.11        14.27 o                         
   6  -1   1        628.47        621.09        12.58 o                         
   7  -1   1        818.17        840.15        15.50 o                         
   8  -1   1        504.49        547.29        16.39 o                         
   9  -1   1        390.12        402.07        16.54 o                         
  10  -1   1          1.06          1.56         4.48 o                         
  11  -1   1          7.45         10.03         4.46 o                         
 -11   0   1         11.94          2.53         5.09 o                         
 -10   0   1        155.77        171.37        13.55 o                         
  -9   0   1        753.60        782.03        26.74 o                         
  -8   0   1         42.73         43.03         5.41 o                         
  -7   0   1        646.47        721.12        19.06 o                         
  -6   0   1         12.47          8.33         2.20 o                         
  -5   0   1       6916.24       6816.87        54.24 o                         
  -4   0   1        275.58        303.02         4.66 o                         
  -3   0   1       5895.07       6031.16        33.94 o                         
  -2   0   1       4060.83       3977.10        22.30 o                         
  -1   0   1       1362.36       1758.55        17.47 o                         
   1   0   1       1390.57       1450.01        13.12 o                         
   2   0   1        942.38        854.92         6.95 o                         
   3   0   1       1052.94       1013.77         9.22 o                         
   4   0   1        672.21        668.30         8.46 o                         
   5   0   1         37.73         32.71         2.28 o                         
   6   0   1          1.66          1.23         1.22 o                         
   7   0   1         43.90         31.84         3.39 o                         
   8   0   1         59.74         68.21         8.42 o                         
   9   0   1        405.03        449.78        17.75 o                         
  10   0   1        221.99        244.74        14.00 o                         
  11   0   1         25.59         28.78        10.89 o                         
 -11   1   1         18.20         14.41         6.44 o                         
 -10   1   1          0.00         -4.32         5.09 o                         
  -9   1   1        438.62        442.49        19.70 o                         
  -8   1   1        193.94        198.50        10.64 o                         
  -7   1   1        337.59        317.86        11.70 o                         
  -6   1   1         41.32         41.33         3.30 o                         
  -5   1   1        713.08        696.39        11.18 o                         
  -4   1   1       3946.58       3907.75        29.12 o                         
  -3   1   1         34.14         21.13         1.21 o                         
  -2   1   1      19092.41      18574.93        91.55 o                         
  -1   1   1      11066.97      10931.91        67.65 o                         
   0   1   1       1863.25       1749.91        68.73 o                         
   1   1   1       2303.87       2420.36        13.04 o                         
   2   1   1      16288.69      15840.36        66.42 o                         
   3   1   1       2869.68       2948.57        17.97 o                         
   4   1   1        435.35        407.80         6.63 o                         
   5   1   1       1983.54       2114.47        20.41 o                         
   6   1   1        850.96        840.20        13.44 o                         
   7   1   1         96.10         88.99         5.76 o                         
   8   1   1         17.03         22.67         3.69 o                         
   9   1   1         30.42         34.83         5.45 o                         
  10   1   1         54.20         59.59         7.53 o                         
 -11   2   1        145.14        164.73        13.58 o                         
 -10   2   1         21.03         28.26         8.01 o                         
  -9   2   1         95.99         98.38         9.55 o                         
  -8   2   1         64.05         62.57         7.17 o                         
  -7   2   1          6.03          6.33         1.34 o                         
  -6   2   1          0.74          2.22         1.63 o                         
  -5   2   1        282.17        348.56         6.81 o                         
  -4   2   1        573.53        529.89         8.77 o                         
  -3   2   1       9617.29       9661.75        49.62 o                         
  -2   2   1       7764.05       7750.83        42.64 o                         
  -1   2   1       2871.01       2812.35        19.68 o                         
   0   2   1       3709.37       3732.54        19.40 o                         
   1   2   1      19372.67      18886.67        80.25 o                         
   2   2   1       3436.45       3480.63        19.15 o                         
   3   2   1        548.33        634.71         7.45 o                         
   4   2   1       4818.72       4717.49        33.58 o                         
   5   2   1        141.40        148.80         5.29 o                         
   6   2   1        444.29        424.84         9.37 o                         
   7   2   1        108.68        108.33         6.62 o                         
   8   2   1          0.77         -3.41         3.41 o                         
   9   2   1        297.61        305.23        14.79 o                         
  10   2   1        468.64        494.97        23.69 o                         
 -11   3   1        115.97        112.62        11.51 o                         
 -10   3   1         83.59        100.74        10.04 o                         
  -9   3   1        102.49         94.62         9.30 o                         
  -8   3   1         87.05         68.54         7.35 o                         
  -7   3   1        148.12        133.87         5.49 o                         
  -6   3   1        216.20        229.70         6.67 o                         
  -5   3   1          9.13         12.28         1.39 o                         
  -4   3   1       1267.32       1224.87        12.16 o                         
  -3   3   1        962.78        882.59         8.45 o                         
  -2   3   1       3093.71       3280.16        22.36 o                         
  -1   3   1       1106.10       1021.97        10.40 o                         
   0   3   1       2169.90       2057.69        14.12 o                         
   1   3   1        563.98        529.77         5.61 o                         
   2   3   1        248.30        232.69         3.89 o                         
   3   3   1          8.72          7.06         1.19 o                         
   4   3   1       3424.34       3405.57        27.64 o                         
   5   3   1       1205.33       1146.45        16.77 o                         
   6   3   1         85.53         87.67         4.59 o                         
   7   3   1         14.94         15.06         3.44 o                         
   8   3   1         44.58         42.06         5.66 o                         
   9   3   1        169.13        175.60        11.39 o                         
  10   3   1         45.10         41.31         7.88 o                         
 -11   4   1          0.09          3.52         5.34 o                         
 -10   4   1         15.59         24.52         6.37 o                         
  -9   4   1        297.79        279.70        15.62 o                         
  -8   4   1          0.27         -0.77         3.04 o                         
  -7   4   1         50.31         55.44         4.03 o                         
  -6   4   1        231.09        239.21         6.84 o                         
  -5   4   1       2436.69       2485.16        30.41 o                         
  -4   4   1       1460.82       1516.41        15.31 o                         
  -3   4   1       1721.02       1761.02        17.13 o                         
  -2   4   1       6714.38       6780.58        42.57 o                         
  -1   4   1       4664.90       4831.79        30.90 o                         
   0   4   1       1729.63       1695.08        14.93 o                         
   1   4   1       3416.36       3577.40        25.00 o                         
   2   4   1        238.34        258.04         4.64 o                         
   3   4   1         17.23         13.84         1.47 o                         
   4   4   1        321.45        309.36         7.30 o                         
   5   4   1       1437.29       1401.93        19.30 o                         
   6   4   1        169.24        172.98         8.08 o                         
   7   4   1         14.79         17.45         3.49 o                         
   8   4   1        212.55        213.70        16.40 o                         
   9   4   1        112.16        109.73        16.36 o                         
 -11   5   1         27.79         12.52         8.68 o                         
 -10   5   1        207.42        186.77        13.76 o                         
  -9   5   1        342.84        367.43        20.91 o                         
  -8   5   1        187.51        176.13        10.90 o                         
  -7   5   1        111.93        120.95         6.10 o                         
  -6   5   1        417.86        463.57         8.27 o                         
  -5   5   1        178.85        155.21         5.11 o                         
  -4   5   1        357.42        313.15         8.21 o                         
  -3   5   1         66.34         57.84         3.49 o                         
  -2   5   1        432.84        436.16         8.92 o                         
  -1   5   1       5265.96       5412.85        40.82 o                         
   0   5   1         51.95         80.78         4.00 o                         
   1   5   1          8.94         13.12         1.60 o                         
   2   5   1         29.72         31.41         2.15 o                         
   3   5   1          1.47          1.78         0.96 o                         
   4   5   1        429.14        408.04         8.31 o                         
   5   5   1         43.39         51.07         4.01 o                         
   6   5   1        111.67        113.77         6.63 o                         
   7   5   1         14.07         18.16         4.09 o                         
   8   5   1        131.82        140.32        12.12 o                         
   9   5   1         88.63         99.32        10.86 o                         
 -11   6   1         91.13         92.76        17.92 o                         
 -10   6   1          4.77          7.62         6.97 o                         
  -9   6   1        229.85        225.47        18.74 o                         
  -8   6   1        210.32        234.58        14.57 o                         
  -7   6   1        542.59        544.72        15.79 o                         
  -6   6   1        234.73        231.50         6.67 o                         
  -5   6   1        144.77        137.85         9.63 o                         
  -4   6   1        181.13        188.75         7.53 o                         
  -3   6   1        116.72        118.93         5.02 o                         
  -2   6   1        774.53        778.97        13.92 o                         
  -1   6   1       5540.27       5492.70        41.80 o                         
   0   6   1       2630.57       2777.36        25.62 o                         
   1   6   1          0.36          0.68         1.04 o                         
   2   6   1        837.32        914.63        15.91 o                         
   3   6   1       1023.59       1068.32        18.40 o                         
   4   6   1         64.90         75.68         5.07 o                         
   5   6   1        917.39        881.40        18.40 o                         
   6   6   1        513.35        490.54        17.04 o                         
   7   6   1         22.46         10.45         7.33 o                         
   8   6   1         49.65         40.50        11.87 o                         
 -11   7   1         30.63         25.73         7.64 o                         
 -10   7   1         16.97         10.64        16.70 o                         
  -9   7   1         80.14         79.23        14.09 o                         
  -8   7   1         90.60        105.58        11.76 o                         
  -7   7   1        878.99        936.58        45.92 o                         
  -6   7   1        827.14        813.46        17.62 o                         
  -5   7   1        189.34        189.35         9.37 o                         
  -4   7   1         46.68         55.59         4.19 o                         
  -3   7   1        188.07        201.43         9.38 o                         
  -2   7   1        217.53        229.07         6.80 o                         
  -1   7   1        708.21        678.83        11.11 o                         
   0   7   1       1255.24       1275.39        16.20 o                         
   1   7   1        625.18        609.68        11.08 o                         
   2   7   1        427.72        414.64        10.73 o                         
   3   7   1         32.85         35.57         3.53 o                         
   4   7   1       1520.97       1552.59        24.86 o                         
   5   7   1         43.32         46.97         5.11 o                         
   6   7   1        155.32        138.50        11.15 o                         
   7   7   1         21.36         19.69         6.66 o                         
 -10   8   1         57.76         53.06        13.02 o                         
  -9   8   1          3.52         -0.54        11.45 o                         
  -8   8   1         10.96          1.95         9.13 o                         
  -7   8   1        163.52        158.30        14.33 o                         
  -6   8   1         11.81         13.37         3.22 o                         
  -5   8   1        418.91        417.47        12.99 o                         
  -4   8   1        474.73        464.90        12.79 o                         
  -3   8   1        397.05        390.35        12.56 o                         
  -2   8   1        517.80        508.99        10.91 o                         
  -1   8   1         18.01         18.46         1.74 o                         
   0   8   1        475.45        483.74        10.07 o                         
   1   8   1         46.30         46.88         4.26 o                         
   2   8   1         17.83         11.04         3.53 o                         
   3   8   1          6.34          3.63         3.05 o                         
   4   8   1        428.55        435.62        15.31 o                         
   5   8   1        198.52        178.88        12.40 o                         
   6   8   1         16.70         29.54         7.39 o                         
 -10   9   1          0.44          5.88         7.29 o                         
  -9   9   1          0.71          5.05         9.71 o                         
  -8   9   1         45.48         38.20        10.77 o                         
  -7   9   1         78.35         91.99        11.43 o                         
  -6   9   1        758.12        767.20        27.88 o                         
  -5   9   1        510.14        533.41        20.14 o                         
  -4   9   1         11.90          7.33         3.28 o                         
  -3   9   1         15.80         10.19         3.19 o                         
  -2   9   1         16.22         15.03         4.48 o                         
  -1   9   1         37.32         27.74         3.98 o                         
   0   9   1        146.52        158.04         9.90 o                         
   1   9   1         28.76         16.37         4.40 o                         
   2   9   1        261.84        245.96        12.84 o                         
   3   9   1        474.16        429.29        21.13 o                         
   4   9   1        111.41        125.01         9.91 o                         
   5   9   1        173.22        190.66        12.80 o                         
  -9  10   1         71.12         78.33        11.84 o                         
  -8  10   1        249.56        257.58        19.80 o                         
  -7  10   1          0.45          2.48         5.98 o                         
  -6  10   1       1068.43       1113.64        38.52 o                         
  -5  10   1        441.93        427.93        33.59 o                         
  -4  10   1         21.44         17.41         4.32 o                         
  -3  10   1          4.87          1.15         4.21 o                         
  -2  10   1        548.88        546.81        21.19 o                         
  -1  10   1        587.61        602.95        22.66 o                         
   0  10   1         17.27         11.99         4.71 o                         
   1  10   1         13.99         11.34         4.79 o                         
   2  10   1         75.57         54.40         6.69 o                         
   3  10   1         47.20         55.16         9.39 o                         
   4  10   1          0.22          3.94         5.12 o                         
  -8  11   1         44.50         53.56        20.20 o                         
  -7  11   1        364.46        357.58        21.43 o                         
  -6  11   1         42.30         50.12         8.46 o                         
  -5  11   1        103.49        114.17        12.44 o                         
  -4  11   1         91.83        100.50         9.49 o                         
  -3  11   1         12.77         -1.84         4.14 o                         
  -2  11   1          0.46         -3.91         4.28 o                         
  -1  11   1        227.87        222.49        14.59 o                         
   0  11   1        246.27        237.30        15.31 o                         
   1  11   1         14.46          8.13         3.99 o                         
   2  11   1          2.38         -5.05         5.99 o                         
   3  11   1         90.28         89.46        12.95 o                         
  -6  12   1         37.20         41.40         8.62 o                         
  -5  12   1         24.67         26.13         7.27 o                         
  -4  12   1          1.45         -2.94         5.17 o                         
  -3  12   1        138.91        120.85        11.18 o                         
  -2  12   1        154.40        160.56        12.95 o                         
  -1  12   1         63.72         56.01         8.35 o                         
   0  12   1         80.33         64.66         9.16 o                         
   1  12   1        122.71        151.51        16.66 o                         
   0 -13   2        268.32        232.07        20.70 o                         
   1 -13   2        218.63        214.85        15.67 o                         
   2 -13   2          1.83         -1.37         5.13 o                         
   3 -13   2         68.68         55.53         9.18 o                         
   4 -13   2         55.68         43.45        10.29 o                         
   5 -13   2          0.07          3.29         5.02 o                         
  -2 -12   2        136.50        148.38        16.74 o                         
  -1 -12   2         26.85         29.40         7.73 o                         
   0 -12   2        174.53        203.74        14.49 o                         
   1 -12   2        224.58        235.06        15.43 o                         
   2 -12   2        290.30        247.90        15.63 o                         
   3 -12   2          0.17         -1.95         4.40 o                         
   4 -12   2          5.83          2.81         3.77 o                         
   5 -12   2          3.86          3.04         5.43 o                         
   6 -12   2         21.94         25.21         6.22 o                         
   7 -12   2        153.52        140.82        14.48 o                         
  -4 -11   2        145.87        122.88        15.04 o                         
  -3 -11   2          6.90         17.50         6.85 o                         
  -2 -11   2        100.35        102.99        16.97 o                         
  -1 -11   2          4.15          1.63         4.68 o                         
   0 -11   2         91.78         83.04         8.91 o                         
   1 -11   2        432.23        434.36        26.44 o                         
   2 -11   2        235.14        277.15        15.40 o                         
   3 -11   2         36.79         47.56         6.94 o                         
   4 -11   2         18.71         15.55         4.86 o                         
   5 -11   2        182.02        172.47        12.15 o                         
   6 -11   2         62.05         84.78        13.68 o                         
   7 -11   2          8.51         26.23        13.03 o                         
   8 -11   2        152.63        202.54        34.79 o                         
  -5 -10   2        173.81        160.28        17.02 o                         
  -4 -10   2        123.18        119.67        19.09 o                         
  -3 -10   2         16.71          1.48         5.75 o                         
  -2 -10   2        166.18        183.72        16.18 o                         
  -1 -10   2        472.40        397.23        17.74 o                         
   0 -10   2        169.28        154.71        11.11 o                         
   1 -10   2        283.52        301.70        15.33 o                         
   2 -10   2        596.92        569.45        21.04 o                         
   3 -10   2         88.78        100.03         8.97 o                         
   4 -10   2          0.30         -3.28         3.73 o                         
   5 -10   2         16.62         10.74         3.50 o                         
   6 -10   2         45.81         34.60         8.73 o                         
   7 -10   2        911.66        953.62        40.78 o                         
   8 -10   2          4.38          0.77         7.26 o                         
   9 -10   2         35.47         19.36         9.75 o                         
  -6  -9   2         13.63         14.84         5.27 o                         
  -5  -9   2         63.30         74.79        11.20 o                         
  -4  -9   2        766.85        817.88        35.19 o                         
  -3  -9   2        699.40        710.12        31.23 o                         
  -2  -9   2          1.30         -0.32         3.64 o                         
  -1  -9   2         63.37         58.82         6.62 o                         
   0  -9   2        126.71        133.58        10.53 o                         
   1  -9   2         47.37         66.55         6.93 o                         
   2  -9   2       1189.17       1213.82        30.37 o                         
   3  -9   2       2012.87       2064.55        46.82 o                         
   4  -9   2          9.20          6.42         2.58 o                         
   5  -9   2          5.86          5.15         3.95 o                         
   6  -9   2        166.49        149.34         8.50 o                         
   7  -9   2        576.02        600.66        17.79 o                         
   8  -9   2          2.95          0.56         4.47 o                         
   9  -9   2         92.00         85.11         9.67 o                         
  10  -9   2         16.90          2.66         4.74 o                         
  -7  -8   2         23.72         22.95         7.35 o                         
  -6  -8   2          2.39         -5.15         7.36 o                         
  -5  -8   2          3.19         -3.51         3.97 o                         
  -4  -8   2         13.40          6.94         3.92 o                         
  -3  -8   2        433.88        470.93        17.42 o                         
  -2  -8   2        936.24        893.41        30.45 o                         
  -1  -8   2        218.09        233.24        12.88 o                         
   0  -8   2        154.32        146.10         6.90 o                         
   1  -8   2       1818.72       1835.88        29.40 o                         
   2  -8   2        274.66        270.82        11.65 o                         
   3  -8   2        924.54        936.59        22.70 o                         
   4  -8   2        253.31        263.50        10.39 o                         
   5  -8   2         23.51         23.45         3.44 o                         
   6  -8   2         70.78         68.03         5.63 o                         
   7  -8   2        466.50        450.31        14.92 o                         
   8  -8   2        427.97        442.91        16.71 o                         
   9  -8   2          5.17          2.04         3.80 o                         
  10  -8   2         28.10         18.07         5.79 o                         
  -8  -7   2          6.70          4.17        10.46 o                         
  -7  -7   2        108.23        112.84        11.10 o                         
  -6  -7   2         34.77         34.03         5.99 o                         
  -5  -7   2         23.72         16.98         4.50 o                         
  -4  -7   2          1.16         -1.69         2.27 o                         
  -3  -7   2        564.32        584.52        16.25 o                         
  -2  -7   2        181.83        167.55         9.39 o                         
  -1  -7   2          7.01         10.52         3.50 o                         
   0  -7   2          3.19          2.09         1.86 o                         
   1  -7   2       1544.05       1595.64        24.52 o                         
   2  -7   2       2765.62       2862.85        41.11 o                         
   3  -7   2        208.65        223.13         9.48 o                         
   4  -7   2        177.62        172.56         7.78 o                         
   5  -7   2        982.39        943.09        19.78 o                         
   6  -7   2        417.14        421.76        11.80 o                         
   7  -7   2        637.97        599.02        13.84 o                         
   8  -7   2        916.58        994.47        29.56 o                         
   9  -7   2        249.98        240.16        12.95 o                         
  10  -7   2         91.39         98.13         9.48 o                         
  -9  -6   2        277.50        264.33        29.68 o                         
  -8  -6   2        111.10        112.92        12.76 o                         
  -7  -6   2          4.39          1.15         3.76 o                         
  -6  -6   2        132.15        154.15         9.50 o                         
  -5  -6   2        212.23        234.88        10.68 o                         
  -4  -6   2       1138.04       1080.11        19.73 o                         
  -3  -6   2        878.39        850.18        18.71 o                         
  -2  -6   2       1670.69       1631.64        31.32 o                         
  -1  -6   2        201.87        192.34         9.05 o                         
   0  -6   2          6.88          9.06         1.75 o                         
   1  -6   2        517.32        548.69        14.17 o                         
   2  -6   2        714.84        576.60        13.50 o                         
   3  -6   2        161.11        170.04         7.09 o                         
   4  -6   2         36.81         38.28         3.65 o                         
   5  -6   2         20.27         19.01         3.98 o                         
   6  -6   2        923.89        944.33        16.64 o                         
   7  -6   2          9.64         11.40         2.39 o                         
   8  -6   2        160.51        182.73        10.49 o                         
   9  -6   2        323.07        327.08        15.02 o                         
  10  -6   2        243.91        252.30        13.93 o                         
  11  -6   2          0.68          4.18         3.94 o                         
  -9  -5   2         87.02         61.99        11.47 o                         
  -8  -5   2        490.54        509.72        19.87 o                         
  -7  -5   2         13.63         16.90         3.50 o                         
  -6  -5   2         92.64         94.42         5.80 o                         
  -5  -5   2        680.31        681.53        10.50 o                         
  -4  -5   2        522.49        489.25         7.11 o                         
  -3  -5   2         10.10          8.37         1.92 o                         
  -2  -5   2       2054.56       2158.69        28.98 o                         
  -1  -5   2         16.90         17.13         2.55 o                         
   0  -5   2        515.28        601.17         9.40 o                         
   1  -5   2       2453.19       2478.01        31.32 o                         
   2  -5   2       4585.07       4476.21        55.12 o                         
   3  -5   2        907.99        916.12        16.55 o                         
   4  -5   2        601.00        548.06        13.14 o                         
   5  -5   2        170.31        184.56         6.97 o                         
   6  -5   2         19.41         19.71         2.51 o                         
   7  -5   2         17.36         26.21         3.16 o                         
   8  -5   2         18.14         12.85         2.82 o                         
   9  -5   2         72.67         76.64         7.38 o                         
  10  -5   2         49.77         54.85         6.98 o                         
  11  -5   2         96.55        113.89        12.35 o                         
 -10  -4   2        181.45        183.07        18.05 o                         
  -9  -4   2        123.67         99.64        10.45 o                         
  -8  -4   2        152.42        148.15        11.48 o                         
  -7  -4   2        965.67        983.75        21.69 o                         
  -6  -4   2        150.78        146.47         5.94 o                         
  -5  -4   2         27.45         32.39         2.34 o                         
  -4  -4   2        756.21        800.20        11.85 o                         
  -3  -4   2       1961.51       1890.91        18.33 o                         
  -2  -4   2        131.51        181.39         5.21 o                         
  -1  -4   2       1084.39       1020.45        10.50 o                         
   0  -4   2       3350.91       3312.59        32.29 o                         
   1  -4   2       1602.49       1612.49        18.92 o                         
   2  -4   2       3619.93       3721.53        48.51 o                         
   3  -4   2       6792.78       6789.70        56.23 o                         
   4  -4   2       1831.39       1792.50        19.54 o                         
   5  -4   2        615.71        559.74        11.18 o                         
   6  -4   2        222.05        233.80         7.42 o                         
   7  -4   2        574.90        582.66        13.13 o                         
   8  -4   2         41.80         45.63         5.48 o                         
   9  -4   2         86.70         90.12         7.93 o                         
  10  -4   2        463.34        472.82        21.66 o                         
  11  -4   2        106.66        110.70        10.03 o                         
 -10  -3   2         27.09         16.68         5.48 o                         
  -9  -3   2         74.86         84.84         9.40 o                         
  -8  -3   2          1.47          4.41         4.47 o                         
  -7  -3   2        136.31        122.30         5.78 o                         
  -6  -3   2        393.57        413.26         7.86 o                         
  -5  -3   2        512.50        475.53         7.86 o                         
  -4  -3   2       2682.02       2662.09        19.64 o                         
  -3  -3   2       5918.59       6146.51        34.61 o                         
  -2  -3   2         19.66         22.73         1.10 o                         
  -1  -3   2        951.53       1071.63         9.92 o                         
   0  -3   2       1837.05       1670.99        20.30 o                         
   1  -3   2       3008.10       3099.12        24.58 o                         
   2  -3   2        176.02        136.51         4.50 o                         
   3  -3   2        566.22        587.65         8.76 o                         
   4  -3   2       1329.13       1283.83        14.87 o                         
   5  -3   2       5404.14       5461.60        56.57 o                         
   6  -3   2        814.21        792.31        14.78 o                         
   7  -3   2        152.28        160.55         6.10 o                         
   8  -3   2         77.30         72.59         6.77 o                         
   9  -3   2         28.94         17.87         4.23 o                         
  10  -3   2         19.24         19.72         4.33 o                         
  11  -3   2         86.91        103.20         9.81 o                         
 -10  -2   2         20.69         18.17         6.25 o                         
  -9  -2   2        188.04        197.28        13.82 o                         
  -8  -2   2        135.39        153.41        11.38 o                         
  -7  -2   2          8.47         11.00         2.00 o                         
  -6  -2   2        331.38        327.99        10.43 o                         
  -5  -2   2        755.99        727.52        10.12 o                         
  -4  -2   2        346.10        357.41         5.69 o                         
  -3  -2   2       2717.70       2577.44        14.72 o                         
  -2  -2   2        368.74        379.42         5.49 o                         
  -1  -2   2      12217.70      12214.66        62.27 o                         
   0  -2   2       8687.25       8525.63        64.64 o                         
   1  -2   2      14696.49      15356.25       144.70 o                         
   2  -2   2         50.65         36.28         1.95 o                         
   3  -2   2        439.00        419.81         6.57 o                         
   4  -2   2         10.52          6.28         1.24 o                         
   5  -2   2        632.31        571.97         9.64 o                         
   6  -2   2        933.68        933.22        13.90 o                         
   7  -2   2         12.79         13.28         2.26 o                         
   8  -2   2        136.83        148.47         9.32 o                         
   9  -2   2         13.34         10.55         4.74 o                         
  10  -2   2         30.00         28.15         5.11 o                         
  11  -2   2          4.71          6.34         4.46 o                         
 -11  -1   2         14.07         12.79         5.21 o                         
 -10  -1   2         10.84          7.92         5.22 o                         
  -9  -1   2         97.33         97.53        10.20 o                         
  -8  -1   2        422.99        467.27        20.89 o                         
  -7  -1   2         75.31         74.47         3.70 o                         
  -6  -1   2        685.98        700.49        11.26 o                         
  -5  -1   2       1515.19       1561.01        16.52 o                         
  -4  -1   2       1021.78        953.11        12.47 o                         
  -3  -1   2       8106.19       7767.34        40.26 o                         
  -2  -1   2        815.22        828.78         7.78 o                         
  -1  -1   2       2794.08       2713.50        17.82 o                         
   0  -1   2        551.50        449.78         6.03 o                         
   1  -1   2         29.73         25.57         1.30 o                         
   2  -1   2       1295.24       1237.05        10.68 o                         
   3  -1   2         32.87         42.81         1.86 o                         
   4  -1   2        560.38        554.78         7.74 o                         
   5  -1   2        222.36        181.06         5.43 o                         
   6  -1   2       1897.05       1937.67        22.85 o                         
   7  -1   2        288.65        273.48         9.29 o                         
   8  -1   2        289.60        293.30        13.14 o                         
   9  -1   2        176.44        170.99         9.98 o                         
  10  -1   2        144.15        168.76        11.78 o                         
  11  -1   2         19.99         15.26         4.77 o                         
 -11   0   2         33.68         19.46         6.36 o                         
 -10   0   2        172.33        166.62        13.16 o                         
  -9   0   2        576.77        584.38        22.82 o                         
  -8   0   2        920.45        973.15        27.72 o                         
  -7   0   2        304.01        312.19        14.20 o                         
  -6   0   2        863.36        803.61        15.68 o                         
  -5   0   2        472.27        504.48        11.12 o                         
  -4   0   2       2377.09       2510.53        20.32 o                         
  -3   0   2       5771.16       5795.78        38.30 o                         
  -2   0   2      24262.06      23649.96       135.31 o                         
  -1   0   2       6248.17       6183.07        33.46 o                         
   0   0   2       1650.38       1763.18        13.03 o                         
   1   0   2        165.67        185.19         2.59 o                         
   2   0   2        246.78        227.99         3.53 o                         
   3   0   2       1700.74       1635.56        12.66 o                         
   4   0   2         56.95         62.98         2.79 o                         
   5   0   2          9.82         19.60         2.14 o                         
   6   0   2       2658.30       2677.09        28.62 o                         
   7   0   2        301.48        284.41         9.70 o                         
   8   0   2         10.62          8.06         2.98 o                         
   9   0   2         90.00         74.76         7.66 o                         
  10   0   2        101.89        112.76        10.05 o                         
 -11   1   2          4.11         10.43         5.99 o                         
 -10   1   2        155.91        148.24        12.16 o                         
  -9   1   2        279.10        291.12        18.62 o                         
  -8   1   2          4.40          6.09         3.92 o                         
  -7   1   2        394.44        370.60        10.17 o                         
  -6   1   2       8005.56       8027.25        79.86 o                         
  -5   1   2       2152.73       1988.32        18.28 o                         
  -4   1   2       7937.29       7753.77        59.10 o                         
  -3   1   2       6780.53       7066.21        44.61 o                         
  -2   1   2       2855.26       2753.24        20.24 o                         
  -1   1   2        160.31        122.91         2.37 o                         
   0   1   2        961.43        856.20         6.59 o                         
   1   1   2      14367.77      14598.24        64.90 o                         
   2   1   2         84.28         81.07         2.24 o                         
   3   1   2          5.01          2.85         0.77 o                         
   4   1   2       1029.01       1029.51        11.78 o                         
   5   1   2       1031.28       1016.77        15.68 o                         
   6   1   2         67.84         70.48         4.38 o                         
   7   1   2         11.99          5.59         1.89 o                         
   8   1   2          2.29          1.58         3.47 o                         
   9   1   2         21.62         12.27         4.36 o                         
  10   1   2         54.59         77.20         8.45 o                         
 -11   2   2         29.48         43.13         8.78 o                         
 -10   2   2         28.54         35.33         6.72 o                         
  -9   2   2         52.92         56.08         7.20 o                         
  -8   2   2          0.28          3.35         4.38 o                         
  -7   2   2        131.29        119.15         4.19 o                         
  -6   2   2       1685.10       1653.55        18.97 o                         
  -5   2   2       4447.02       4187.33        33.51 o                         
  -4   2   2        325.74        390.06         7.94 o                         
  -3   2   2       3617.30       3816.86        26.71 o                         
  -2   2   2        481.21        472.45         5.84 o                         
  -1   2   2       2430.00       2553.97        17.03 o                         
   0   2   2       3652.19       4144.82        20.43 o                         
   1   2   2      12661.98      12770.63        55.08 o                         
   2   2   2       1429.70       1400.79        11.85 o                         
   3   2   2       1210.25       1316.02        11.86 o                         
   4   2   2        817.46        816.19        11.54 o                         
   5   2   2       1286.21       1312.00        19.68 o                         
   6   2   2        356.41        325.84         8.79 o                         
   7   2   2         25.38          9.41         2.76 o                         
   8   2   2         54.31         58.09         5.54 o                         
   9   2   2        213.22        215.25        12.66 o                         
  10   2   2         39.52         39.45        12.46 o                         
 -11   3   2         15.80         19.65         6.94 o                         
 -10   3   2          0.40          1.63         7.13 o                         
  -9   3   2          5.09          4.00         4.05 o                         
  -8   3   2        213.27        189.05        11.86 o                         
  -7   3   2          0.49          0.23         0.96 o                         
  -6   3   2          5.27          1.07         1.65 o                         
  -5   3   2       4509.15       4543.62        49.91 o                         
  -4   3   2        242.07        193.02         4.87 o                         
  -3   3   2        206.24        227.44         4.16 o                         
  -2   3   2         54.61         36.93         1.84 o                         
  -1   3   2       1191.23       1120.56        10.46 o                         
   0   3   2        389.37        383.19         5.25 o                         
   1   3   2       9531.17       9799.94        48.27 o                         
   2   3   2        885.21        938.15        10.78 o                         
   3   3   2          7.66          2.60         0.98 o                         
   4   3   2          3.68          2.00         1.28 o                         
   5   3   2       1707.84       1705.02        24.42 o                         
   6   3   2        252.16        234.82         8.01 o                         
   7   3   2         31.00         33.33         3.75 o                         
   8   3   2         34.90         31.02         4.86 o                         
   9   3   2        159.06        166.24        13.51 o                         
 -11   4   2         52.69         62.72        12.55 o                         
 -10   4   2         67.90         68.63        12.61 o                         
  -9   4   2        223.17        216.77        16.06 o                         
  -8   4   2         94.97        100.43        10.29 o                         
  -7   4   2        188.01        174.62        18.55 o                         
  -6   4   2        304.97        304.23         8.68 o                         
  -5   4   2       1182.93       1145.76        15.68 o                         
  -4   4   2       2449.36       2476.52        29.87 o                         
  -3   4   2         44.30         33.05         1.81 o                         
  -2   4   2        121.25        109.91         3.73 o                         
  -1   4   2        311.54        269.07         5.25 o                         
   0   4   2       1356.53       1307.00        11.91 o                         
   1   4   2        112.48        123.02         4.88 o                         
   2   4   2       1827.58       1925.48        20.06 o                         
   3   4   2         59.58         69.10         3.41 o                         
   4   4   2        862.13        854.67        13.41 o                         
   5   4   2         39.07         42.56         5.08 o                         
   6   4   2        737.11        724.36        17.91 o                         
   7   4   2        209.84        210.51         9.09 o                         
   8   4   2          3.72         -4.32         4.53 o                         
   9   4   2          0.53         -5.22         5.22 o                         
 -11   5   2        273.71        275.53        20.51 o                         
 -10   5   2        139.04        128.10        13.61 o                         
  -9   5   2         93.38         59.71        11.12 o                         
  -8   5   2         17.73          5.63         4.43 o                         
  -7   5   2        114.49        109.51         6.20 o                         
  -6   5   2        916.94        928.16        18.90 o                         
  -5   5   2         87.63         97.83         4.32 o                         
  -4   5   2       2451.00       2530.61        36.71 o                         
  -3   5   2       1563.15       1617.48        17.83 o                         
  -2   5   2         51.94         63.20         3.86 o                         
  -1   5   2       4537.39       4813.54        40.08 o                         
   0   5   2       1447.02       1258.40        16.80 o                         
   1   5   2        232.66        219.95         6.68 o                         
   2   5   2        317.66        306.19         8.27 o                         
   3   5   2        672.12        667.99        10.88 o                         
   4   5   2       1543.35       1541.59        18.84 o                         
   5   5   2        120.68        152.77         6.83 o                         
   6   5   2       1154.56       1119.55        26.19 o                         
   7   5   2        186.66        193.85        11.13 o                         
   8   5   2         25.63         35.18         7.82 o                         
 -11   6   2         29.64         12.90         6.72 o                         
 -10   6   2        274.47        241.91        18.46 o                         
  -9   6   2          8.58          4.43         6.03 o                         
  -8   6   2         24.29         23.35         7.88 o                         
  -7   6   2         11.60          6.13         2.47 o                         
  -6   6   2        521.77        540.29        11.42 o                         
  -5   6   2        181.13        188.02         6.98 o                         
  -4   6   2         44.34         35.90         2.69 o                         
  -3   6   2        432.54        482.09         9.68 o                         
  -2   6   2        842.24        865.70        12.55 o                         
  -1   6   2         12.53         22.70         1.84 o                         
   0   6   2       2973.99       3029.87        33.88 o                         
   1   6   2       1023.39       1059.07        16.60 o                         
   2   6   2        256.18        282.73         6.45 o                         
   3   6   2        293.60        283.04         7.60 o                         
   4   6   2        209.23        194.94         6.82 o                         
   5   6   2        230.14        228.70        10.12 o                         
   6   6   2        105.20         87.30         8.27 o                         
   7   6   2         35.28         31.79         5.85 o                         
   8   6   2        106.74        118.79        21.15 o                         
 -11   7   2          2.75          2.13         8.24 o                         
 -10   7   2        170.60        180.54        16.44 o                         
  -9   7   2        109.23        110.01        16.17 o                         
  -8   7   2         25.36         10.69         7.04 o                         
  -7   7   2         45.83         47.83         5.64 o                         
  -6   7   2         29.66         29.88         3.75 o                         
  -5   7   2       1420.56       1420.10        21.14 o                         
  -4   7   2          0.41          1.46         1.69 o                         
  -3   7   2          1.99         -0.36         1.68 o                         
  -2   7   2        354.32        347.81         7.71 o                         
  -1   7   2        759.19        754.60        11.51 o                         
   0   7   2        131.95        126.56         4.82 o                         
   1   7   2       1279.31       1304.63        17.28 o                         
   2   7   2        271.43        299.37         9.66 o                         
   3   7   2         96.08        103.51         6.04 o                         
   4   7   2         20.45         18.89         3.37 o                         
   5   7   2        226.13        239.84        13.48 o                         
   6   7   2         56.08         42.76         6.93 o                         
   7   7   2          2.81         -2.16         6.82 o                         
 -10   8   2          0.90          6.87         8.73 o                         
  -9   8   2         11.84         11.30        19.23 o                         
  -8   8   2          1.60         -1.71         6.40 o                         
  -7   8   2         97.55        100.47         9.66 o                         
  -6   8   2        113.00        102.93         9.73 o                         
  -5   8   2       1109.61       1155.47        26.18 o                         
  -4   8   2        831.82        867.10        16.26 o                         
  -3   8   2         97.38         92.30         6.23 o                         
  -2   8   2         70.35         63.39         5.47 o                         
  -1   8   2        350.14        334.70         8.21 o                         
   0   8   2          1.64          0.25         2.51 o                         
   1   8   2        215.50        240.45         9.23 o                         
   2   8   2        704.76        647.93        20.88 o                         
   3   8   2        870.58        862.33        21.17 o                         
   4   8   2          5.37         10.72         3.45 o                         
   5   8   2         11.96         12.51         4.84 o                         
   6   8   2         15.64         11.83         4.82 o                         
 -10   9   2          8.37         15.15        12.91 o                         
  -9   9   2          4.71          9.59         6.08 o                         
  -8   9   2         22.73         20.64         6.49 o                         
  -7   9   2         91.26         80.07        13.66 o                         
  -6   9   2         31.41         23.66         7.25 o                         
  -5   9   2       1240.44       1248.71        29.42 o                         
  -4   9   2         43.48         33.09         5.17 o                         
  -3   9   2        203.77        198.98        11.78 o                         
  -2   9   2        496.78        502.58        15.90 o                         
  -1   9   2         15.94         16.18         3.81 o                         
   0   9   2         93.27         92.00         7.89 o                         
   1   9   2         50.82         46.58         7.24 o                         
   2   9   2        126.59        119.69         9.35 o                         
   3   9   2        631.29        582.66        20.74 o                         
   4   9   2        245.32        263.09        14.49 o                         
   5   9   2         31.81         31.59         6.54 o                         
  -9  10   2          9.86          3.94         8.30 o                         
  -8  10   2          4.79         -1.67         6.57 o                         
  -7  10   2         69.82         71.21         9.64 o                         
  -6  10   2         14.31          9.24         4.65 o                         
  -5  10   2          5.91         -1.78         4.59 o                         
  -4  10   2         79.66         71.16         7.81 o                         
  -3  10   2        440.74        451.98        19.15 o                         
  -2  10   2        221.06        255.81        14.76 o                         
  -1  10   2          0.38          1.95         3.92 o                         
   0  10   2        143.46        157.08        10.79 o                         
   1  10   2         31.10         35.24         5.76 o                         
   2  10   2         70.42         83.25         8.40 o                         
   3  10   2          1.32          3.60         9.78 o                         
   4  10   2        160.44        151.09        13.64 o                         
  -8  11   2          2.69         19.61         9.23 o                         
  -7  11   2         17.79         14.93         7.04 o                         
  -6  11   2         28.01         25.85         7.08 o                         
  -5  11   2         10.57          3.61         8.20 o                         
  -4  11   2        345.26        339.98        28.57 o                         
  -3  11   2        491.43        512.86        21.80 o                         
  -2  11   2        248.54        266.70        15.93 o                         
  -1  11   2         13.86         15.03         4.96 o                         
   0  11   2          4.04          5.34         4.17 o                         
   1  11   2          2.11          2.02         4.00 o                         
   2  11   2         66.04         75.66         9.73 o                         
  -6  12   2         16.84          5.91         4.92 o                         
  -5  12   2         18.83         13.83         6.33 o                         
  -4  12   2         30.66         36.82         8.05 o                         
  -3  12   2         29.82         38.57         6.94 o                         
  -2  12   2        215.96        210.06        15.02 o                         
  -1  12   2         37.38         39.59         7.31 o                         
   0  12   2          8.89         15.94         5.16 o                         
   0 -13   3         34.56         12.25        11.98 o                         
   1 -13   3         42.62         25.28         8.97 o                         
   2 -13   3         81.24         70.69         8.93 o                         
   3 -13   3        165.66        171.70        15.54 o                         
   4 -13   3         12.23         11.01         5.41 o                         
   5 -13   3         57.22         45.62        12.41 o                         
  -2 -12   3        162.23        155.34        16.77 o                         
  -1 -12   3        166.98        171.62        17.23 o                         
   0 -12   3          1.17         -7.96         7.96 o                         
   1 -12   3          4.52          7.23         4.20 o                         
   2 -12   3        377.69        360.69        18.66 o                         
   3 -12   3        523.36        516.53        22.19 o                         
   4 -12   3          0.09         -3.04         4.17 o                         
   5 -12   3          1.86          2.41         5.10 o                         
   6 -12   3          4.96          0.79         4.99 o                         
   7 -12   3          7.92          3.01         6.31 o                         
  -4 -11   3         49.04         47.63        10.35 o                         
  -3 -11   3         98.68         83.80        12.87 o                         
  -2 -11   3          0.08          1.25         5.90 o                         
  -1 -11   3        146.65        149.91        14.98 o                         
   0 -11   3        166.21        147.98        11.44 o                         
   1 -11   3          1.55          0.67         4.05 o                         
   2 -11   3         50.43         46.22         6.83 o                         
   3 -11   3        336.16        363.82        17.50 o                         
   4 -11   3        164.90        160.11        10.02 o                         
   5 -11   3          7.18         10.70         5.08 o                         
   6 -11   3          0.52         -4.17         6.46 o                         
   7 -11   3         18.12         11.88         5.21 o                         
   8 -11   3          7.14          5.11        12.08 o                         
  -5 -10   3         49.21         48.05        11.24 o                         
  -4 -10   3         80.40         43.20         9.28 o                         
  -3 -10   3        261.17        233.50        20.48 o                         
  -2 -10   3        163.11        163.64        15.30 o                         
  -1 -10   3        199.05        195.45        13.93 o                         
   0 -10   3          6.75          7.13         5.38 o                         
   1 -10   3         13.26          2.21         3.49 o                         
   2 -10   3          1.10         -1.87         3.67 o                         
   3 -10   3        543.30        576.93        20.88 o                         
   4 -10   3        793.61        811.38        20.81 o                         
   5 -10   3        474.08        496.92        16.33 o                         
   6 -10   3         10.82          8.74         4.92 o                         
   7 -10   3        345.26        306.68        18.36 o                         
   8 -10   3         16.94         21.08         6.40 o                         
   9 -10   3        141.26        128.13        11.90 o                         
  -6  -9   3        115.36        106.53        11.41 o                         
  -5  -9   3        169.90        164.55        16.24 o                         
  -4  -9   3         88.71         94.02        12.29 o                         
  -3  -9   3       1547.05       1503.38        45.88 o                         
  -2  -9   3       2590.65       2571.53        46.05 o                         
  -1  -9   3         14.49         15.08         3.89 o                         
   0  -9   3        133.10        148.46        10.12 o                         
   1  -9   3          4.97         10.58         3.46 o                         
   2  -9   3        264.73        263.35        10.60 o                         
   3  -9   3         27.55         27.44         4.45 o                         
   4  -9   3        393.74        381.48        13.39 o                         
   5  -9   3       2629.29       2628.92        38.53 o                         
   6  -9   3        835.02        846.36        21.03 o                         
   7  -9   3         95.06         99.44         7.52 o                         
   8  -9   3          1.31          3.73         3.52 o                         
   9  -9   3          7.21         13.96         5.00 o                         
  -7  -8   3          3.96          3.33         4.86 o                         
  -6  -8   3        112.23        114.53        11.35 o                         
  -5  -8   3         12.72          6.45         4.32 o                         
  -4  -8   3        282.58        267.06        18.44 o                         
  -3  -8   3        311.71        304.79        19.36 o                         
  -2  -8   3       1564.59       1583.51        32.57 o                         
  -1  -8   3        457.22        420.43        15.66 o                         
   0  -8   3         72.86         75.78         8.78 o                         
   1  -8   3        193.48        199.65         7.39 o                         
   2  -8   3        345.96        344.17        13.21 o                         
   3  -8   3          2.65          4.54         2.37 o                         
   4  -8   3        174.09        163.76         8.80 o                         
   5  -8   3        712.30        711.51        16.91 o                         
   6  -8   3          2.36          0.49         2.66 o                         
   7  -8   3         95.86         91.29         6.23 o                         
   8  -8   3        308.19        263.17        13.29 o                         
   9  -8   3         77.90         79.65         7.88 o                         
  10  -8   3         42.86         42.28         7.58 o                         
  -8  -7   3         92.45        116.15        14.72 o                         
  -7  -7   3         22.92         13.11         5.12 o                         
  -6  -7   3         39.83         21.58         5.21 o                         
  -5  -7   3        518.14        562.68        22.11 o                         
  -4  -7   3        395.10        400.10        17.84 o                         
  -3  -7   3          1.53          0.69         1.98 o                         
  -2  -7   3        487.64        477.33        15.47 o                         
  -1  -7   3        761.82        777.82        20.09 o                         
   0  -7   3       3363.65       3319.05        33.65 o                         
   1  -7   3        877.58        969.06        18.39 o                         
   2  -7   3         23.43         21.34         3.57 o                         
   3  -7   3        602.79        596.80        16.96 o                         
   4  -7   3         23.33          8.11         2.17 o                         
   5  -7   3        135.86        136.86         7.57 o                         
   6  -7   3       1299.97       1297.52        22.47 o                         
   7  -7   3        286.02        306.42        10.20 o                         
   8  -7   3          0.92          0.83         3.49 o                         
   9  -7   3         93.25         76.60         7.81 o                         
  10  -7   3         38.37         25.11         5.34 o                         
  -9  -6   3          1.72          9.25         7.14 o                         
  -8  -6   3        348.45        324.31        23.45 o                         
  -7  -6   3        118.85        134.28        10.27 o                         
  -6  -6   3         32.39         34.31         5.04 o                         
  -5  -6   3          1.67          1.54         3.77 o                         
  -4  -6   3        302.10        277.44        11.47 o                         
  -3  -6   3        141.31        161.43         7.42 o                         
  -2  -6   3        256.68        289.33        13.12 o                         
  -1  -6   3       1764.26       1770.36        22.34 o                         
   0  -6   3       1667.61       1744.28        23.53 o                         
   1  -6   3       2372.20       2441.10        27.96 o                         
   2  -6   3        353.80        351.10        10.25 o                         
   3  -6   3        253.96        249.10         8.95 o                         
   4  -6   3        501.85        500.45        13.46 o                         
   5  -6   3        670.32        686.21        14.86 o                         
   6  -6   3        522.59        526.21        12.60 o                         
   7  -6   3       2229.65       2251.18        29.29 o                         
   8  -6   3        411.20        408.97        13.61 o                         
   9  -6   3         63.74         53.91         6.76 o                         
  10  -6   3         22.30         25.50         5.26 o                         
  -9  -5   3        189.51        157.65        16.89 o                         
  -8  -5   3         12.03         16.03         5.21 o                         
  -7  -5   3       1016.67       1047.27        26.89 o                         
  -6  -5   3       1059.45       1081.77        26.18 o                         
  -5  -5   3        180.40        183.52         5.73 o                         
  -4  -5   3         99.06         92.79         3.07 o                         
  -3  -5   3        799.93        791.57        11.10 o                         
  -2  -5   3        438.14        447.39        11.82 o                         
  -1  -5   3         39.89         40.47         2.19 o                         
   0  -5   3        255.63        193.71         7.04 o                         
   1  -5   3       2051.29       1935.98        31.78 o                         
   2  -5   3       1109.66       1042.61        24.02 o                         
   3  -5   3       2677.27       2862.44        34.65 o                         
   4  -5   3        141.17        151.07         7.14 o                         
   5  -5   3        528.31        476.93        11.89 o                         
   6  -5   3        183.81        176.16         7.02 o                         
   7  -5   3       1013.69       1031.27        18.13 o                         
   8  -5   3        133.80        142.13         8.14 o                         
   9  -5   3        132.43        118.83         9.31 o                         
  10  -5   3         99.70         98.44         9.00 o                         
  11  -5   3        165.98        185.07        12.77 o                         
 -10  -4   3          6.44          6.65         7.23 o                         
  -9  -4   3         12.50          9.82         5.91 o                         
  -8  -4   3         27.01         17.79         5.38 o                         
  -7  -4   3        239.98        233.05        11.50 o                         
  -6  -4   3        200.89        198.66         6.28 o                         
  -5  -4   3       1023.15       1009.61        14.23 o                         
  -4  -4   3          2.11         10.02         1.25 o                         
  -3  -4   3        216.71        195.64         3.94 o                         
  -2  -4   3        275.90        258.61         4.86 o                         
  -1  -4   3         32.18         49.20         2.24 o                         
   0  -4   3         71.35         57.54         3.76 o                         
   1  -4   3       1159.66       1284.25        16.45 o                         
   2  -4   3       1449.45       1415.38        22.81 o                         
   3  -4   3        133.49        158.22         6.83 o                         
   4  -4   3         63.70         71.35         4.36 o                         
   5  -4   3       1335.20       1334.65        21.54 o                         
   6  -4   3       1150.08       1207.78        21.53 o                         
   7  -4   3          3.29          3.93         2.43 o                         
   8  -4   3          1.14          4.13         2.54 o                         
   9  -4   3         66.11         56.09         7.49 o                         
  10  -4   3        100.27        101.51         9.17 o                         
  11  -4   3         35.75         41.48         6.50 o                         
 -10  -3   3        129.84        151.66        15.83 o                         
  -9  -3   3        186.32        213.02        17.49 o                         
  -8  -3   3        380.54        360.23        17.60 o                         
  -7  -3   3         70.64         67.86         5.36 o                         
  -6  -3   3        657.51        647.26        11.02 o                         
  -5  -3   3        208.77        187.89         4.97 o                         
  -4  -3   3       3229.01       3431.21        26.99 o                         
  -3  -3   3        134.55        131.43         4.11 o                         
  -2  -3   3        947.59       1018.22        10.09 o                         
  -1  -3   3         68.21         98.62         3.57 o                         
   0  -3   3       2631.22       2929.21        27.71 o                         
   1  -3   3        157.11        156.76         5.86 o                         
   2  -3   3       9376.40       9464.22       126.04 o                         
   3  -3   3         58.61         70.40         3.32 o                         
   4  -3   3         15.10         24.03         2.23 o                         
   5  -3   3         46.10         41.22         3.05 o                         
   6  -3   3       3119.90       3059.25        31.66 o                         
   7  -3   3        112.15        109.52         5.61 o                         
   8  -3   3          8.96          9.83         3.98 o                         
   9  -3   3          4.14         12.78         3.87 o                         
  10  -3   3         88.26         76.26        10.65 o                         
  11  -3   3         16.15         17.47         5.22 o                         
 -10  -2   3        339.77        361.29        23.49 o                         
  -9  -2   3         61.52         62.14        17.59 o                         
  -8  -2   3        854.09        866.80        26.85 o                         
  -7  -2   3         13.26          8.40         1.94 o                         
  -6  -2   3         27.06         28.90         3.17 o                         
  -5  -2   3        178.63        165.68         4.41 o                         
  -4  -2   3       3582.78       3562.75        32.25 o                         
  -3  -2   3       4379.06       4312.77        33.61 o                         
  -2  -2   3       1461.33       1515.15        13.35 o                         
  -1  -2   3          3.53          4.75         0.90 o                         
   0  -2   3       1797.93       1937.42        19.49 o                         
   1  -2   3       1569.99       1665.74        37.16 o                         
   2  -2   3       1050.40       1044.15        12.51 o                         
   3  -2   3        229.24        212.81         4.87 o                         
   4  -2   3       1479.18       1518.65        20.27 o                         
   5  -2   3        134.31        150.68         5.44 o                         
   6  -2   3        380.14        365.32         8.16 o                         
   7  -2   3       1012.33       1018.08        17.04 o                         
   8  -2   3         60.15         59.26         6.06 o                         
   9  -2   3          2.05          3.47         3.58 o                         
  10  -2   3         20.25         18.25         4.78 o                         
  11  -2   3         89.53         79.01         8.85 o                         
 -11  -1   3          0.72          6.91         6.33 o                         
 -10  -1   3        130.45        132.82        14.33 o                         
  -9  -1   3         44.48         48.82         9.24 o                         
  -8  -1   3          0.61          0.75         3.69 o                         
  -7  -1   3        615.09        628.22        13.21 o                         
  -6  -1   3        228.54        263.89         8.75 o                         
  -5  -1   3        158.47        168.46         9.64 o                         
  -4  -1   3       1236.10       1263.29        14.49 o                         
  -3  -1   3        890.18        860.75         9.44 o                         
  -2  -1   3       1864.62       2035.22        15.98 o                         
  -1  -1   3       2834.86       2786.56        17.25 o                         
   0  -1   3       1985.64       2260.12        16.05 o                         
   1  -1   3       1975.82       1869.58        14.47 o                         
   2  -1   3      12872.28      13207.59        69.03 o                         
   3  -1   3        548.08        578.09         7.37 o                         
   4  -1   3        143.11        150.50         4.16 o                         
   5  -1   3        380.74        352.15         7.59 o                         
   6  -1   3       1261.32       1272.89        18.74 o                         
   7  -1   3       1426.07       1385.37        20.36 o                         
   8  -1   3        132.77        137.96         9.23 o                         
   9  -1   3        181.67        167.16        10.21 o                         
  10  -1   3         37.74         40.10         6.44 o                         
 -11   0   3          9.89          6.90         5.57 o                         
 -10   0   3        151.51        133.01        14.00 o                         
  -9   0   3       1098.78       1132.41        37.96 o                         
  -8   0   3          3.46          4.91         3.74 o                         
  -7   0   3        262.32        284.06        11.17 o                         
  -6   0   3        328.00        344.49        13.75 o                         
  -5   0   3         31.57         30.33         2.26 o                         
  -4   0   3          8.54          3.80         0.82 o                         
  -3   0   3          6.30         24.18         2.06 o                         
  -2   0   3       2802.17       2758.47        18.48 o                         
  -1   0   3      11011.80      10491.92        55.38 o                         
   0   0   3        232.70        217.00         4.01 o                         
   1   0   3      47133.53      43796.98       208.80 o                         
   2   0   3       1002.69       1004.21         8.69 o                         
   3   0   3        178.96        175.57         4.07 o                         
   4   0   3        246.70        230.00         5.90 o                         
   5   0   3        923.11        899.81        14.85 o                         
   6   0   3        193.55        221.36         7.45 o                         
   7   0   3        203.47        210.98         8.45 o                         
   8   0   3        132.58        132.88         8.46 o                         
   9   0   3        266.55        280.90        13.09 o                         
  10   0   3         56.86         54.96         7.24 o                         
 -11   1   3         44.98         43.27         9.27 o                         
 -10   1   3          2.08         -0.49         5.97 o                         
  -9   1   3        313.05        317.22        19.53 o                         
  -8   1   3       1093.29       1072.49        28.71 o                         
  -7   1   3         89.05         94.45         7.15 o                         
  -6   1   3       1831.02       1776.05        18.58 o                         
  -5   1   3       1388.07       1427.18        17.68 o                         
  -4   1   3        257.59        309.86         5.45 o                         
  -3   1   3       5708.12       5454.92        33.78 o                         
  -2   1   3       6214.85       5790.03        32.02 o                         
  -1   1   3        368.82        358.23         4.57 o                         
   0   1   3        697.99        704.53        10.06 o                         
   1   1   3        726.50        742.02         7.21 o                         
   2   1   3       1355.84       1333.45        10.27 o                         
   3   1   3         38.27         25.54         1.74 o                         
   4   1   3        138.45         99.37         4.28 o                         
   5   1   3        219.26        224.77         8.17 o                         
   6   1   3        406.15        420.55        11.87 o                         
   7   1   3         32.84         41.53         4.03 o                         
   8   1   3         13.44          8.97         3.74 o                         
   9   1   3          2.90          4.69         3.89 o                         
  10   1   3        118.21        136.26        10.98 o                         
 -11   2   3          2.80         -0.50         6.61 o                         
 -10   2   3        255.02        241.24        18.23 o                         
  -9   2   3        108.40        115.23        12.65 o                         
  -8   2   3        688.18        623.90        25.22 o                         
  -7   2   3        426.07        426.39        10.73 o                         
  -6   2   3        289.31        279.24         8.14 o                         
  -5   2   3       6174.29       6073.47        49.75 o                         
  -4   2   3      14737.11      14518.01       102.79 o                         
  -3   2   3        899.13        805.01         8.45 o                         
  -2   2   3         14.82         17.24         1.25 o                         
  -1   2   3          5.80         28.28         2.53 o                         
   0   2   3       1413.95       1360.85        10.74 o                         
   1   2   3       2013.86       1891.82        13.59 o                         
   2   2   3       3105.07       3248.72        22.40 o                         
   3   2   3       2186.71       2215.58        20.93 o                         
   4   2   3       1249.76       1184.87        16.68 o                         
   5   2   3          5.92          4.18         1.67 o                         
   6   2   3        292.35        297.31         9.02 o                         
   7   2   3         73.63         73.70         6.03 o                         
   8   2   3        114.35         99.72         8.57 o                         
   9   2   3         14.65         11.35         3.99 o                         
  10   2   3         69.30         94.16        10.79 o                         
 -11   3   3         78.14         61.30        12.87 o                         
 -10   3   3        258.09        282.05        19.93 o                         
  -9   3   3         83.65         92.59        10.63 o                         
  -8   3   3          2.36          4.52         4.55 o                         
  -7   3   3        390.02        359.96        11.26 o                         
  -6   3   3       1410.72       1493.19        24.22 o                         
  -5   3   3       1594.40       1644.51        20.43 o                         
  -4   3   3       4646.66       4165.63        34.62 o                         
  -3   3   3         30.30         94.17         7.01 o                         
  -2   3   3       1287.65       1246.63        12.50 o                         
  -1   3   3        106.85        120.97         2.93 o                         
   0   3   3       4090.92       4610.70        25.18 o                         
   1   3   3        768.49        816.26         9.58 o                         
   2   3   3        432.04        446.01         7.72 o                         
   3   3   3       1842.35       1809.11        20.43 o                         
   4   3   3       2692.99       2577.15        26.07 o                         
   5   3   3        190.14        185.35         6.95 o                         
   6   3   3        459.22        577.99        15.97 o                         
   7   3   3        365.42        346.05        12.83 o                         
   8   3   3         82.14         78.25         7.60 o                         
   9   3   3          1.30          2.64         4.78 o                         
 -11   4   3         31.88         25.72         7.53 o                         
 -10   4   3        228.56        221.23        17.33 o                         
  -9   4   3        163.04        155.71        13.71 o                         
  -8   4   3          9.76          1.78         4.39 o                         
  -7   4   3         60.79         51.64         6.96 o                         
  -6   4   3        214.01        194.00        12.72 o                         
  -5   4   3         14.90         14.99         1.95 o                         
  -4   4   3        421.22        365.50         8.06 o                         
  -3   4   3       1049.74       1039.19        12.01 o                         
  -2   4   3       2416.27       2367.98        22.73 o                         
  -1   4   3       2124.84       2135.22        18.65 o                         
   0   4   3         83.91         73.97         3.08 o                         
   1   4   3       2973.18       2976.58        25.22 o                         
   2   4   3         20.86          9.24         1.57 o                         
   3   4   3        605.98        610.19        10.52 o                         
   4   4   3        562.61        561.31        11.70 o                         
   5   4   3        600.06        596.49        18.52 o                         
   6   4   3         23.48         30.00         3.68 o                         
   7   4   3        306.31        293.33        14.19 o                         
   8   4   3          3.50          1.89         4.30 o                         
   9   4   3         43.80         40.59         7.71 o                         
 -11   5   3          0.04          0.58         8.60 o                         
 -10   5   3        249.37        250.52        18.58 o                         
  -9   5   3         82.21         89.10        10.79 o                         
  -8   5   3        110.06        113.30        10.98 o                         
  -7   5   3        218.25        185.33         8.85 o                         
  -6   5   3        156.02        145.09         7.11 o                         
  -5   5   3        556.72        567.42        15.11 o                         
  -4   5   3        151.70        130.15         5.34 o                         
  -3   5   3        697.20        650.20        14.50 o                         
  -2   5   3        773.90        770.37        11.43 o                         
  -1   5   3       2852.41       2809.19        31.97 o                         
   0   5   3        116.74        148.68         5.59 o                         
   1   5   3         15.99         11.07         1.89 o                         
   2   5   3          7.44          9.03         1.55 o                         
   3   5   3        216.14        215.66         5.94 o                         
   4   5   3        240.72        220.03         8.18 o                         
   5   5   3        385.99        425.41        12.04 o                         
   6   5   3         42.92         35.94         4.33 o                         
   7   5   3          3.65          0.10         3.28 o                         
   8   5   3          2.67          2.83        10.26 o                         
 -11   6   3         34.44         33.06         9.21 o                         
 -10   6   3          0.30          8.05         6.16 o                         
  -9   6   3        317.35        377.22        24.57 o                         
  -8   6   3        370.20        355.03        19.55 o                         
  -7   6   3        761.10        758.12        23.57 o                         
  -6   6   3          2.02         43.31         6.54 o                         
  -5   6   3        333.85        353.66         9.15 o                         
  -4   6   3         27.25         25.11         3.98 o                         
  -3   6   3        495.88        567.13        14.75 o                         
  -2   6   3       1188.85       1223.96        15.30 o                         
  -1   6   3        643.74        589.73        11.73 o                         
   0   6   3       1022.25       1012.15        16.54 o                         
   1   6   3       1211.11       1257.38        19.07 o                         
   2   6   3        552.31        557.86        12.58 o                         
   3   6   3        137.26        228.54         9.23 o                         
   4   6   3          1.69          0.83         2.58 o                         
   5   6   3        639.80        602.85        17.16 o                         
   6   6   3        165.46        160.22        12.04 o                         
   7   6   3          0.58          0.35         4.74 o                         
 -10   7   3          3.32          8.69         7.37 o                         
  -9   7   3          2.07         -4.49         4.49 o                         
  -8   7   3        137.90        139.08        13.03 o                         
  -7   7   3        715.60        720.64        21.66 o                         
  -6   7   3        795.35        797.06        25.42 o                         
  -5   7   3        388.28        383.18        11.14 o                         
  -4   7   3       3527.26       3554.96        68.66 o                         
  -3   7   3        121.08        109.08         5.44 o                         
  -2   7   3         37.69         48.35         2.81 o                         
  -1   7   3        472.75        489.62        10.24 o                         
   0   7   3        945.88        948.08        16.11 o                         
   1   7   3        177.52        192.75         8.40 o                         
   2   7   3         34.19         37.88         3.02 o                         
   3   7   3       1168.34       1173.82        22.99 o                         
   4   7   3        764.09        781.43        19.41 o                         
   5   7   3         13.54         17.92         4.16 o                         
   6   7   3         99.37         89.60         9.56 o                         
   7   7   3         11.97         -0.41         4.68 o                         
 -10   8   3         72.85         76.81        11.14 o                         
  -9   8   3          2.18         -2.94         4.73 o                         
  -8   8   3         69.71         73.36         9.90 o                         
  -7   8   3        227.99        241.50        13.27 o                         
  -6   8   3        364.74        360.39        18.14 o                         
  -5   8   3          1.83          1.74         2.59 o                         
  -4   8   3         75.61         80.08        10.58 o                         
  -3   8   3        106.51        115.14         7.57 o                         
  -2   8   3       1175.14       1108.05        21.80 o                         
  -1   8   3         68.96         76.41         5.63 o                         
   0   8   3        364.02        361.24        12.09 o                         
   1   8   3         86.29         85.85         7.44 o                         
   2   8   3          3.24          2.13         3.51 o                         
   3   8   3        120.87        132.89         8.56 o                         
   4   8   3        257.74        279.85        13.63 o                         
   5   8   3        106.06        104.90        12.66 o                         
   6   8   3         10.20         12.30         6.09 o                         
  -9   9   3         15.21         16.78         7.21 o                         
  -8   9   3          5.14          0.39         4.88 o                         
  -7   9   3          8.42          7.50         4.67 o                         
  -6   9   3        318.99        360.31        19.19 o                         
  -5   9   3        247.24        266.79        14.89 o                         
  -4   9   3         20.77         15.69         3.91 o                         
  -3   9   3         14.16         11.06         5.37 o                         
  -2   9   3        403.42        390.04        15.73 o                         
  -1   9   3        237.67        255.58        12.91 o                         
   0   9   3        281.82        270.90        13.43 o                         
   1   9   3        466.54        466.50        27.73 o                         
   2   9   3         19.97         14.51         3.81 o                         
   3   9   3          9.99          9.15         3.67 o                         
   4   9   3        145.48        184.45        16.60 o                         
   5   9   3        251.20        282.96        21.07 o                         
  -9  10   3          6.01          3.30         5.42 o                         
  -8  10   3          4.47          9.66         7.99 o                         
  -7  10   3          0.29         -1.04         4.58 o                         
  -6  10   3         47.61         46.41         7.87 o                         
  -5  10   3         49.79         68.02         9.70 o                         
  -4  10   3         27.08         27.37         5.24 o                         
  -3  10   3         82.75         86.35         7.47 o                         
  -2  10   3        167.87        167.43        12.24 o                         
  -1  10   3        526.99        555.32        20.22 o                         
   0  10   3         16.27         19.27         4.80 o                         
   1  10   3          1.03         -3.04         3.90 o                         
   2  10   3          1.42         -1.85         3.84 o                         
   3  10   3         70.90        104.69        13.35 o                         
  -7  11   3         43.01         50.89        21.25 o                         
  -6  11   3          0.40         -0.22         4.97 o                         
  -5  11   3         39.89         31.54         7.36 o                         
  -4  11   3         28.91         34.02        11.55 o                         
  -3  11   3         72.35         57.81         7.97 o                         
  -2  11   3          9.66         10.45         4.69 o                         
  -1  11   3        301.41        314.09        18.02 o                         
   0  11   3        226.53        225.31        13.98 o                         
   1  11   3          7.06          4.73         6.53 o                         
   2  11   3          1.65          3.23         5.10 o                         
  -5  12   3         78.56        107.22        14.11 o                         
  -4  12   3         29.05         32.19         8.40 o                         
  -3  12   3          1.32         12.37         6.87 o                         
  -2  12   3          0.13          0.38         6.64 o                         
  -1  12   3        107.28        105.01        12.05 o                         
   0 -13   4        244.51        235.16        20.71 o                         
   1 -13   4        166.00        164.44        16.76 o                         
   2 -13   4          0.96          0.88         4.90 o                         
   3 -13   4        208.20        237.22        15.89 o                         
   4 -13   4         45.54         43.35         7.68 o                         
   5 -13   4         79.59         98.19        12.43 o                         
  -3 -12   4         78.35         44.24        12.67 o                         
  -2 -12   4         15.00         19.54         7.36 o                         
  -1 -12   4         86.09         96.50        13.13 o                         
   0 -12   4        267.61        250.56        19.93 o                         
   1 -12   4        306.34        320.48        19.43 o                         
   2 -12   4        121.99        123.16        13.99 o                         
   3 -12   4         20.55         10.73        10.14 o                         
   4 -12   4         86.44         99.98        10.07 o                         
   5 -12   4          7.27         -1.44         5.03 o                         
   6 -12   4         19.81         31.54         9.87 o                         
   7 -12   4          4.77          0.28         5.69 o                         
  -4 -11   4         34.03         35.13         9.31 o                         
  -3 -11   4          6.24          6.74         6.22 o                         
  -2 -11   4        180.92        194.63        18.00 o                         
  -1 -11   4          0.96         -2.40         4.92 o                         
   0 -11   4        180.71        172.37        14.14 o                         
   1 -11   4         72.71         62.49         7.38 o                         
   2 -11   4        158.83        172.34        12.18 o                         
   3 -11   4         56.59         58.26         8.41 o                         
   4 -11   4        561.47        538.36        19.85 o                         
   5 -11   4         72.68         72.34         6.75 o                         
   6 -11   4          1.72          3.20         4.35 o                         
   7 -11   4          0.08          0.00         4.05 o                         
   8 -11   4        104.58        123.79        17.17 o                         
  -5 -10   4         55.15         44.42         9.62 o                         
  -4 -10   4         81.29         66.30        10.87 o                         
  -3 -10   4          0.19         -0.39         7.74 o                         
  -2 -10   4        231.56        212.04        17.40 o                         
  -1 -10   4        264.46        271.78        21.65 o                         
   0 -10   4         42.10         38.99         5.61 o                         
   1 -10   4          7.10          9.13         4.36 o                         
   2 -10   4       1455.13       1494.46        28.35 o                         
   3 -10   4        618.59        619.00        20.48 o                         
   4 -10   4        578.78        567.98        17.66 o                         
   5 -10   4        522.88        525.99        19.33 o                         
   6 -10   4        333.59        303.15        12.96 o                         
   7 -10   4         28.74         34.24         4.80 o                         
   8 -10   4          1.36          1.25         3.89 o                         
   9 -10   4          8.21         12.81         5.45 o                         
  -6  -9   4         80.38         85.18        12.05 o                         
  -5  -9   4        359.94        368.37        23.59 o                         
  -4  -9   4        401.89        420.18        24.56 o                         
  -3  -9   4        217.53        224.39        19.43 o                         
  -2  -9   4        104.92        125.62        12.93 o                         
  -1  -9   4         15.32         13.22         3.57 o                         
   0  -9   4          8.42          6.27         3.29 o                         
   1  -9   4        164.39        141.25         8.00 o                         
   2  -9   4         85.59        104.31         7.89 o                         
   3  -9   4        541.99        560.24        16.12 o                         
   4  -9   4         13.00         10.87         2.91 o                         
   5  -9   4          1.30          1.60         3.12 o                         
   6  -9   4        172.60        174.64         9.97 o                         
   7  -9   4        206.64        224.04        11.37 o                         
   8  -9   4          0.45          3.01         3.22 o                         
   9  -9   4         30.20         26.54         5.23 o                         
  -7  -8   4        320.47        323.14        19.06 o                         
  -6  -8   4        128.78        120.82        11.61 o                         
  -5  -8   4          6.64          9.89         4.73 o                         
  -4  -8   4        328.36        344.66        20.79 o                         
  -3  -8   4       1574.10       1578.86        31.65 o                         
  -2  -8   4          0.95         -0.68         2.26 o                         
  -1  -8   4       1369.68       1322.63        35.90 o                         
   0  -8   4        681.41        653.31        12.96 o                         
   1  -8   4       1142.64       1115.10        21.20 o                         
   2  -8   4        100.45        101.19         5.96 o                         
   3  -8   4       1127.50       1135.96        23.95 o                         
   4  -8   4        249.60        254.77        12.69 o                         
   5  -8   4        110.60        110.18         7.23 o                         
   6  -8   4        211.21        197.93         8.97 o                         
   7  -8   4        597.31        610.42        15.40 o                         
   8  -8   4        431.69        440.57        17.46 o                         
   9  -8   4          0.68          0.90         3.65 o                         
  10  -8   4          5.25          0.54         3.94 o                         
  -8  -7   4         74.13         47.26        12.20 o                         
  -7  -7   4         45.77         54.25         7.85 o                         
  -6  -7   4        242.52        262.14        15.61 o                         
  -5  -7   4        407.55        387.99        18.29 o                         
  -4  -7   4        160.92        178.10        12.23 o                         
  -3  -7   4       1069.40       1118.77        23.79 o                         
  -2  -7   4         85.35        115.25         7.22 o                         
  -1  -7   4        977.62        996.48        17.37 o                         
   0  -7   4         86.31         87.81         5.01 o                         
   1  -7   4        750.60        744.11        13.74 o                         
   2  -7   4       3611.20       3622.74        51.25 o                         
   3  -7   4          3.85          2.93         2.36 o                         
   4  -7   4        833.20        855.48        19.12 o                         
   5  -7   4        126.33        125.85         7.55 o                         
   6  -7   4        646.16        637.99        15.82 o                         
   7  -7   4        813.24        844.74        17.77 o                         
   8  -7   4        317.42        305.22        14.36 o                         
   9  -7   4        188.63        179.45        11.52 o                         
  10  -7   4          8.84          9.85         4.35 o                         
  -9  -6   4        104.25         91.58        11.49 o                         
  -8  -6   4        139.99        150.30        13.53 o                         
  -7  -6   4          7.21          1.84         4.20 o                         
  -6  -6   4        256.28        264.48        16.23 o                         
  -5  -6   4         68.78         69.08         6.70 o                         
  -4  -6   4        394.94        405.68        15.15 o                         
  -3  -6   4        138.26        111.80         4.19 o                         
  -2  -6   4       1586.59       1498.26        21.85 o                         
  -1  -6   4        767.64        852.84        12.04 o                         
   0  -6   4       1362.94       1500.94        26.04 o                         
   1  -6   4        670.89        592.69        13.81 o                         
   2  -6   4       6214.28       6213.29        68.10 o                         
   3  -6   4        495.58        498.47        13.41 o                         
   4  -6   4        436.71        465.70        15.17 o                         
   5  -6   4         58.52         69.26         5.62 o                         
   6  -6   4         65.86         62.56         4.54 o                         
   7  -6   4          6.04          4.23         2.41 o                         
   8  -6   4        378.55        395.30        13.94 o                         
   9  -6   4         48.28         42.22         6.64 o                         
  10  -6   4          3.51          1.29         4.21 o                         
  -9  -5   4          7.58          7.88         5.08 o                         
  -8  -5   4        168.94        162.37        13.34 o                         
  -7  -5   4         17.38         17.39         4.32 o                         
  -6  -5   4        143.26        147.10         7.35 o                         
  -5  -5   4          3.25          1.93         1.41 o                         
  -4  -5   4       1221.19       1205.42        17.65 o                         
  -3  -5   4        427.86        420.45         6.55 o                         
  -2  -5   4        781.58        693.37        10.17 o                         
  -1  -5   4        220.78        241.51         9.91 o                         
   0  -5   4        148.43        124.41         7.45 o                         
   1  -5   4        132.00        103.73         5.53 o                         
   2  -5   4       3878.59       3961.62        74.50 o                         
   3  -5   4       3555.42       3759.40        43.55 o                         
   4  -5   4       1843.27       1985.89        30.27 o                         
   5  -5   4         10.19         16.14         3.18 o                         
   6  -5   4        352.17        335.84        17.15 o                         
   7  -5   4        238.47        264.43         9.29 o                         
   8  -5   4         68.62         72.71         6.30 o                         
   9  -5   4         75.77         65.71         7.20 o                         
  10  -5   4        106.32        105.73         9.33 o                         
 -10  -4   4         27.73         46.50        12.45 o                         
  -9  -4   4         19.94         16.22         4.95 o                         
  -8  -4   4        512.40        534.29        22.31 o                         
  -7  -4   4        254.30        240.96        11.60 o                         
  -6  -4   4         51.25         44.14         3.83 o                         
  -5  -4   4        124.79        130.93         7.03 o                         
  -4  -4   4       4384.27       4417.18        34.38 o                         
  -3  -4   4       1652.08       1628.95        17.17 o                         
  -2  -4   4         88.05        108.27         3.84 o                         
  -1  -4   4        364.87        371.59         7.34 o                         
   0  -4   4         15.39         58.47         5.68 o                         
   1  -4   4       2702.61       3205.34        52.50 o                         
   2  -4   4        582.23        605.32        13.95 o                         
   3  -4   4       1490.55       1396.78        22.93 o                         
   4  -4   4        447.70        386.61        10.75 o                         
   5  -4   4        287.92        267.65         8.58 o                         
   6  -4   4        654.27        666.18        15.49 o                         
   7  -4   4        451.91        452.85        13.98 o                         
   8  -4   4        201.46        207.64        10.40 o                         
   9  -4   4        371.52        367.84        18.25 o                         
  10  -4   4         35.33         27.27         5.31 o                         
 -10  -3   4         29.20         29.14         8.60 o                         
  -9  -3   4        249.99        261.73        19.23 o                         
  -8  -3   4         50.28         40.50         6.43 o                         
  -7  -3   4         71.31         85.73         7.60 o                         
  -6  -3   4         13.96         19.81         1.83 o                         
  -5  -3   4        176.32        199.16         7.18 o                         
  -4  -3   4        932.02        979.59        12.98 o                         
  -3  -3   4       9868.10       9922.71        66.07 o                         
  -2  -3   4        439.99        461.58         7.81 o                         
  -1  -3   4         55.39         60.65         2.76 o                         
   0  -3   4        208.79        167.77         5.44 o                         
   1  -3   4       2658.68       2767.11        31.60 o                         
   2  -3   4        501.57        539.01        11.15 o                         
   3  -3   4       1363.04       1355.42        17.04 o                         
   4  -3   4       2137.05       2117.84        23.12 o                         
   5  -3   4       1942.41       1939.84        24.78 o                         
   6  -3   4        390.67        377.91        10.65 o                         
   7  -3   4       1247.31       1278.40        21.39 o                         
   8  -3   4        384.86        387.47        15.48 o                         
   9  -3   4          0.43         -2.00         3.66 o                         
  10  -3   4          3.90         -2.24         3.93 o                         
 -11  -2   4         12.85         -2.17         5.97 o                         
 -10  -2   4        100.59         90.74        12.29 o                         
  -9  -2   4        807.79        797.70        32.84 o                         
  -8  -2   4         35.38         35.50         6.03 o                         
  -7  -2   4        592.46        563.51        19.44 o                         
  -6  -2   4         60.71         67.60         4.65 o                         
  -5  -2   4        273.21        281.01         7.66 o                         
  -4  -2   4        278.78        309.05         5.36 o                         
  -3  -2   4        336.95        292.73         5.02 o                         
  -2  -2   4        600.99        700.61         9.23 o                         
  -1  -2   4       3440.47       3510.51        31.27 o                         
   0  -2   4       1621.53       1721.61        25.80 o                         
   1  -2   4          7.94          6.14         1.24 o                         
   2  -2   4      13197.92      12950.81        82.19 o                         
   3  -2   4          4.27          0.56         1.00 o                         
   4  -2   4       1666.62       1649.52        19.49 o                         
   5  -2   4         86.01         86.42         4.42 o                         
   6  -2   4        341.97        323.79         8.14 o                         
   7  -2   4          1.63          2.45         2.24 o                         
   8  -2   4        210.79        195.05        11.11 o                         
   9  -2   4        355.08        351.08        15.80 o                         
  10  -2   4        116.83        101.71         9.05 o                         
 -11  -1   4          4.18          4.69         9.80 o                         
 -10  -1   4         13.55          1.61         5.89 o                         
  -9  -1   4        418.32        442.05        23.81 o                         
  -8  -1   4        590.51        615.36        29.85 o                         
  -7  -1   4        146.31        179.13         7.17 o                         
  -6  -1   4          6.62          1.77         1.56 o                         
  -5  -1   4        331.88        298.65         7.03 o                         
  -4  -1   4        113.61        117.66         3.64 o                         
  -3  -1   4          2.97         10.37         1.11 o                         
  -2  -1   4       4529.74       4402.90        26.46 o                         
  -1  -1   4       2214.34       2204.13        16.66 o                         
   0  -1   4       5587.79       5481.39        37.95 o                         
   1  -1   4        581.93        627.86         8.07 o                         
   2  -1   4       8036.31       8068.39        45.14 o                         
   3  -1   4        687.45        659.50        10.27 o                         
   4  -1   4        304.51        298.65         6.53 o                         
   5  -1   4         62.93         64.70         3.49 o                         
   6  -1   4        589.84        522.31        12.51 o                         
   7  -1   4         22.31         16.11         3.00 o                         
   8  -1   4         33.81         27.58         4.71 o                         
   9  -1   4        212.95        215.93        13.54 o                         
  10  -1   4        156.41        167.02        11.00 o                         
 -11   0   4          2.73         10.27         6.51 o                         
 -10   0   4         14.54         15.23         6.32 o                         
  -9   0   4        549.28        605.34        33.83 o                         
  -8   0   4        277.21        313.38        18.20 o                         
  -7   0   4         20.60         24.20         3.82 o                         
  -6   0   4        245.95        215.30         6.90 o                         
  -5   0   4         42.55         45.87         2.66 o                         
  -4   0   4        662.71        610.39         9.79 o                         
  -3   0   4       3636.03       3667.36        27.44 o                         
  -2   0   4       8465.53       8399.89        47.62 o                         
  -1   0   4         61.22         61.76         1.91 o                         
   0   0   4      10326.39      10595.59        62.43 o                         
   1   0   4        101.29        137.52         3.04 o                         
   2   0   4       4700.63       4693.76        25.35 o                         
   3   0   4        160.62        149.73         4.38 o                         
   4   0   4         83.10         69.81         3.43 o                         
   5   0   4         12.59          4.98         1.98 o                         
   6   0   4        388.28        378.25        11.53 o                         
   7   0   4        430.60        431.68        12.96 o                         
   8   0   4         57.02         39.35         5.51 o                         
   9   0   4         15.58         12.81         3.73 o                         
  10   0   4        167.59        173.48        12.41 o                         
 -11   1   4        120.89        110.67        17.22 o                         
 -10   1   4        155.44        144.68        15.71 o                         
  -9   1   4          6.95          2.11         5.29 o                         
  -8   1   4       1359.89       1420.45        39.06 o                         
  -7   1   4        574.75        533.65        22.38 o                         
  -6   1   4         73.21         72.85         4.24 o                         
  -5   1   4         67.68         48.04         2.64 o                         
  -4   1   4       4532.05       4668.28        31.19 o                         
  -3   1   4       6810.51       6588.56        39.76 o                         
  -2   1   4        475.85        466.43         5.84 o                         
  -1   1   4         82.29         76.17         2.28 o                         
   0   1   4        251.41        231.62         3.99 o                         
   1   1   4       6450.83       6228.94        33.62 o                         
   2   1   4        618.10        527.65         7.21 o                         
   3   1   4       3829.41       3885.62        30.49 o                         
   4   1   4       1716.07       1790.56        22.33 o                         
   5   1   4        926.58        895.40        17.51 o                         
   6   1   4          1.43          0.27         2.09 o                         
   7   1   4         64.35         55.10         4.61 o                         
   8   1   4         13.33         10.30         3.74 o                         
   9   1   4         31.21         19.53         4.85 o                         
  10   1   4         87.44         71.60         9.19 o                         
 -11   2   4        167.82        159.03        15.82 o                         
 -10   2   4        305.79        299.79        20.21 o                         
  -9   2   4        679.00        666.31        28.02 o                         
  -8   2   4        436.98        430.95        20.85 o                         
  -7   2   4       1938.31       1965.84        39.84 o                         
  -6   2   4        149.02        124.97         7.04 o                         
  -5   2   4        831.37        811.60        11.95 o                         
  -4   2   4        822.81        819.17        10.81 o                         
  -3   2   4        554.70        480.46         6.28 o                         
  -2   2   4         25.92         41.27         1.60 o                         
  -1   2   4        100.05         87.39         2.79 o                         
   0   2   4       2241.11       2177.46        15.05 o                         
   1   2   4         31.61         38.40         1.90 o                         
   2   2   4       1150.32       1213.05        14.86 o                         
   3   2   4         47.80         63.13         3.22 o                         
   4   2   4        174.41        171.40         6.65 o                         
   5   2   4       1114.22       1119.59        20.40 o                         
   6   2   4         67.30         63.78         5.61 o                         
   7   2   4         77.21         78.29         5.92 o                         
   8   2   4        115.45        107.47         7.71 o                         
   9   2   4        113.58        116.25         9.86 o                         
 -11   3   4        378.45        327.41        22.41 o                         
 -10   3   4          0.26          9.81         6.50 o                         
  -9   3   4        496.85        483.08        23.55 o                         
  -8   3   4          0.59          0.74         4.85 o                         
  -7   3   4        254.98        203.58        10.10 o                         
  -6   3   4        473.06        461.41        11.10 o                         
  -5   3   4       1139.80       1083.52        14.95 o                         
  -4   3   4        200.82        204.92         4.86 o                         
  -3   3   4        184.78        167.87         3.93 o                         
  -2   3   4       2869.14       2952.42        23.01 o                         
  -1   3   4       2040.34       1952.82        16.42 o                         
   0   3   4         48.52         37.55         1.83 o                         
   1   3   4       1747.66       1784.96        16.72 o                         
   2   3   4        822.57        895.13        11.86 o                         
   3   3   4        210.08        196.11         6.44 o                         
   4   3   4        582.92        644.16        12.36 o                         
   5   3   4        833.51        823.98        17.42 o                         
   6   3   4         12.10         10.98         2.51 o                         
   7   3   4          0.95          0.92         3.17 o                         
   8   3   4         73.06         67.28         7.19 o                         
   9   3   4          9.43          5.21         5.41 o                         
 -11   4   4         19.51         13.32         8.00 o                         
 -10   4   4         88.60         80.50        15.52 o                         
  -9   4   4         30.64         32.43         7.03 o                         
  -8   4   4        404.64        401.82        20.16 o                         
  -7   4   4          6.45          5.16         3.56 o                         
  -6   4   4        101.21         88.98         4.73 o                         
  -5   4   4        811.00        809.41        12.52 o                         
  -4   4   4       3320.40       3493.94        30.74 o                         
  -3   4   4       1638.40       1638.53        17.56 o                         
  -2   4   4       1272.97       1285.13        16.17 o                         
  -1   4   4       3856.77       4009.96        33.25 o                         
   0   4   4       3156.05       3240.17        29.13 o                         
   1   4   4          4.77          4.02         1.34 o                         
   2   4   4       1487.34       1591.24        20.77 o                         
   3   4   4         52.77         44.16         3.51 o                         
   4   4   4          0.95          3.99         2.01 o                         
   5   4   4        453.18        471.70        13.05 o                         
   6   4   4        830.11        796.13        19.42 o                         
   7   4   4          2.95          3.64         3.18 o                         
   8   4   4        125.25        127.45        14.55 o                         
 -11   5   4         99.26         91.94        10.14 o                         
 -10   5   4        206.50        208.96        16.87 o                         
  -9   5   4         22.34         14.54         5.16 o                         
  -8   5   4        402.75        410.25        22.64 o                         
  -7   5   4        152.17        138.08         9.35 o                         
  -6   5   4        201.14        195.96         6.79 o                         
  -5   5   4        313.98        329.09        11.35 o                         
  -4   5   4          3.86          4.87         1.40 o                         
  -3   5   4         94.32         91.03         4.84 o                         
  -2   5   4         93.49        104.35         5.45 o                         
  -1   5   4        184.09        149.01         5.59 o                         
   0   5   4       2588.28       2535.53        25.09 o                         
   1   5   4         69.11         47.27         3.67 o                         
   2   5   4        532.88        502.36        11.17 o                         
   3   5   4          3.16          8.97         2.07 o                         
   4   5   4         33.94         25.00         3.17 o                         
   5   5   4        169.49        157.93         7.71 o                         
   6   5   4        117.46        127.45         8.23 o                         
   7   5   4         76.39         75.72        11.19 o                         
   8   5   4         36.06         39.12        17.86 o                         
 -11   6   4          0.41         14.17         6.04 o                         
 -10   6   4        104.59        103.60        10.11 o                         
  -9   6   4         26.27         28.57         6.03 o                         
  -8   6   4         70.98         64.12         7.28 o                         
  -7   6   4        161.77        175.12        10.46 o                         
  -6   6   4        490.94        489.09        14.24 o                         
  -5   6   4         61.05         56.45         5.13 o                         
  -4   6   4        363.54        376.73        11.64 o                         
  -3   6   4        158.76        156.90         8.16 o                         
  -2   6   4        118.43        142.69         5.16 o                         
  -1   6   4          4.60          6.95         1.64 o                         
   0   6   4       2897.20       2845.70        31.93 o                         
   1   6   4       2154.97       2209.47        28.70 o                         
   2   6   4         63.58         58.96         4.67 o                         
   3   6   4         13.77         13.16         2.09 o                         
   4   6   4        258.03        270.05        11.27 o                         
   5   6   4         46.96         44.28         5.06 o                         
   6   6   4         18.45         14.20         4.05 o                         
   7   6   4         17.38          4.41         5.08 o                         
 -10   7   4         75.91         94.90        11.98 o                         
  -9   7   4        280.57        243.12        17.89 o                         
  -8   7   4          8.31          5.63         5.95 o                         
  -7   7   4         64.62         41.62         7.41 o                         
  -6   7   4        929.81        928.65        27.53 o                         
  -5   7   4        522.95        516.01        15.07 o                         
  -4   7   4        292.87        291.79        10.08 o                         
  -3   7   4         71.76         73.79         6.00 o                         
  -2   7   4         96.59        104.11         4.97 o                         
  -1   7   4        218.68        210.47         7.64 o                         
   0   7   4        401.25        403.63        12.62 o                         
   1   7   4        353.04        373.83        10.72 o                         
   2   7   4        299.47        280.81        12.06 o                         
   3   7   4        112.44        129.47         8.76 o                         
   4   7   4        183.74        188.65         9.80 o                         
   5   7   4        423.95        392.49        16.45 o                         
   6   7   4          4.70          6.64         4.14 o                         
 -10   8   4          0.05          6.68         6.26 o                         
  -9   8   4         25.73         13.33         5.04 o                         
  -8   8   4          3.13         11.61         5.64 o                         
  -7   8   4          0.03         -0.57         3.38 o                         
  -6   8   4        458.77        449.02        20.61 o                         
  -5   8   4        362.27        357.89        18.32 o                         
  -4   8   4       1373.67       1375.81        34.84 o                         
  -3   8   4        311.82        296.71        11.28 o                         
  -2   8   4        461.79        478.32        14.45 o                         
  -1   8   4        255.96        271.78        12.20 o                         
   0   8   4        107.81        107.26         6.87 o                         
   1   8   4       1002.86       1008.87        26.04 o                         
   2   8   4        294.46        286.03        12.77 o                         
   3   8   4         94.02         89.40         7.72 o                         
   4   8   4         25.57         33.10         5.66 o                         
   5   8   4         89.36         96.31        12.21 o                         
  -9   9   4          0.16         -4.12         6.13 o                         
  -8   9   4         15.49         13.07         7.39 o                         
  -7   9   4          6.42         14.29        12.51 o                         
  -6   9   4          6.70          3.75         4.06 o                         
  -5   9   4        468.22        443.62        21.90 o                         
  -4   9   4        433.92        438.47        17.87 o                         
  -3   9   4          0.97          5.40         2.78 o                         
  -2   9   4         15.08         19.19         3.67 o                         
  -1   9   4         50.01         46.66         5.92 o                         
   0   9   4        139.53        161.23        10.80 o                         
   1   9   4          4.05          4.21         3.44 o                         
   2   9   4         24.61         28.40         6.83 o                         
   3   9   4        197.48        244.82        15.65 o                         
   4   9   4        103.85        115.43        15.15 o                         
  -8  10   4          0.28          2.74         5.80 o                         
  -7  10   4         12.09         11.48         4.81 o                         
  -6  10   4         27.74         13.78         5.55 o                         
  -5  10   4          1.32         -1.58         4.46 o                         
  -4  10   4        187.52        188.22        12.48 o                         
  -3  10   4        404.90        416.30        16.17 o                         
  -2  10   4        198.37        201.39        12.26 o                         
  -1  10   4        130.10        118.92         9.75 o                         
   0  10   4        412.87        414.04        18.22 o                         
   1  10   4         74.88         73.57         8.92 o                         
   2  10   4          1.08          3.21         4.46 o                         
   3  10   4         94.47         76.52        18.69 o                         
  -7  11   4         15.71          7.02        14.91 o                         
  -6  11   4          1.14         -1.80         4.72 o                         
  -5  11   4         12.98          2.00         3.95 o                         
  -4  11   4         83.62         84.58        11.21 o                         
  -3  11   4         45.17         50.26         7.47 o                         
  -2  11   4        136.15        139.49        12.16 o                         
  -1  11   4        148.83        185.51        12.87 o                         
   0  11   4          6.40         -2.34         4.23 o                         
   1  11   4         90.02         92.65        10.49 o                         
  -4  12   4          2.03         -1.60         5.90 o                         
  -3  12   4         17.36         21.82         6.72 o                         
  -2  12   4         59.87         65.78         9.40 o                         
   0 -13   5         84.46         88.99        13.21 o                         
   1 -13   5        193.92        169.91        17.13 o                         
   2 -13   5        191.13        215.58        15.18 o                         
   3 -13   5         10.02          3.96         5.99 o                         
   4 -13   5         26.30         23.86         5.77 o                         
   5 -13   5         66.02         37.20         8.99 o                         
  -3 -12   5         31.24         36.12         9.40 o                         
  -2 -12   5         69.99         64.64        11.42 o                         
  -1 -12   5        242.76        231.34        19.96 o                         
   0 -12   5          4.18          2.03         5.90 o                         
   1 -12   5         67.52         69.45        12.25 o                         
   2 -12   5        249.94        254.82        15.66 o                         
   3 -12   5        454.90        441.95        20.63 o                         
   4 -12   5         28.08         35.83         7.93 o                         
   5 -12   5         26.88         12.16         6.32 o                         
   6 -12   5          6.04          6.40         4.49 o                         
   7 -12   5         16.82         19.22         6.42 o                         
  -4 -11   5          9.00         10.75         6.51 o                         
  -3 -11   5        208.64        218.37        19.28 o                         
  -2 -11   5          1.08          0.77         5.89 o                         
  -1 -11   5        414.96        395.38        24.38 o                         
   0 -11   5         52.05         66.27         7.72 o                         
   1 -11   5         74.12         62.03         7.59 o                         
   2 -11   5        141.08        148.06        13.48 o                         
   3 -11   5        459.10        513.39        38.64 o                         
   4 -11   5        258.24        245.61        12.31 o                         
   5 -11   5          1.00         -1.58         3.27 o                         
   6 -11   5         24.49         19.23         4.54 o                         
   7 -11   5          8.65          6.73         4.74 o                         
   8 -11   5         12.43         19.00         8.87 o                         
  -5 -10   5         65.53         54.03        10.76 o                         
  -4 -10   5         58.30         60.51        10.18 o                         
  -3 -10   5        258.12        256.79        19.62 o                         
  -2 -10   5        505.57        497.18        26.47 o                         
  -1 -10   5         22.18         16.75         4.38 o                         
   0 -10   5        106.10        112.23        12.15 o                         
   1 -10   5          5.19          6.15         5.40 o                         
   2 -10   5        683.60        657.27        23.53 o                         
   3 -10   5        600.11        577.32        20.14 o                         
   4 -10   5        210.21        208.65        12.74 o                         
   5 -10   5          0.67          7.05         4.13 o                         
   6 -10   5          2.00         -3.36         3.36 o                         
   7 -10   5         12.52          4.15         5.41 o                         
   8 -10   5         48.90         47.60         6.26 o                         
   9 -10   5          0.41         -3.20         4.43 o                         
  -6  -9   5        178.18        155.60        16.17 o                         
  -5  -9   5         22.85          5.89        11.31 o                         
  -4  -9   5         28.07          0.65         6.92 o                         
  -3  -9   5        986.03       1025.11        37.31 o                         
  -2  -9   5        738.26        720.91        29.33 o                         
  -1  -9   5        167.15        184.09        10.82 o                         
   0  -9   5        163.33        154.40        10.08 o                         
   1  -9   5        937.92        962.19        29.43 o                         
   2  -9   5        277.33        246.00        13.88 o                         
   3  -9   5        730.53        752.89        19.80 o                         
   4  -9   5       1917.85       1947.55        33.12 o                         
   5  -9   5        107.95        107.98         7.56 o                         
   6  -9   5         64.36         55.96         5.90 o                         
   7  -9   5         27.78         32.83         4.30 o                         
   8  -9   5        223.87        223.82        12.88 o                         
   9  -9   5          7.35          3.52         3.53 o                         
  -7  -8   5         18.39         13.81         5.08 o                         
  -6  -8   5        302.31        316.56        18.24 o                         
  -5  -8   5        151.55        152.53        19.14 o                         
  -4  -8   5         25.93         21.18         5.79 o                         
  -3  -8   5          4.94          8.76         5.17 o                         
  -2  -8   5        305.26        299.54        12.53 o                         
  -1  -8   5        985.55        990.06        18.09 o                         
   0  -8   5        247.92        219.07         8.56 o                         
   1  -8   5         41.29         39.85         3.43 o                         
   2  -8   5       1026.88       1057.15        22.34 o                         
   3  -8   5        407.02        407.86        18.89 o                         
   4  -8   5        587.35        585.80        18.94 o                         
   5  -8   5          2.35          0.40         2.88 o                         
   6  -8   5          2.51          0.42         2.90 o                         
   7  -8   5        179.38        184.99         8.74 o                         
   8  -8   5        337.43        350.72        15.83 o                         
   9  -8   5        146.97        142.85        10.64 o                         
  10  -8   5         41.60         59.95         7.43 o                         
  -8  -7   5        396.81        402.08        25.94 o                         
  -7  -7   5        688.40        690.29        26.43 o                         
  -6  -7   5         30.78         17.88         5.82 o                         
  -5  -7   5        193.07        195.39        13.01 o                         
  -4  -7   5         47.58         48.57        10.80 o                         
  -3  -7   5        116.11        114.03         6.83 o                         
  -2  -7   5        403.81        432.40        10.70 o                         
  -1  -7   5       3068.21       3042.98        37.00 o                         
   0  -7   5        536.04        561.65        13.55 o                         
   1  -7   5        213.05        192.92         7.56 o                         
   2  -7   5       1014.44       1004.75        29.18 o                         
   3  -7   5        788.55        790.61        21.45 o                         
   4  -7   5        566.88        603.87        16.51 o                         
   5  -7   5         62.52         52.03         5.14 o                         
   6  -7   5       1389.01       1357.88        24.79 o                         
   7  -7   5         79.93         63.80         5.09 o                         
   8  -7   5         89.49         92.09         7.21 o                         
   9  -7   5         69.44         76.52         8.52 o                         
  10  -7   5          6.98         -0.25         3.86 o                         
  -9  -6   5          1.00         -5.47         5.67 o                         
  -8  -6   5         12.54         10.41         5.01 o                         
  -7  -6   5        231.33        246.97        13.54 o                         
  -6  -6   5         50.11         49.52         7.21 o                         
  -5  -6   5          0.70         -1.11         1.53 o                         
  -4  -6   5        109.40        115.10         5.22 o                         
  -3  -6   5       2060.41       2023.91        26.71 o                         
  -2  -6   5        397.24        376.07         8.18 o                         
  -1  -6   5       2751.58       2748.22        43.75 o                         
   0  -6   5        893.74        960.39        24.14 o                         
   1  -6   5        464.67        470.57        14.72 o                         
   2  -6   5       1665.95       1726.87        27.03 o                         
   3  -6   5       1171.93       1153.11        20.28 o                         
   4  -6   5        322.97        334.26        12.11 o                         
   5  -6   5          0.91          3.18         2.70 o                         
   6  -6   5         21.83         22.03         3.12 o                         
   7  -6   5        582.60        555.42        14.40 o                         
   8  -6   5         13.82         10.37         3.14 o                         
   9  -6   5         35.24         32.85         5.57 o                         
  10  -6   5         59.05         64.97         7.90 o                         
  -9  -5   5         16.07         27.00         6.77 o                         
  -8  -5   5         98.93         94.66        10.29 o                         
  -7  -5   5        901.33        964.50        25.52 o                         
  -6  -5   5         60.85         58.62         4.76 o                         
  -5  -5   5         94.77        100.21         4.62 o                         
  -4  -5   5          1.64          0.53         1.29 o                         
  -3  -5   5       1233.05       1208.73        17.18 o                         
  -2  -5   5        767.67        827.54        12.35 o                         
  -1  -5   5         37.75         48.85         4.22 o                         
   0  -5   5         76.31        115.94         5.79 o                         
   1  -5   5       2732.09       2987.58        52.88 o                         
   2  -5   5       3090.98       3257.23        76.67 o                         
   3  -5   5       3359.26       3282.51        41.02 o                         
   4  -5   5        571.14        593.25        14.38 o                         
   5  -5   5        318.19        311.65        10.54 o                         
   6  -5   5          1.81         -0.89         2.16 o                         
   7  -5   5         64.47         68.22         5.81 o                         
   8  -5   5         11.77          6.97         3.09 o                         
   9  -5   5         34.54         36.39         4.93 o                         
  10  -5   5         54.00         49.78         9.59 o                         
 -10  -4   5          5.89          8.83         8.81 o                         
  -9  -4   5        218.17        231.40        15.45 o                         
  -8  -4   5         54.92         59.25         7.87 o                         
  -7  -4   5        235.06        230.52        13.62 o                         
  -6  -4   5        204.10        206.13         7.36 o                         
  -5  -4   5        122.60         99.75         4.61 o                         
  -4  -4   5        993.17       1064.40        16.09 o                         
  -3  -4   5         10.32         13.15         1.58 o                         
  -2  -4   5       1558.02       1267.27        17.32 o                         
  -1  -4   5         14.86         15.62         2.54 o                         
   0  -4   5        814.73        774.65        13.72 o                         
   1  -4   5       5986.01       6160.90        59.50 o                         
   2  -4   5       2336.78       2623.00        37.60 o                         
   3  -4   5        471.21        478.59        12.95 o                         
   4  -4   5       2799.60       2864.01        34.66 o                         
   5  -4   5       1423.35       1418.97        23.04 o                         
   6  -4   5        717.22        697.99        15.39 o                         
   7  -4   5         18.37         23.77         3.84 o                         
   8  -4   5        612.01        611.28        17.73 o                         
   9  -4   5        153.45        143.15        10.24 o                         
  10  -4   5          5.97          6.55         4.48 o                         
 -10  -3   5         25.74         22.58         7.85 o                         
  -9  -3   5        117.73        126.15        11.30 o                         
  -8  -3   5         78.21         87.06         8.83 o                         
  -7  -3   5        101.77         92.73         6.80 o                         
  -6  -3   5        941.91        953.65        22.73 o                         
  -5  -3   5        744.56        850.11        18.14 o                         
  -4  -3   5       2128.16       2180.69        20.18 o                         
  -3  -3   5       3490.76       3721.92        31.38 o                         
  -2  -3   5       1863.41       1892.28        17.06 o                         
  -1  -3   5         61.59         63.12         2.70 o                         
   0  -3   5       1081.14       1030.11        14.13 o                         
   1  -3   5        596.36        571.70        11.47 o                         
   2  -3   5       2022.79       1981.21        26.71 o                         
   3  -3   5        641.42        700.51        15.15 o                         
   4  -3   5        894.42        880.26        15.31 o                         
   5  -3   5        713.59        691.66        14.28 o                         
   6  -3   5       1008.00        998.37        18.39 o                         
   7  -3   5        169.38        179.60         8.03 o                         
   8  -3   5        146.33        157.87         7.88 o                         
   9  -3   5          2.87         -2.31         3.44 o                         
  10  -3   5          0.46         -3.86         3.99 o                         
 -11  -2   5         50.15         57.33        10.62 o                         
 -10  -2   5          0.46          2.56         6.21 o                         
  -9  -2   5         20.93         18.93         7.89 o                         
  -8  -2   5        349.42        351.32        16.44 o                         
  -7  -2   5         75.36         76.05         4.67 o                         
  -6  -2   5          5.13          4.88         2.66 o                         
  -5  -2   5        250.93        303.02         7.04 o                         
  -4  -2   5        569.74        469.96         7.62 o                         
  -3  -2   5       1173.61       1166.63        13.14 o                         
  -2  -2   5       1360.02       1250.96        11.65 o                         
  -1  -2   5       3696.18       3762.97        29.36 o                         
   0  -2   5       5072.81       5056.36        36.29 o                         
   1  -2   5       2384.57       2508.37        24.12 o                         
   2  -2   5       1447.75       1426.61        17.69 o                         
   3  -2   5        541.80        567.66        10.03 o                         
   4  -2   5         15.94         12.16         2.07 o                         
   5  -2   5         44.26         38.11         3.40 o                         
   6  -2   5       1012.99       1034.60        18.67 o                         
   7  -2   5        907.52        937.11        21.58 o                         
   8  -2   5         29.96         38.56         5.53 o                         
   9  -2   5         17.03          7.06         3.71 o                         
  10  -2   5         19.69         14.98         5.09 o                         
 -11  -1   5         28.74         28.08         7.98 o                         
 -10  -1   5         70.82         61.13         9.79 o                         
  -9  -1   5         73.54         72.41         9.98 o                         
  -8  -1   5         13.08         18.79         4.28 o                         
  -7  -1   5       1367.38       1349.33        19.56 o                         
  -6  -1   5         94.76         85.59         3.54 o                         
  -5  -1   5        777.87        830.32        12.09 o                         
  -4  -1   5        511.58        532.75        10.04 o                         
  -3  -1   5          6.22          5.54         0.88 o                         
  -2  -1   5       1730.28       1618.01        13.94 o                         
  -1  -1   5        200.02        245.69         4.42 o                         
   0  -1   5       3361.43       3444.81        24.07 o                         
   1  -1   5       1949.46       2085.17        17.21 o                         
   2  -1   5        643.14        626.91         9.06 o                         
   3  -1   5         97.97        128.02         4.46 o                         
   4  -1   5         36.95         47.70         3.25 o                         
   5  -1   5        978.59       1017.91        17.42 o                         
   6  -1   5        482.92        458.67        12.14 o                         
   7  -1   5       1765.17       1795.53        29.94 o                         
   8  -1   5        503.69        500.80        17.99 o                         
   9  -1   5          3.37          2.99         3.48 o                         
  10  -1   5         36.43         46.56         7.04 o                         
 -11   0   5         49.73         45.02         9.46 o                         
 -10   0   5        102.15         98.90        12.15 o                         
  -9   0   5        637.93        639.58        28.07 o                         
  -8   0   5        338.40        346.56        19.26 o                         
  -7   0   5        332.90        324.05        10.69 o                         
  -6   0   5         92.13        103.75         3.92 o                         
  -5   0   5        930.10        908.34        14.25 o                         
  -4   0   5         15.83         24.38         2.01 o                         
  -3   0   5       4933.27       5095.04        31.58 o                         
  -2   0   5       1985.48       2003.98        16.94 o                         
  -1   0   5        112.38        104.23         2.65 o                         
   0   0   5       1196.20       1229.82        11.88 o                         
   1   0   5      12195.62      12031.99        65.34 o                         
   2   0   5         16.12          8.75         1.15 o                         
   3   0   5         34.43         38.89         3.36 o                         
   4   0   5        357.58        375.26         9.12 o                         
   5   0   5        205.95        199.53         7.57 o                         
   6   0   5        380.46        340.50        11.32 o                         
   7   0   5        265.51        284.52        12.97 o                         
   8   0   5        170.02        157.75        10.26 o                         
   9   0   5          5.57          1.07         4.11 o                         
  10   0   5          1.45         -3.33         4.75 o                         
 -11   1   5          3.20         -4.55         6.46 o                         
 -10   1   5         10.66         10.00         5.34 o                         
  -9   1   5        131.72        137.94        12.98 o                         
  -8   1   5        139.48        133.01        17.02 o                         
  -7   1   5        509.52        490.54        12.82 o                         
  -6   1   5         41.59         50.20         2.95 o                         
  -5   1   5       1612.60       1590.34        16.43 o                         
  -4   1   5       1167.08       1186.77        14.75 o                         
  -3   1   5          2.71          3.72         0.85 o                         
  -2   1   5         81.65        110.98         3.11 o                         
  -1   1   5        112.21        131.95         3.10 o                         
   0   1   5        684.29        709.81         8.39 o                         
   1   1   5         34.20         23.96         1.80 o                         
   2   1   5       5673.88       5366.26        40.05 o                         
   3   1   5         10.97          6.12         1.30 o                         
   4   1   5        321.64        332.78         9.46 o                         
   5   1   5        187.24        220.17         8.67 o                         
   6   1   5        697.62        677.92        16.54 o                         
   7   1   5          7.65          9.13         3.63 o                         
   8   1   5        168.20        178.05        10.27 o                         
   9   1   5         47.94         34.78         6.09 o                         
 -11   2   5        127.12        129.85        18.61 o                         
 -10   2   5          2.32         -3.48         5.07 o                         
  -9   2   5        617.36        617.48        26.82 o                         
  -8   2   5         53.88         44.04         7.43 o                         
  -7   2   5        151.99        156.79         6.39 o                         
  -6   2   5        303.34        315.73         8.02 o                         
  -5   2   5       2453.55       2388.47        22.54 o                         
  -4   2   5       1017.75       1015.75        12.24 o                         
  -3   2   5       1361.36       1432.53        15.31 o                         
  -2   2   5        362.38        412.55         6.09 o                         
  -1   2   5        134.47        126.96         3.43 o                         
   0   2   5        502.56        461.33         6.98 o                         
   1   2   5       4113.44       4366.63        31.60 o                         
   2   2   5       2906.52       2840.64        28.06 o                         
   3   2   5        343.71        311.88         8.51 o                         
   4   2   5        158.70        156.99         7.12 o                         
   5   2   5        118.57        114.83         6.52 o                         
   6   2   5        190.32        215.92         8.94 o                         
   7   2   5        213.74        217.41         9.81 o                         
   8   2   5         54.58         49.77         5.68 o                         
   9   2   5        128.24        122.76        11.56 o                         
 -11   3   5        325.51        299.66        16.70 o                         
 -10   3   5        126.04        145.46        11.21 o                         
  -9   3   5         93.11         78.81         7.98 o                         
  -8   3   5         69.35         50.85         8.15 o                         
  -7   3   5        214.31        201.34         8.84 o                         
  -6   3   5        226.11        216.22         6.62 o                         
  -5   3   5        100.82         92.93         3.88 o                         
  -4   3   5       5339.52       5197.25        37.79 o                         
  -3   3   5        123.89        105.24         3.39 o                         
  -2   3   5        124.58        137.35         3.65 o                         
  -1   3   5        134.24        151.48         4.08 o                         
   0   3   5       1367.69       1338.66        14.96 o                         
   1   3   5        221.19        223.05         5.88 o                         
   2   3   5       2528.31       2430.25        25.26 o                         
   3   3   5         96.58        102.82         5.41 o                         
   4   3   5         50.92         41.52         3.28 o                         
   5   3   5         58.87         49.71         5.20 o                         
   6   3   5        302.88        320.26        11.43 o                         
   7   3   5        388.33        404.51        18.06 o                         
   8   3   5        177.34        201.41        13.39 o                         
 -11   4   5         20.01         32.53         8.24 o                         
 -10   4   5        314.82        332.96        17.01 o                         
  -9   4   5        555.98        521.78        20.09 o                         
  -8   4   5         99.64        106.01         8.76 o                         
  -7   4   5         32.90         32.18         4.80 o                         
  -6   4   5        129.94        136.39         7.91 o                         
  -5   4   5          2.96          4.87         1.10 o                         
  -4   4   5       2309.97       2391.75        25.09 o                         
  -3   4   5       3924.18       3958.30        38.43 o                         
  -2   4   5         55.06         60.68         3.49 o                         
  -1   4   5        345.87        329.37         8.21 o                         
   0   4   5        424.04        399.01        11.17 o                         
   1   4   5       2142.33       2123.29        31.82 o                         
   2   4   5         93.42         96.70         5.13 o                         
   3   4   5         14.81         11.94         2.33 o                         
   4   4   5         19.12         17.87         2.80 o                         
   5   4   5        414.39        373.78        11.26 o                         
   6   4   5         20.71         15.48         4.68 o                         
   7   4   5         80.76         99.93        10.17 o                         
   8   4   5        136.40        140.59        15.25 o                         
 -11   5   5          2.63          3.72         4.56 o                         
 -10   5   5        122.45        127.40        10.99 o                         
  -9   5   5         84.27         96.90         9.20 o                         
  -8   5   5        285.90        253.20        13.46 o                         
  -7   5   5        106.44        119.01         8.70 o                         
  -6   5   5          3.49          4.93         2.27 o                         
  -5   5   5       1380.21       1332.40        21.06 o                         
  -4   5   5          5.78          9.67         1.45 o                         
  -3   5   5       3067.48       3093.86        33.36 o                         
  -2   5   5       1084.08       1126.60        21.49 o                         
  -1   5   5        528.30        521.19        11.90 o                         
   0   5   5        126.65        145.23         5.53 o                         
   1   5   5       1053.62       1049.11        18.70 o                         
   2   5   5        719.93        739.63        16.43 o                         
   3   5   5         32.90         26.11         3.56 o                         
   4   5   5        291.36        274.10        10.09 o                         
   5   5   5        203.65        205.79         8.62 o                         
   6   5   5         17.01         13.12         3.70 o                         
   7   5   5          0.42          3.90         4.18 o                         
 -11   6   5          0.55          4.53         5.32 o                         
 -10   6   5         54.15         58.80        11.81 o                         
  -9   6   5        863.71        885.52        32.98 o                         
  -8   6   5         58.85         68.79         8.00 o                         
  -7   6   5         15.75          9.86         2.87 o                         
  -6   6   5         74.29         65.61         5.37 o                         
  -5   6   5         44.20         38.69         3.23 o                         
  -4   6   5          4.32         -2.10         2.10 o                         
  -3   6   5          0.39          3.10         2.37 o                         
  -2   6   5          2.79          1.60         1.27 o                         
  -1   6   5        414.58        399.20        11.05 o                         
   0   6   5         19.13         18.49         3.45 o                         
   1   6   5        657.68        678.15        15.27 o                         
   2   6   5          8.93         10.61         2.59 o                         
   3   6   5          7.33          2.05         2.23 o                         
   4   6   5          0.06         -3.14         3.14 o                         
   5   6   5         15.39         10.93         3.09 o                         
   6   6   5          8.01          1.97         3.74 o                         
   7   6   5          6.54         33.06        21.50 o                         
 -10   7   5          7.72         12.80         6.32 o                         
  -9   7   5        235.05        244.53        18.17 o                         
  -8   7   5        102.05         94.27        10.90 o                         
  -7   7   5          3.51          2.48         3.39 o                         
  -6   7   5          4.59          3.56         3.85 o                         
  -5   7   5        197.73        194.32        13.02 o                         
  -4   7   5        676.27        693.83        19.69 o                         
  -3   7   5        178.25        167.35         9.20 o                         
  -2   7   5          3.96          2.67         3.38 o                         
  -1   7   5       1944.94       1875.76        32.47 o                         
   0   7   5        482.49        475.44        15.49 o                         
   1   7   5        464.21        450.32        12.86 o                         
   2   7   5       1157.09       1190.84        26.09 o                         
   3   7   5         65.82         66.24         5.76 o                         
   4   7   5        143.63        142.52         9.92 o                         
   5   7   5         73.74         74.32         7.54 o                         
   6   7   5         62.81         61.40         8.32 o                         
 -10   8   5         88.92         88.67        11.98 o                         
  -9   8   5          1.11         -4.50         5.27 o                         
  -8   8   5         87.27         93.20        11.19 o                         
  -7   8   5        207.98        199.33        12.63 o                         
  -6   8   5        444.19        446.09        20.95 o                         
  -5   8   5         15.72         12.41         7.00 o                         
  -4   8   5        459.36        491.49        16.91 o                         
  -3   8   5       1093.14       1103.29        25.50 o                         
  -2   8   5         17.33         13.90         3.52 o                         
  -1   8   5         14.32          8.78         3.35 o                         
   0   8   5        452.61        435.79        15.69 o                         
   1   8   5         98.50         97.43         9.48 o                         
   2   8   5        129.74        138.52        11.32 o                         
   3   8   5        128.12        115.27        10.53 o                         
   4   8   5        202.57        195.17        14.03 o                         
   5   8   5         33.30         12.07         6.36 o                         
  -9   9   5         36.97         37.12         8.78 o                         
  -8   9   5          0.89         10.62         6.07 o                         
  -7   9   5         61.56         59.79        10.56 o                         
  -6   9   5        268.40        264.73        17.23 o                         
  -5   9   5        122.43        124.16        12.05 o                         
  -4   9   5        283.63        290.10        13.62 o                         
  -3   9   5          3.39          1.18         3.33 o                         
  -2   9   5        110.39        113.54         9.52 o                         
  -1   9   5        150.10        136.25        11.18 o                         
   0   9   5         67.30         81.42         8.93 o                         
   1   9   5        172.25        173.29        12.86 o                         
   2   9   5         62.11         58.79         7.99 o                         
   3   9   5         41.70         25.95        12.34 o                         
   4   9   5        216.69        191.16        20.09 o                         
  -8  10   5          1.40          0.40         5.26 o                         
  -7  10   5        125.45        148.86        19.23 o                         
  -6  10   5          3.03         -0.78         5.26 o                         
  -5  10   5         39.31         40.58         6.68 o                         
  -4  10   5         18.23         21.69         5.27 o                         
  -3  10   5        296.19        305.89        17.50 o                         
  -2  10   5        284.67        311.31        19.19 o                         
  -1  10   5        263.18        311.39        18.02 o                         
   0  10   5         34.51         41.90         7.58 o                         
   1  10   5         28.95         22.98         5.52 o                         
   2  10   5         13.40          6.02         4.40 o                         
  -6  11   5         10.19         14.93         9.81 o                         
  -5  11   5        133.67        136.62        11.60 o                         
  -4  11   5         40.10         31.01         7.50 o                         
  -3  11   5          0.12         -3.20         5.80 o                         
  -2  11   5         19.06         20.30         6.05 o                         
  -1  11   5        313.14        345.62        23.23 o                         
   0  11   5        164.01        183.55        14.74 o                         
   0 -13   6         70.57         55.93        10.79 o                         
   1 -13   6         50.05         41.39         9.68 o                         
   2 -13   6          0.71          0.19         4.24 o                         
   3 -13   6         15.78         12.86         6.69 o                         
   4 -13   6         77.81         85.21        10.00 o                         
  -3 -12   6        213.61        244.31        21.52 o                         
  -2 -12   6         88.38         80.11        12.31 o                         
  -1 -12   6        318.81        358.95        24.64 o                         
   0 -12   6        319.12        367.35        24.27 o                         
   1 -12   6         30.42         28.49         6.48 o                         
   2 -12   6         73.54         53.70         7.28 o                         
   3 -12   6        241.57        245.53        18.89 o                         
   4 -12   6        280.70        284.89        16.72 o                         
   5 -12   6         13.26         21.92         6.77 o                         
   6 -12   6         21.76         30.26         7.29 o                         
  -4 -11   6         10.25         17.37         6.85 o                         
  -3 -11   6        108.45        133.64        15.26 o                         
  -2 -11   6        216.21        213.23        18.55 o                         
  -1 -11   6         12.09          8.40         5.28 o                         
   0 -11   6         66.91         74.84         7.90 o                         
   1 -11   6        108.06         90.35        10.15 o                         
   2 -11   6         49.64         34.59         7.45 o                         
   3 -11   6         12.80          9.67         5.71 o                         
   4 -11   6        169.52        163.26        11.45 o                         
   5 -11   6        130.04        130.15        10.64 o                         
   6 -11   6         35.67         22.46         7.29 o                         
   7 -11   6         14.51         22.74         6.57 o                         
  -5 -10   6         78.93         76.44        13.36 o                         
  -4 -10   6          9.97         -3.61         6.41 o                         
  -3 -10   6         37.69         22.05         7.09 o                         
  -2 -10   6        356.81        351.57        22.33 o                         
  -1 -10   6        142.14        145.30        11.54 o                         
   0 -10   6        116.72        108.12         9.05 o                         
   1 -10   6        125.60        134.87        12.90 o                         
   2 -10   6        456.22        442.37        19.85 o                         
   3 -10   6         15.55          7.16         3.44 o                         
   4 -10   6        410.18        413.01        17.65 o                         
   5 -10   6        384.64        401.78        17.85 o                         
   6 -10   6        200.79        202.34        11.10 o                         
   7 -10   6        265.32        274.65        13.61 o                         
   8 -10   6          4.99          5.11         4.00 o                         
  -7  -9   6         28.29         46.98         9.74 o                         
  -6  -9   6         50.43         60.81        10.46 o                         
  -5  -9   6        118.35        113.36        12.96 o                         
  -4  -9   6        638.97        639.43        30.20 o                         
  -3  -9   6        464.44        525.04        26.50 o                         
  -2  -9   6        654.60        685.73        29.39 o                         
  -1  -9   6        579.07        609.81        19.78 o                         
   0  -9   6          4.71         10.77         3.34 o                         
   1  -9   6         16.32         10.58         3.74 o                         
   2  -9   6          9.12          5.80         2.35 o                         
   3  -9   6        294.35        314.15        13.22 o                         
   4  -9   6         32.75         20.88         5.15 o                         
   5  -9   6        169.45        168.05         9.64 o                         
   6  -9   6         91.76         95.76         6.96 o                         
   7  -9   6        148.15        149.91         8.88 o                         
   8  -9   6         21.44         13.86         4.44 o                         
   9  -9   6          6.01         13.70         5.64 o                         
  -7  -8   6        130.17        130.51        12.14 o                         
  -6  -8   6          9.59         -1.97         5.64 o                         
  -5  -8   6         26.09         26.05         6.33 o                         
  -4  -8   6         80.14         71.94         9.82 o                         
  -3  -8   6        391.44        386.05        21.22 o                         
  -2  -8   6        455.15        439.20        20.18 o                         
  -1  -8   6       4056.28       4142.54        48.27 o                         
   0  -8   6       1665.23       1561.32        24.64 o                         
   1  -8   6         54.34         54.67         4.93 o                         
   2  -8   6          2.36          4.99         2.53 o                         
   3  -8   6        171.52        166.66         9.73 o                         
   4  -8   6         19.30         22.10         3.78 o                         
   5  -8   6        665.29        663.35        20.24 o                         
   6  -8   6        227.77        223.15        10.24 o                         
   7  -8   6        175.34        187.67         8.99 o                         
   8  -8   6        387.74        400.02        17.31 o                         
   9  -8   6         30.17         22.98         5.00 o                         
  -8  -7   6          0.25         -3.47         5.14 o                         
  -7  -7   6        259.40        245.15        14.21 o                         
  -6  -7   6         73.65         62.96         8.34 o                         
  -5  -7   6         12.66         11.09         8.59 o                         
  -4  -7   6        247.56        274.76        17.24 o                         
  -3  -7   6       1036.68       1072.07        27.37 o                         
  -2  -7   6        478.54        421.87        10.92 o                         
  -1  -7   6        593.72        600.15        24.54 o                         
   0  -7   6       2078.60       2079.94        40.67 o                         
   1  -7   6       2183.26       2032.38        41.55 o                         
   2  -7   6        209.28        220.84        10.57 o                         
   3  -7   6         27.34         37.04         4.60 o                         
   4  -7   6        255.39        261.61        11.23 o                         
   5  -7   6          0.76          1.07         2.44 o                         
   6  -7   6         61.75         62.00         5.45 o                         
   7  -7   6        509.98        486.99        14.20 o                         
   8  -7   6        214.01        233.62        12.25 o                         
   9  -7   6        108.98         98.89         9.11 o                         
  10  -7   6          6.26         -1.04         4.55 o                         
  -9  -6   6        146.77        129.63        14.54 o                         
  -8  -6   6        190.08        242.12        16.64 o                         
  -7  -6   6        265.58        284.81        14.49 o                         
  -6  -6   6        329.20        319.25        14.73 o                         
  -5  -6   6        222.24        234.53         9.25 o                         
  -4  -6   6        279.13        268.07        10.91 o                         
  -3  -6   6        909.87        965.14        18.93 o                         
  -2  -6   6       1687.36       1782.36        20.40 o                         
  -1  -6   6         66.02         83.86         5.07 o                         
   0  -6   6       1559.02       1643.19        25.82 o                         
   1  -6   6       1201.24       1241.13        38.79 o                         
   2  -6   6        828.01        786.50        25.32 o                         
   3  -6   6        171.00        247.14        10.66 o                         
   4  -6   6        339.00        324.05        14.10 o                         
   5  -6   6        143.76        173.60         8.55 o                         
   6  -6   6        309.19        325.61        11.16 o                         
   7  -6   6         77.07         76.83         6.33 o                         
   8  -6   6        393.06        385.59        14.59 o                         
   9  -6   6         73.93         61.39         8.12 o                         
  10  -6   6         13.89         14.55         5.65 o                         
  -9  -5   6         18.39         21.74         6.19 o                         
  -8  -5   6        313.30        301.08        17.88 o                         
  -7  -5   6         12.50         12.92         4.05 o                         
  -6  -5   6        348.10        340.73        11.77 o                         
  -5  -5   6        511.43        519.64        13.99 o                         
  -4  -5   6       1178.60       1171.75        18.49 o                         
  -3  -5   6       1975.79       2057.53        23.99 o                         
  -2  -5   6        624.51        684.82        17.98 o                         
  -1  -5   6        945.17        947.13        22.39 o                         
   0  -5   6        390.18        341.87        11.67 o                         
   1  -5   6        957.13       1063.63        26.42 o                         
   2  -5   6       4431.16       4723.63       109.74 o                         
   3  -5   6       1945.50       1892.65        33.70 o                         
   4  -5   6        353.92        328.55        11.10 o                         
   5  -5   6         52.70         47.19         4.05 o                         
   6  -5   6        151.38        157.18         7.54 o                         
   7  -5   6          1.51         -2.62         2.69 o                         
   8  -5   6        181.61        164.58         9.55 o                         
   9  -5   6        139.03        119.27         8.57 o                         
  10  -5   6         17.73          7.83         5.39 o                         
 -10  -4   6         13.52          0.80         7.36 o                         
  -9  -4   6          3.70          3.51         4.31 o                         
  -8  -4   6         36.46         36.69         5.09 o                         
  -7  -4   6         48.57         57.61         5.37 o                         
  -6  -4   6        338.31        379.14        11.86 o                         
  -5  -4   6        419.29        409.78        11.15 o                         
  -4  -4   6        679.64        671.46        11.07 o                         
  -3  -4   6        251.13        176.21         7.52 o                         
  -2  -4   6        590.89        633.20        11.07 o                         
  -1  -4   6        432.95        461.40         9.40 o                         
   0  -4   6         26.36         44.24         3.38 o                         
   1  -4   6        412.62        478.64        14.28 o                         
   2  -4   6        133.44        109.17         6.17 o                         
   3  -4   6       2833.51       2700.66        40.09 o                         
   4  -4   6        262.07        280.77         8.94 o                         
   5  -4   6         37.12         30.07         3.22 o                         
   6  -4   6          1.98          3.14         2.26 o                         
   7  -4   6         17.84         13.01         2.91 o                         
   8  -4   6         18.44         26.80         3.83 o                         
   9  -4   6          0.76         -3.37         3.37 o                         
  10  -4   6          6.55          0.97         7.19 o                         
 -10  -3   6        105.57        105.76        13.49 o                         
  -9  -3   6        111.61        129.96        11.32 o                         
  -8  -3   6         69.47         71.72         8.11 o                         
  -7  -3   6        172.05        154.23         8.71 o                         
  -6  -3   6          4.25          6.17         1.91 o                         
  -5  -3   6        228.49        238.50         6.84 o                         
  -4  -3   6          2.97          4.88         1.16 o                         
  -3  -3   6       4660.29       4596.25        40.23 o                         
  -2  -3   6       1617.03       1578.54        18.19 o                         
  -1  -3   6        718.17        689.11        10.47 o                         
   0  -3   6       1298.73       1396.79        17.16 o                         
   1  -3   6       2774.59       2692.74        41.87 o                         
   2  -3   6       1152.02       1268.96        19.29 o                         
   3  -3   6       9347.39       9355.69        70.25 o                         
   4  -3   6        211.38        220.23         8.05 o                         
   5  -3   6         11.34          7.05         2.07 o                         
   6  -3   6         48.27         66.21         4.91 o                         
   7  -3   6       1285.99       1297.45        22.95 o                         
   8  -3   6        129.03        127.39         7.43 o                         
   9  -3   6          9.08         21.54         5.94 o                         
  10  -3   6         14.26         20.48         5.71 o                         
 -11  -2   6         37.59         42.33         9.63 o                         
 -10  -2   6         67.85         69.06        13.40 o                         
  -9  -2   6        331.40        357.30        17.38 o                         
  -8  -2   6         23.21         16.90         4.92 o                         
  -7  -2   6       1100.52       1108.15        17.97 o                         
  -6  -2   6         85.29        105.44         4.23 o                         
  -5  -2   6         62.29         61.54         2.97 o                         
  -4  -2   6          5.94          2.47         0.96 o                         
  -3  -2   6       4334.99       4476.63        41.90 o                         
  -2  -2   6       7028.69       7063.02        48.86 o                         
  -1  -2   6        179.97        122.96         3.50 o                         
   0  -2   6         90.83        123.35         3.93 o                         
   1  -2   6       5022.60       4919.84        36.53 o                         
   2  -2   6        864.09        888.88        12.63 o                         
   3  -2   6        680.98        625.31        12.35 o                         
   4  -2   6         72.07         71.59         4.51 o                         
   5  -2   6        897.75        922.96        16.97 o                         
   6  -2   6         29.36         24.06         3.22 o                         
   7  -2   6        367.83        381.12        12.03 o                         
   8  -2   6        705.30        715.81        21.87 o                         
   9  -2   6         10.78         10.21         4.98 o                         
  10  -2   6         14.43         -3.27         5.45 o                         
 -11  -1   6         15.75         14.36         6.78 o                         
 -10  -1   6         29.04         17.06         6.81 o                         
  -9  -1   6        197.14        182.87        19.04 o                         
  -8  -1   6        385.51        382.43        13.14 o                         
  -7  -1   6        162.20        148.44         6.07 o                         
  -6  -1   6         58.81         49.91         3.06 o                         
  -5  -1   6         19.21          6.93         1.59 o                         
  -4  -1   6        983.44        902.06        12.48 o                         
  -3  -1   6       3196.88       3271.75        24.51 o                         
  -2  -1   6       3106.45       3105.24        21.81 o                         
  -1  -1   6         84.31         83.20         2.69 o                         
   0  -1   6       2123.92       2201.70        16.89 o                         
   1  -1   6         56.60         92.77         3.45 o                         
   2  -1   6        932.97        804.19        13.43 o                         
   3  -1   6       3298.39       3357.64        31.47 o                         
   4  -1   6        165.78        166.95         7.13 o                         
   5  -1   6        711.45        717.00        14.86 o                         
   6  -1   6        519.73        525.08        13.44 o                         
   7  -1   6        102.61        111.29         7.14 o                         
   8  -1   6        468.02        484.11        24.62 o                         
   9  -1   6         32.31         25.13         5.96 o                         
  10  -1   6          2.01         -1.85         4.23 o                         
 -11   0   6          1.56         -0.30         7.34 o                         
 -10   0   6         30.03         33.36         8.00 o                         
  -9   0   6         43.93         56.03         8.95 o                         
  -8   0   6       1349.67       1387.88        50.27 o                         
  -7   0   6          0.79          1.96         1.43 o                         
  -6   0   6         66.78        152.29         6.42 o                         
  -5   0   6        496.06        501.60         8.94 o                         
  -4   0   6       1184.59       1117.98        15.86 o                         
  -3   0   6        110.75        136.09         4.36 o                         
  -2   0   6        269.00        248.87         4.95 o                         
  -1   0   6        281.01        309.77         5.84 o                         
   0   0   6        253.47        277.00         5.54 o                         
   1   0   6         41.66         41.72         2.03 o                         
   2   0   6       1335.88       1189.44        13.63 o                         
   3   0   6        340.82        328.98         7.09 o                         
   4   0   6        673.40        711.81        13.01 o                         
   5   0   6         20.98         22.40         2.60 o                         
   6   0   6        779.43        764.79        17.91 o                         
   7   0   6        261.52        248.46        10.57 o                         
   8   0   6         35.22         47.02         7.16 o                         
   9   0   6         95.30         83.29         8.66 o                         
 -11   1   6          1.06          5.23         5.59 o                         
 -10   1   6         41.77         29.06         7.20 o                         
  -9   1   6         20.05         21.98         4.36 o                         
  -8   1   6       1142.56       1166.18        27.52 o                         
  -7   1   6        340.60        306.61        11.49 o                         
  -6   1   6        433.48        425.43         8.51 o                         
  -5   1   6       1439.98       1407.07        15.62 o                         
  -4   1   6       2035.01       2009.62        18.83 o                         
  -3   1   6       1308.62       1296.84        12.80 o                         
  -2   1   6         20.00         18.84         1.31 o                         
  -1   1   6        405.29        494.42         7.19 o                         
   0   1   6        598.27        591.24        10.03 o                         
   1   1   6        324.86        316.27         5.90 o                         
   2   1   6        749.50        783.92        11.65 o                         
   3   1   6       4532.01       4404.16        37.23 o                         
   4   1   6        858.86        851.95        19.09 o                         
   5   1   6        244.15        243.05         9.43 o                         
   6   1   6          1.25          3.61         2.52 o                         
   7   1   6          2.50          4.92         2.76 o                         
   8   1   6         28.46         23.52         5.25 o                         
   9   1   6          0.56         -1.38         4.19 o                         
 -11   2   6         14.39         27.07         8.31 o                         
 -10   2   6          0.88          0.11         3.28 o                         
  -9   2   6          4.11          1.55         3.36 o                         
  -8   2   6          2.16         -2.03         3.40 o                         
  -7   2   6        394.28        382.66        12.43 o                         
  -6   2   6        883.07        930.75        17.76 o                         
  -5   2   6       3016.43       2960.15        27.11 o                         
  -4   2   6        259.67        213.69         5.94 o                         
  -3   2   6       5020.27       5090.61        36.43 o                         
  -2   2   6         29.66          9.08         1.13 o                         
  -1   2   6        178.76        155.86         4.27 o                         
   0   2   6         49.93         39.19         2.51 o                         
   1   2   6        928.70        828.83        12.53 o                         
   2   2   6          5.71          9.75         1.83 o                         
   3   2   6        289.33        279.28         8.26 o                         
   4   2   6        375.69        352.56        13.84 o                         
   5   2   6        478.05        486.19        15.64 o                         
   6   2   6          4.16          3.46         2.70 o                         
   7   2   6        555.22        543.59        15.87 o                         
   8   2   6          4.52          2.25         3.54 o                         
   9   2   6          3.12          5.71         4.70 o                         
 -11   3   6         11.16          1.86         5.18 o                         
 -10   3   6          2.40          5.73         4.97 o                         
  -9   3   6        390.58        470.61        18.71 o                         
  -8   3   6          1.26         -0.14         3.04 o                         
  -7   3   6        144.68        152.30         7.84 o                         
  -6   3   6         76.17         69.01         4.22 o                         
  -5   3   6        186.45        198.96         6.56 o                         
  -4   3   6        705.15        778.97        11.18 o                         
  -3   3   6       1178.77       1146.95        13.11 o                         
  -2   3   6         25.90         17.07         1.52 o                         
  -1   3   6        148.91        139.89         4.81 o                         
   0   3   6        108.76         92.76         4.08 o                         
   1   3   6        262.95        234.95         6.65 o                         
   2   3   6         77.59         68.00         3.86 o                         
   3   3   6          8.42         95.39        14.16 o                         
   4   3   6          1.75          0.71         1.96 o                         
   5   3   6       1539.01       1548.22        33.45 o                         
   6   3   6        762.73        759.95        20.53 o                         
   7   3   6         84.13        113.40         9.29 o                         
   8   3   6        218.42        222.95        15.69 o                         
 -11   4   6          2.78          1.47         4.75 o                         
 -10   4   6          0.97          0.74         4.01 o                         
  -9   4   6        257.99        255.23        14.17 o                         
  -8   4   6        414.91        406.96        16.71 o                         
  -7   4   6          6.40          5.11         3.52 o                         
  -6   4   6          6.20          2.45         1.90 o                         
  -5   4   6        369.74        365.15        14.12 o                         
  -4   4   6        403.46        359.11         8.53 o                         
  -3   4   6        720.93        717.21        14.59 o                         
  -2   4   6       2871.12       2936.51        30.47 o                         
  -1   4   6       1683.50       1629.08        18.78 o                         
   0   4   6        634.76        614.03        10.14 o                         
   1   4   6        106.31        109.04         4.77 o                         
   2   4   6         37.90         45.93         3.71 o                         
   3   4   6        101.52         95.91         5.67 o                         
   4   4   6         59.59         65.52         4.42 o                         
   5   4   6        137.03        143.20         7.88 o                         
   6   4   6        903.22        939.76        22.95 o                         
   7   4   6        104.30        111.12        10.90 o                         
   8   4   6         82.90         60.53        11.20 o                         
 -11   5   6         21.61         24.35         7.25 o                         
 -10   5   6         72.03         80.54         8.93 o                         
  -9   5   6         61.01         84.17        12.10 o                         
  -8   5   6        242.59        244.57        13.17 o                         
  -7   5   6        449.26        442.71        16.51 o                         
  -6   5   6         74.01         64.15         6.01 o                         
  -5   5   6        187.13        200.84         7.48 o                         
  -4   5   6        474.00        476.61        15.89 o                         
  -3   5   6         12.09         21.38         3.17 o                         
  -2   5   6        222.29        223.54         9.58 o                         
  -1   5   6        813.02        830.68        16.09 o                         
   0   5   6        957.43        925.65        15.01 o                         
   1   5   6         32.64         34.12         3.62 o                         
   2   5   6         50.20         35.81         3.85 o                         
   3   5   6         30.11         18.54         3.27 o                         
   4   5   6        137.06        160.12         7.32 o                         
   5   5   6         56.09         42.81         4.61 o                         
   6   5   6        112.25         99.53        10.18 o                         
   7   5   6         73.51         65.46        10.77 o                         
 -10   6   6         62.87         55.41        12.22 o                         
  -9   6   6          2.59          7.32         5.26 o                         
  -8   6   6         84.47         72.28         9.63 o                         
  -7   6   6         59.08         57.17         8.37 o                         
  -6   6   6        493.25        526.42        18.51 o                         
  -5   6   6         92.68         79.91         7.06 o                         
  -4   6   6        204.08        193.25         8.25 o                         
  -3   6   6        230.98        238.95        10.61 o                         
  -2   6   6          0.73          3.02         2.55 o                         
  -1   6   6       1346.92       1445.33        23.24 o                         
   0   6   6       1897.65       1972.28        40.03 o                         
   1   6   6        327.84        371.17        11.47 o                         
   2   6   6        431.23        462.13        13.81 o                         
   3   6   6        107.22        154.40        14.25 o                         
   4   6   6        100.17        100.45         7.47 o                         
   5   6   6        189.33        219.76        10.56 o                         
   6   6   6        104.31         97.97        12.05 o                         
 -10   7   6         23.60         13.71         6.33 o                         
  -9   7   6          1.77          0.03         5.71 o                         
  -8   7   6          0.03         -5.87         5.87 o                         
  -7   7   6         91.77        104.62         9.09 o                         
  -6   7   6        823.24        846.13        25.03 o                         
  -5   7   6       1071.81       1051.40        27.67 o                         
  -4   7   6        207.82        196.07        10.35 o                         
  -3   7   6        942.85        978.10        26.40 o                         
  -2   7   6        275.62        293.87        12.44 o                         
  -1   7   6          0.06          1.59         3.00 o                         
   0   7   6         25.04         19.87         4.09 o                         
   1   7   6        342.20        347.28        13.97 o                         
   2   7   6        104.13        120.66        10.26 o                         
   3   7   6          2.88          6.64         4.13 o                         
   4   7   6         16.76         10.46         4.38 o                         
   5   7   6        142.31        167.22        11.68 o                         
  -9   8   6         13.83          4.06         5.14 o                         
  -8   8   6         36.15         27.42         8.51 o                         
  -7   8   6        113.21        125.54        10.44 o                         
  -6   8   6         89.16         84.43         9.80 o                         
  -5   8   6        488.29        483.63        17.29 o                         
  -4   8   6        281.14        283.57        12.15 o                         
  -3   8   6         15.88         24.43         4.77 o                         
  -2   8   6         44.08         53.95         5.83 o                         
  -1   8   6         65.82         51.76         5.87 o                         
   0   8   6         86.40         71.85         8.28 o                         
   1   8   6        459.39        456.15        20.24 o                         
   2   8   6         62.32         52.34         8.43 o                         
   3   8   6         19.73         15.76         5.14 o                         
   4   8   6          0.63         -4.00         5.18 o                         
  -9   9   6         18.90         12.22         7.22 o                         
  -8   9   6         43.77         46.41         9.39 o                         
  -7   9   6         29.27         12.18         4.57 o                         
  -6   9   6         10.93         10.46         5.79 o                         
  -5   9   6        391.51        367.00        17.48 o                         
  -4   9   6        172.97        211.03        12.04 o                         
  -3   9   6         14.62          9.93         3.48 o                         
  -2   9   6         18.96         16.69         3.86 o                         
  -1   9   6        667.06        621.83        28.34 o                         
   0   9   6         97.51        107.40        15.12 o                         
   1   9   6        117.30        116.84        11.14 o                         
   2   9   6         89.39         80.79         9.50 o                         
   3   9   6          8.41         27.20         6.29 o                         
  -7  10   6         23.10          9.87         9.82 o                         
  -6  10   6         23.94         34.37        13.62 o                         
  -5  10   6        124.21        112.99        10.84 o                         
  -4  10   6        238.49        253.81        13.94 o                         
  -3  10   6         58.44         57.40         9.50 o                         
  -2  10   6          0.05         -4.94         4.94 o                         
  -1  10   6        118.34        125.69        11.76 o                         
   0  10   6        247.23        250.63        16.57 o                         
   1  10   6          2.43         -0.38         5.22 o                         
  -5  11   6          0.19         -0.17         5.05 o                         
  -4  11   6         25.95         31.17         7.80 o                         
  -3  11   6        127.61        153.56        13.50 o                         
  -2  11   6        195.43        227.89        16.35 o                         
  -1  11   6          2.75          5.36         4.88 o                         
   0 -13   7         87.62         64.25        11.58 o                         
   1 -13   7        225.07        237.56        20.58 o                         
   2 -13   7        181.93        172.33        17.51 o                         
   3 -13   7          4.64          2.34         3.71 o                         
   4 -13   7        232.18        239.12        19.64 o                         
  -3 -12   7         34.80         25.61        15.79 o                         
  -2 -12   7        132.26        125.78        21.82 o                         
  -1 -12   7         14.82         10.99         9.91 o                         
   0 -12   7         80.55         89.41        12.40 o                         
   1 -12   7        209.42        192.08        14.03 o                         
   2 -12   7        210.91        180.84        13.36 o                         
   3 -12   7        236.14        258.79        26.70 o                         
   4 -12   7          5.95          0.94         7.45 o                         
   5 -12   7         50.64         62.00         9.96 o                         
   6 -12   7         52.97         35.18         7.68 o                         
  -4 -11   7        207.16        198.68        18.84 o                         
  -3 -11   7         68.96         57.89        11.65 o                         
  -2 -11   7          0.85          5.02         5.41 o                         
  -1 -11   7        223.40        209.21        17.92 o                         
   0 -11   7          4.80         -2.48         5.54 o                         
   1 -11   7        166.09        166.24        15.45 o                         
   2 -11   7         34.19         29.16         7.32 o                         
   3 -11   7        252.75        228.21        21.88 o                         
   4 -11   7        422.94        459.23        19.78 o                         
   5 -11   7         21.27         12.15         6.37 o                         
   6 -11   7        142.06        128.19        11.04 o                         
   7 -11   7        169.90        167.44        12.86 o                         
  -5 -10   7        179.22        199.14        21.64 o                         
  -4 -10   7        356.09        414.79        25.81 o                         
  -3 -10   7        289.36        316.52        21.73 o                         
  -2 -10   7         97.19        114.11        19.28 o                         
  -1 -10   7         14.19         20.42         9.88 o                         
   0 -10   7         48.93         51.48         6.60 o                         
   1 -10   7          7.99          6.50         5.70 o                         
   2 -10   7          3.93          6.22         3.57 o                         
   3 -10   7        396.60        392.35        20.07 o                         
   4 -10   7        468.78        463.79        19.36 o                         
   5 -10   7         31.05         19.01         4.69 o                         
   6 -10   7          4.29          1.24         3.40 o                         
   7 -10   7        237.61        267.62        12.45 o                         
   8 -10   7         54.14         48.42         7.72 o                         
  -6  -9   7        148.17        145.23        15.79 o                         
  -5  -9   7        104.77         88.83        20.56 o                         
  -4  -9   7        629.28        674.96        31.00 o                         
  -3  -9   7        104.89         79.98        11.31 o                         
  -2  -9   7         76.71         87.36        10.89 o                         
  -1  -9   7        179.27        181.23        11.25 o                         
   0  -9   7        793.80        755.65        30.56 o                         
   1  -9   7         17.53         16.40         4.75 o                         
   2  -9   7          0.56          5.12         2.74 o                         
   3  -9   7        234.04        230.84        12.02 o                         
   4  -9   7        281.71        298.03        15.84 o                         
   5  -9   7         42.47         58.72         6.72 o                         
   6  -9   7         25.24         19.57         4.10 o                         
   7  -9   7        192.24        180.98        10.02 o                         
   8  -9   7        194.74        190.65        12.40 o                         
   9  -9   7         52.35         75.60         8.51 o                         
  -7  -8   7         45.83         49.60        13.29 o                         
  -6  -8   7        375.30        376.27        23.13 o                         
  -5  -8   7        253.11        268.61        18.95 o                         
  -4  -8   7         25.65         25.84         6.12 o                         
  -3  -8   7         10.01         14.02         5.46 o                         
  -2  -8   7       3885.71       4050.94        55.85 o                         
  -1  -8   7        356.16        327.31        22.97 o                         
   0  -8   7        596.67        570.75        23.18 o                         
   1  -8   7        344.70        349.60        23.26 o                         
   2  -8   7        453.64        410.98        15.30 o                         
   3  -8   7          0.64         -1.07         2.64 o                         
   4  -8   7          8.48          8.19         2.82 o                         
   5  -8   7          7.33          7.38         3.38 o                         
   6  -8   7          8.89          7.94         4.31 o                         
   7  -8   7          3.24         -0.05         4.02 o                         
   8  -8   7        312.39        314.23        13.79 o                         
   9  -8   7        202.69        213.05        13.48 o                         
  -8  -7   7         99.33         84.76        10.95 o                         
  -7  -7   7        291.66        308.61        16.45 o                         
  -6  -7   7          0.85         -7.44         7.44 o                         
  -5  -7   7         56.24         42.56         7.41 o                         
  -4  -7   7        442.04        441.41        36.53 o                         
  -3  -7   7        478.99        501.44        17.58 o                         
  -2  -7   7       2303.11       2377.80        32.82 o                         
  -1  -7   7        216.15        224.47         9.81 o                         
   0  -7   7          5.56         54.47         7.88 o                         
   1  -7   7        171.31        180.38        19.68 o                         
   2  -7   7        240.42        230.92        11.84 o                         
   3  -7   7        570.96        590.72        17.29 o                         
   4  -7   7         24.13         12.01         3.28 o                         
   5  -7   7        551.51        595.55        16.90 o                         
   6  -7   7        234.61        241.50        14.15 o                         
   7  -7   7          5.63          1.49         3.03 o                         
   8  -7   7         24.87         19.85         4.31 o                         
   9  -7   7        245.47        260.45        16.74 o                         
  -9  -6   7          2.48          2.60         5.48 o                         
  -8  -6   7         86.19         70.78         9.53 o                         
  -7  -6   7         72.12         76.61         7.60 o                         
  -6  -6   7          0.13         -2.00         3.40 o                         
  -5  -6   7         96.74         93.30         6.65 o                         
  -4  -6   7        203.53        212.97        10.27 o                         
  -3  -6   7       1327.05       1316.22        23.28 o                         
  -2  -6   7        536.34        520.45        16.80 o                         
  -1  -6   7       1687.51       1587.29        25.48 o                         
   0  -6   7         50.85         54.99         6.19 o                         
   1  -6   7          4.00         -0.39         2.64 o                         
   2  -6   7        971.37       1032.14        35.76 o                         
   3  -6   7       2814.37       2868.06        45.97 o                         
   4  -6   7        513.06        550.73        15.33 o                         
   5  -6   7         37.79         37.34         4.45 o                         
   6  -6   7        111.59        132.14         7.37 o                         
   7  -6   7        423.04        432.60        13.80 o                         
   8  -6   7         59.78         75.95         6.98 o                         
   9  -6   7        507.96        522.14        23.40 o                         
  -9  -5   7          2.10         -0.79         4.27 o                         
  -8  -5   7         44.91         28.71         6.31 o                         
  -7  -5   7        828.23        851.20        20.30 o                         
  -6  -5   7        241.64        253.54        12.02 o                         
  -5  -5   7          7.52          9.46         2.98 o                         
  -4  -5   7        656.17        683.34        15.24 o                         
  -3  -5   7       2448.07       2571.77        36.51 o                         
  -2  -5   7        161.63        162.79         6.26 o                         
  -1  -5   7       1079.38       1001.99        22.13 o                         
   0  -5   7        113.52        128.40        10.55 o                         
   1  -5   7        180.98        160.24        10.29 o                         
   2  -5   7         43.35         71.62         7.39 o                         
   3  -5   7       2027.72       1995.38        70.62 o                         
   4  -5   7       1045.64       1033.90        25.58 o                         
   5  -5   7        224.66        237.84         9.16 o                         
   6  -5   7        202.06        182.82         8.39 o                         
   7  -5   7         32.23         25.83         3.47 o                         
   8  -5   7        204.17        210.81         9.95 o                         
   9  -5   7          2.69          4.10         3.98 o                         
  10  -5   7         56.85         40.95         8.16 o                         
 -10  -4   7         48.53         54.35        10.50 o                         
  -9  -4   7         14.13          8.81         7.78 o                         
  -8  -4   7         70.63         80.59         7.49 o                         
  -7  -4   7         21.26         20.75         3.18 o                         
  -6  -4   7        701.66        650.10        17.66 o                         
  -5  -4   7        593.12        615.64        12.46 o                         
  -4  -4   7        246.44        216.84         7.19 o                         
  -3  -4   7       1673.26       1579.16        20.91 o                         
  -2  -4   7       2583.78       2676.02        35.21 o                         
  -1  -4   7         25.94         18.85         2.31 o                         
   0  -4   7       1987.24       2225.35        32.94 o                         
   1  -4   7        126.86        127.93         7.45 o                         
   2  -4   7        264.72        345.89        12.47 o                         
   3  -4   7        233.26        222.52        11.17 o                         
   4  -4   7       2150.91       2133.48        34.94 o                         
   5  -4   7         55.18         54.35         4.43 o                         
   6  -4   7         96.47         92.23         5.98 o                         
   7  -4   7        337.07        359.18        12.22 o                         
   8  -4   7        278.59        257.44        10.72 o                         
   9  -4   7          9.94          5.71         4.15 o                         
  10  -4   7         18.10          6.37         5.62 o                         
 -10  -3   7          4.62          1.22         5.33 o                         
  -9  -3   7         30.63         33.12         6.25 o                         
  -8  -3   7        176.58        187.74        15.10 o                         
  -7  -3   7         84.82         71.49         5.40 o                         
  -6  -3   7         43.27         36.01         2.97 o                         
  -5  -3   7          8.05         11.79         1.44 o                         
  -4  -3   7        791.73        766.54        16.30 o                         
  -3  -3   7        199.09        165.60         6.00 o                         
  -2  -3   7       6840.99       7152.54        54.67 o                         
  -1  -3   7       1373.91       1364.98        17.14 o                         
   0  -3   7         20.52         20.47         2.18 o                         
   1  -3   7         25.35         13.00         1.95 o                         
   2  -3   7       2071.48       2077.37        34.15 o                         
   3  -3   7         80.99         73.16         4.06 o                         
   4  -3   7          3.25          0.65         1.85 o                         
   5  -3   7        174.00        164.02         7.24 o                         
   6  -3   7       1881.35       1868.04        27.62 o                         
   7  -3   7        186.02        180.23         8.66 o                         
   8  -3   7         71.26         67.74         6.47 o                         
   9  -3   7         16.49          7.18         4.62 o                         
  10  -3   7          2.91          6.62         4.34 o                         
 -10  -2   7         12.81         11.50         5.99 o                         
  -9  -2   7        111.26        127.18        13.08 o                         
  -8  -2   7       1247.12       1308.02        32.15 o                         
  -7  -2   7         33.90         37.65         3.26 o                         
  -6  -2   7        281.66        290.86         7.30 o                         
  -5  -2   7          2.54          4.86         1.33 o                         
  -4  -2   7        108.94        127.22         4.86 o                         
  -3  -2   7        604.26        656.82        10.08 o                         
  -2  -2   7       1761.87       1654.44        20.92 o                         
  -1  -2   7       2931.29       2910.92        24.75 o                         
   0  -2   7       2549.60       2469.01        26.24 o                         
   1  -2   7        443.89        431.88         7.83 o                         
   2  -2   7       1214.26       1332.12        16.14 o                         
   3  -2   7       1260.91       1222.00        16.77 o                         
   4  -2   7        574.62        547.45        13.53 o                         
   5  -2   7       1209.56       1238.26        20.40 o                         
   6  -2   7         47.34         53.56         4.65 o                         
   7  -2   7        210.87        199.13         9.00 o                         
   8  -2   7         22.83         18.70         5.35 o                         
   9  -2   7         76.98         88.03        10.09 o                         
 -11  -1   7         52.72         62.98        13.40 o                         
 -10  -1   7         28.92         26.24         7.02 o                         
  -9  -1   7          0.79         -3.82         5.47 o                         
  -8  -1   7        324.85        341.36        14.21 o                         
  -7  -1   7       1226.34       1231.59        28.03 o                         
  -6  -1   7         68.90         75.91         4.43 o                         
  -5  -1   7        139.53        128.24         4.19 o                         
  -4  -1   7        543.25        544.41        11.57 o                         
  -3  -1   7       1308.53       1337.97        15.69 o                         
  -2  -1   7        148.61        141.89         4.10 o                         
  -1  -1   7       4695.21       4350.88        49.82 o                         
   0  -1   7       2662.87       2704.98        24.53 o                         
   1  -1   7       3139.90       3056.23        27.52 o                         
   2  -1   7        107.69        132.78         5.31 o                         
   3  -1   7       3375.54       3325.48        36.29 o                         
   4  -1   7         18.89         13.55         2.27 o                         
   5  -1   7        441.37        416.68        11.91 o                         
   6  -1   7        495.24        490.93        13.43 o                         
   7  -1   7        483.49        489.62        15.13 o                         
   8  -1   7          0.54          2.91         4.62 o                         
   9  -1   7         59.86         68.60         9.11 o                         
 -11   0   7         54.31         47.23         9.76 o                         
 -10   0   7         19.00          5.98         5.04 o                         
  -9   0   7         59.02         69.71         9.65 o                         
  -8   0   7        371.81        391.98        12.49 o                         
  -7   0   7          6.63         67.24         6.02 o                         
  -6   0   7        126.26        131.68         5.75 o                         
  -5   0   7         17.81          9.03         2.01 o                         
  -4   0   7        160.34        180.83         5.36 o                         
  -3   0   7       1074.13       1090.43        13.28 o                         
  -2   0   7         50.54         50.65         2.35 o                         
  -1   0   7        603.79        601.90        12.57 o                         
   0   0   7         36.48         36.46         2.78 o                         
   1   0   7       4807.64       4691.57        50.61 o                         
   2   0   7         62.12         69.20         3.61 o                         
   3   0   7        554.76        562.81        10.66 o                         
   4   0   7        522.72        521.31        11.06 o                         
   5   0   7        700.96        701.31        14.30 o                         
   6   0   7        141.68        125.91         7.30 o                         
   7   0   7        211.39        224.63        11.80 o                         
   8   0   7        179.87        186.38        13.54 o                         
   9   0   7          0.58         12.06         5.56 o                         
 -11   1   7          3.31          6.00         8.70 o                         
 -10   1   7         32.10          7.62         8.81 o                         
  -9   1   7          8.05          1.23         4.42 o                         
  -8   1   7        301.48        274.40        13.05 o                         
  -7   1   7         55.69         60.21         3.84 o                         
  -6   1   7       1371.49       1312.06        17.23 o                         
  -5   1   7       3691.11       3656.44        31.25 o                         
  -4   1   7       2046.62       1971.17        18.56 o                         
  -3   1   7        887.71        870.81        11.81 o                         
  -2   1   7         26.63         24.93         2.09 o                         
  -1   1   7        575.52        635.54        11.17 o                         
   0   1   7        983.23       1117.28        16.59 o                         
   1   1   7        166.39        163.04         4.26 o                         
   2   1   7       7628.54       7818.46        55.96 o                         
   3   1   7         18.20         21.29         2.14 o                         
   4   1   7        267.06        279.48         9.43 o                         
   5   1   7        195.59        208.96        11.26 o                         
   6   1   7        338.62        347.48        12.35 o                         
   7   1   7         22.08         16.32         3.95 o                         
   8   1   7        191.42        179.10        14.28 o                         
   9   1   7         44.40         39.90         7.87 o                         
 -11   2   7          1.22          1.19         5.11 o                         
 -10   2   7         65.96         60.50         7.18 o                         
  -9   2   7         64.43         62.86         8.49 o                         
  -8   2   7        228.99        227.07        12.11 o                         
  -7   2   7        429.84        393.60        12.92 o                         
  -6   2   7       1243.52       1234.82        15.31 o                         
  -5   2   7        228.98        222.28         6.43 o                         
  -4   2   7       1479.87       1479.00        18.82 o                         
  -3   2   7        121.57        130.14         4.62 o                         
  -2   2   7        632.35        576.53         8.31 o                         
  -1   2   7        435.34        457.66         8.94 o                         
   0   2   7        445.47        401.51         7.79 o                         
   1   2   7        557.86        540.32         9.65 o                         
   2   2   7        738.94        714.47        12.19 o                         
   3   2   7        237.59        250.20         7.96 o                         
   4   2   7         27.39         28.72         3.57 o                         
   5   2   7          9.66          4.07         3.21 o                         
   6   2   7        276.97        307.46        13.54 o                         
   7   2   7         35.24         31.70         4.87 o                         
   8   2   7         10.31         -2.73         3.37 o                         
 -11   3   7         29.63         22.21         8.69 o                         
 -10   3   7        118.42        132.46        10.79 o                         
  -9   3   7          8.61         -1.58         3.12 o                         
  -8   3   7        629.34        643.31        17.96 o                         
  -7   3   7         14.82          7.09         3.46 o                         
  -6   3   7         76.98         70.46         4.00 o                         
  -5   3   7          7.23          6.29         1.74 o                         
  -4   3   7        785.24        771.09        13.09 o                         
  -3   3   7         58.40         63.85         2.89 o                         
  -2   3   7          2.17          2.41         1.07 o                         
  -1   3   7       1096.47       1118.55        16.14 o                         
   0   3   7       1004.53        978.57        18.78 o                         
   1   3   7        453.99        433.84         9.85 o                         
   2   3   7        777.78        758.03        13.52 o                         
   3   3   7        518.64        479.67        13.84 o                         
   4   3   7         13.38         12.38         2.94 o                         
   5   3   7        598.72        599.96        16.28 o                         
   6   3   7        381.24        391.18        13.87 o                         
   7   3   7         30.58         41.82         5.78 o                         
   8   3   7          0.91         -2.48         5.42 o                         
 -11   4   7         37.21         25.94         6.04 o                         
 -10   4   7        218.64        214.35        13.67 o                         
  -9   4   7        254.95        276.91        14.66 o                         
  -8   4   7        147.03        164.61        13.90 o                         
  -7   4   7         92.71         99.76         7.94 o                         
  -6   4   7          2.76          3.78         2.34 o                         
  -5   4   7         10.40         10.49         1.79 o                         
  -4   4   7       1475.73       1512.75        22.00 o                         
  -3   4   7       1700.00       1816.88        24.47 o                         
  -2   4   7        505.73        522.79        11.25 o                         
  -1   4   7         20.40         23.41         2.59 o                         
   0   4   7         48.66         57.13         3.40 o                         
   1   4   7       1004.34        958.27        15.20 o                         
   2   4   7        227.56        224.40         8.34 o                         
   3   4   7        356.90        347.15        10.49 o                         
   4   4   7        848.68        757.12        17.60 o                         
   5   4   7        145.46        154.55         7.87 o                         
   6   4   7        159.22        161.33        12.44 o                         
   7   4   7        346.17        339.48        19.22 o                         
 -11   5   7          0.10         -1.46         5.59 o                         
 -10   5   7        177.51        176.37        15.35 o                         
  -9   5   7        307.33        301.30        18.95 o                         
  -8   5   7          0.04          6.57         4.27 o                         
  -7   5   7        128.72        141.89         9.29 o                         
  -6   5   7        145.66        120.07         8.06 o                         
  -5   5   7        389.86        386.13        20.43 o                         
  -4   5   7        278.77        308.93         9.06 o                         
  -3   5   7        661.83        640.64        18.69 o                         
  -2   5   7        318.62        307.87        11.68 o                         
  -1   5   7          3.62          3.07         1.99 o                         
   0   5   7        182.61        178.48         6.96 o                         
   1   5   7        230.88        238.26         8.33 o                         
   2   5   7        338.84        334.11        11.64 o                         
   3   5   7         26.16         24.99         3.67 o                         
   4   5   7         16.66         13.15         2.83 o                         
   5   5   7        231.86        260.71        12.40 o                         
   6   5   7         17.62          9.94         4.48 o                         
 -10   6   7          0.71          7.04         6.66 o                         
  -9   6   7        213.26        213.17        16.72 o                         
  -8   6   7        117.57        130.29        12.70 o                         
  -7   6   7         61.01         53.88         7.92 o                         
  -6   6   7         59.26         57.59         7.82 o                         
  -5   6   7        712.18        758.10        18.50 o                         
  -4   6   7        252.14        242.38        11.11 o                         
  -3   6   7        371.80        367.41        12.41 o                         
  -2   6   7        206.17        203.43        10.04 o                         
  -1   6   7        135.30        126.00         8.60 o                         
   0   6   7        214.83        216.93        10.80 o                         
   1   6   7         54.81         59.39         4.85 o                         
   2   6   7        402.68        389.28        13.05 o                         
   3   6   7        108.36         94.75         7.85 o                         
   4   6   7        102.38        102.80         7.76 o                         
   5   6   7         46.27         42.41         5.51 o                         
   6   6   7         40.93         24.87         8.35 o                         
 -10   7   7         21.41         15.13         6.13 o                         
  -9   7   7          6.48         20.69         6.56 o                         
  -8   7   7        164.26        131.80        16.13 o                         
  -7   7   7          0.58          2.26         4.80 o                         
  -6   7   7         71.01         64.96         8.85 o                         
  -5   7   7        322.01        345.43        14.10 o                         
  -4   7   7        360.01        357.31        14.27 o                         
  -3   7   7        493.59        494.10        16.82 o                         
  -2   7   7         13.59         12.91         3.57 o                         
  -1   7   7         36.59         25.52         4.38 o                         
   0   7   7          0.95         13.93         4.13 o                         
   1   7   7        131.87        141.92         9.43 o                         
   2   7   7        279.22        289.89        16.02 o                         
   3   7   7        441.66        458.90        20.87 o                         
   4   7   7         94.52        110.83        13.86 o                         
   5   7   7        104.29        125.56        11.56 o                         
  -9   8   7          6.19          4.67         8.09 o                         
  -8   8   7        171.92        154.39        15.04 o                         
  -7   8   7        122.72        119.23        10.18 o                         
  -6   8   7         68.94         66.87         7.68 o                         
  -5   8   7        157.14        161.98        10.35 o                         
  -4   8   7        545.02        544.25        18.74 o                         
  -3   8   7        639.58        696.87        21.14 o                         
  -2   8   7          7.27          3.77         3.30 o                         
  -1   8   7        239.51        227.45        12.04 o                         
   0   8   7        140.29        120.58        10.60 o                         
   1   8   7         14.66         10.17         4.87 o                         
   2   8   7         39.98         39.08         6.85 o                         
   3   8   7         16.60         18.31         5.64 o                         
   4   8   7         60.96         66.85         9.85 o                         
  -8   9   7          1.13         -2.26         5.77 o                         
  -7   9   7         21.47         12.13         4.33 o                         
  -6   9   7        125.86        145.93        11.51 o                         
  -5   9   7         12.69         21.99         5.53 o                         
  -4   9   7        333.77        322.73        14.02 o                         
  -3   9   7         37.57         39.34         6.78 o                         
  -2   9   7         32.49         29.82         5.28 o                         
  -1   9   7         44.01         45.13         7.62 o                         
   0   9   7         67.03         64.68         9.76 o                         
   1   9   7         89.00        105.70        10.77 o                         
   2   9   7         10.20         10.35         6.08 o                         
  -7  10   7         77.12         75.52         9.49 o                         
  -6  10   7          4.18          1.35         5.68 o                         
  -5  10   7         36.15         36.79         9.54 o                         
  -4  10   7          0.59         -2.96         4.13 o                         
  -3  10   7        387.25        421.87        21.26 o                         
  -2  10   7        385.20        387.99        20.35 o                         
  -1  10   7         91.41         92.49        10.81 o                         
   0  10   7         13.27          3.92         4.35 o                         
   0 -13   8         80.00         80.26        13.05 o                         
   1 -13   8          0.43         -5.77         5.77 o                         
   2 -13   8        100.06        121.42        15.08 o                         
   3 -13   8        177.54        183.39        17.69 o                         
  -3 -12   8          2.35         -0.86         7.25 o                         
  -2 -12   8          7.69         -8.38         8.38 o                         
  -1 -12   8         60.73         59.62        19.32 o                         
   0 -12   8        244.96        232.59        19.70 o                         
   1 -12   8         35.78         39.71         8.77 o                         
   2 -12   8         62.89         67.24        11.04 o                         
   3 -12   8        293.47        271.25        50.37 o                         
   4 -12   8        291.08        298.05        20.52 o                         
   5 -12   8         36.20         58.19         9.76 o                         
   6 -12   8         43.23         38.82         7.04 o                         
  -4 -11   8         62.88         67.19        11.36 o                         
  -3 -11   8         29.01         10.06         5.81 o                         
  -2 -11   8        272.74        295.59        21.72 o                         
  -1 -11   8         19.90         13.18         5.89 o                         
   0 -11   8        192.83        209.88        17.57 o                         
   1 -11   8         94.03        110.48        13.05 o                         
   2 -11   8          4.76         -0.84         6.58 o                         
   3 -11   8          1.65         -4.02         4.73 o                         
   4 -11   8        689.91        707.23        25.31 o                         
   5 -11   8        355.92        331.34        17.56 o                         
   6 -11   8         27.38         28.24         6.20 o                         
   7 -11   8          2.34          0.53         4.37 o                         
  -5 -10   8         25.91         10.53         6.36 o                         
  -4 -10   8          1.73          2.11        12.86 o                         
  -3 -10   8          0.91         -6.12         6.12 o                         
  -2 -10   8        158.68        165.45        15.65 o                         
  -1 -10   8        457.70        441.87        24.64 o                         
   0 -10   8        119.48        110.53        13.65 o                         
   1 -10   8         33.00         34.31         6.39 o                         
   2 -10   8          1.54          2.46         3.77 o                         
   3 -10   8         19.45         16.12         5.73 o                         
   4 -10   8        286.30        302.07        16.11 o                         
   5 -10   8        935.12        993.09        27.50 o                         
   6 -10   8        200.57        213.84        11.14 o                         
   7 -10   8          0.58         -3.64         3.64 o                         
   8 -10   8        105.16         95.54        11.03 o                         
  -6  -9   8        129.30        103.47        13.32 o                         
  -5  -9   8        558.09        581.56        29.71 o                         
  -4  -9   8         45.18         39.88         9.69 o                         
  -3  -9   8          1.40          4.39         5.86 o                         
  -2  -9   8        976.68        997.58        36.04 o                         
  -1  -9   8        824.73        876.79        32.94 o                         
   0  -9   8         67.12         72.79         8.24 o                         
   1  -9   8          4.36          2.93         3.62 o                         
   2  -9   8          6.58          5.47         2.85 o                         
   3  -9   8       1009.55        962.63        26.59 o                         
   4  -9   8        117.39        107.17         8.03 o                         
   5  -9   8        325.58        353.07        15.19 o                         
   6  -9   8        517.95        540.18        18.59 o                         
   7  -9   8        192.04        190.74         9.97 o                         
   8  -9   8         18.15         26.73         7.34 o                         
  -7  -8   8        543.49        520.71        34.65 o                         
  -6  -8   8          5.97         -1.00         5.44 o                         
  -5  -8   8        278.56        303.37        20.13 o                         
  -4  -8   8         31.62         40.92         7.74 o                         
  -3  -8   8        307.74        294.70        18.73 o                         
  -2  -8   8        553.17        579.17        17.29 o                         
  -1  -8   8        700.88        700.18        34.14 o                         
   0  -8   8         24.95         62.40        11.02 o                         
   1  -8   8        171.01        199.51        11.66 o                         
   2  -8   8        300.20        348.35        19.54 o                         
   3  -8   8          8.01         11.55         2.88 o                         
   4  -8   8         21.02         47.57         5.30 o                         
   5  -8   8        397.17        383.06        14.01 o                         
   6  -8   8        155.92        161.94         9.43 o                         
   7  -8   8         59.48         62.02         5.63 o                         
   8  -8   8        229.51        233.79        13.65 o                         
   9  -8   8          1.42          7.06         7.50 o                         
  -8  -7   8         22.20         26.04         6.71 o                         
  -7  -7   8        545.98        574.72        24.56 o                         
  -6  -7   8        582.48        539.54        25.06 o                         
  -5  -7   8        128.90        128.94        12.45 o                         
  -4  -7   8        386.99        376.72        14.80 o                         
  -3  -7   8         39.20         35.13         4.93 o                         
  -2  -7   8          1.61          0.58         1.95 o                         
  -1  -7   8        119.09        157.59         9.62 o                         
   0  -7   8       1940.55       1956.48        36.58 o                         
   1  -7   8         83.79         82.63        16.86 o                         
   2  -7   8        216.04        204.40        20.04 o                         
   3  -7   8        267.79        277.47        13.84 o                         
   4  -7   8        607.16        579.90        18.47 o                         
   5  -7   8         64.04         60.51         5.78 o                         
   6  -7   8        202.24        221.72         9.93 o                         
   7  -7   8        391.45        422.35        14.27 o                         
   8  -7   8         11.05         10.20         4.04 o                         
   9  -7   8         10.10          6.30         4.96 o                         
  -9  -6   8          0.95          5.00         6.61 o                         
  -8  -6   8         32.92         16.25         6.16 o                         
  -7  -6   8         74.67         88.67         8.26 o                         
  -6  -6   8        814.67        892.44        32.71 o                         
  -5  -6   8        155.10        143.84         8.66 o                         
  -4  -6   8        119.17        137.95         8.21 o                         
  -3  -6   8         77.88         83.67         3.03 o                         
  -2  -6   8       2847.69       2891.74        54.50 o                         
  -1  -6   8        116.52        120.66         9.33 o                         
   0  -6   8       2279.16       2094.15        47.25 o                         
   1  -6   8        449.93        449.04        18.55 o                         
   2  -6   8        726.65        690.95        29.25 o                         
   3  -6   8          6.77          3.72         3.29 o                         
   4  -6   8        254.27        245.50        10.61 o                         
   5  -6   8        815.67        811.22        21.00 o                         
   6  -6   8        173.79        166.10         8.47 o                         
   7  -6   8         35.40         33.72         4.26 o                         
   8  -6   8        604.16        623.95        19.45 o                         
   9  -6   8          8.20         12.34         4.72 o                         
  -9  -5   8          5.01          6.47         4.88 o                         
  -8  -5   8         72.59         68.20        13.27 o                         
  -7  -5   8         32.58         36.35         5.50 o                         
  -6  -5   8       1399.50       1428.19        26.51 o                         
  -5  -5   8        834.49        809.56        17.95 o                         
  -4  -5   8        328.30        359.87        10.20 o                         
  -3  -5   8        313.22        290.57         8.10 o                         
  -2  -5   8        536.95        484.77        13.58 o                         
  -1  -5   8        131.26        126.89         8.33 o                         
   0  -5   8        411.96        405.25        16.66 o                         
   1  -5   8        901.22        856.18        20.66 o                         
   2  -5   8       1646.26       1663.96        32.11 o                         
   3  -5   8       1037.16       1072.79        25.70 o                         
   4  -5   8        147.51        140.39         8.53 o                         
   5  -5   8         63.99         88.01         5.89 o                         
   6  -5   8        233.36        221.65         9.48 o                         
   7  -5   8         17.91         17.61         3.29 o                         
   8  -5   8        116.10        114.95         8.50 o                         
   9  -5   8        152.84        153.96        11.40 o                         
 -10  -4   8          8.73         10.60         6.09 o                         
  -9  -4   8         51.47         52.59         7.68 o                         
  -8  -4   8        145.11        145.98         9.69 o                         
  -7  -4   8        431.89        423.83        13.73 o                         
  -6  -4   8        247.73        246.66         9.40 o                         
  -5  -4   8        784.55        787.56        17.08 o                         
  -4  -4   8        696.69        673.36        27.89 o                         
  -3  -4   8        535.39        517.46        11.80 o                         
  -2  -4   8        454.50        453.82        11.74 o                         
  -1  -4   8       1617.45       1603.81        27.57 o                         
   0  -4   8         46.41         36.47         3.61 o                         
   1  -4   8         42.04         51.95         4.23 o                         
   2  -4   8        796.67        734.71        16.44 o                         
   3  -4   8        303.94        303.37        11.55 o                         
   4  -4   8        103.07        111.59         6.59 o                         
   5  -4   8          8.36          4.76         2.23 o                         
   6  -4   8        409.39        383.66        12.29 o                         
   7  -4   8        800.05        825.94        21.35 o                         
   8  -4   8         18.31         20.92         4.51 o                         
   9  -4   8         50.76         48.46         8.33 o                         
 -10  -3   8          8.12          2.91         5.63 o                         
  -9  -3   8         42.79         34.63         6.43 o                         
  -8  -3   8         24.52         33.10         5.06 o                         
  -7  -3   8        435.00        446.21        13.50 o                         
  -6  -3   8          5.34          7.03         1.84 o                         
  -5  -3   8        630.59        623.05        14.80 o                         
  -4  -3   8        801.48        889.96        23.87 o                         
  -3  -3   8       2962.57       2981.48        41.26 o                         
  -2  -3   8       2394.26       2693.05        42.29 o                         
  -1  -3   8        164.43        180.76         5.82 o                         
   0  -3   8         36.16         43.92         3.54 o                         
   1  -3   8        405.63        375.19         8.61 o                         
   2  -3   8         22.95         19.67         2.67 o                         
   3  -3   8        693.85        644.86        12.49 o                         
   4  -3   8         52.67         54.08         5.26 o                         
   5  -3   8        431.02        415.64        12.35 o                         
   6  -3   8        340.88        344.65        11.43 o                         
   7  -3   8        244.41        253.13        11.66 o                         
   8  -3   8         45.48         48.16         6.76 o                         
   9  -3   8         36.26         38.06         7.26 o                         
 -10  -2   8          5.32          4.64         6.36 o                         
  -9  -2   8          1.03          0.23         5.32 o                         
  -8  -2   8        208.18        225.17        11.32 o                         
  -7  -2   8        300.93        326.43         8.91 o                         
  -6  -2   8         56.09         60.64         3.79 o                         
  -5  -2   8        217.85        236.01         7.79 o                         
  -4  -2   8        462.61        503.70        12.17 o                         
  -3  -2   8       2173.78       1983.81        21.93 o                         
  -2  -2   8       1885.96       1778.17        27.16 o                         
  -1  -2   8       1192.26       1225.24        14.40 o                         
   0  -2   8       2402.31       2436.87        26.32 o                         
   1  -2   8       1177.70       1190.84        17.45 o                         
   2  -2   8       1667.89       1574.86        22.01 o                         
   3  -2   8        118.27        102.99         4.17 o                         
   4  -2   8       1495.83       1435.73        21.84 o                         
   5  -2   8          3.85          3.70         1.81 o                         
   6  -2   8         48.01         37.43         3.95 o                         
   7  -2   8         87.41        105.04         7.70 o                         
   8  -2   8        229.93        245.56        13.79 o                         
   9  -2   8          7.05         11.72         5.07 o                         
 -11  -1   8         79.96         91.98        12.79 o                         
 -10  -1   8         53.91         45.52         9.03 o                         
  -9  -1   8        328.91        358.23        21.42 o                         
  -8  -1   8        471.26        452.00        17.29 o                         
  -7  -1   8         10.96          9.12         1.72 o                         
  -6  -1   8        810.65        836.14        14.78 o                         
  -5  -1   8         86.61        100.30         5.04 o                         
  -4  -1   8        349.94        381.08         9.44 o                         
  -3  -1   8        954.97        921.13        13.91 o                         
  -2  -1   8       2148.64       2106.67        22.43 o                         
  -1  -1   8        864.76        950.97        11.56 o                         
   0  -1   8        310.83        295.99        10.26 o                         
   1  -1   8        650.36        631.49        15.80 o                         
   2  -1   8       1068.48       1010.13        15.87 o                         
   3  -1   8         60.42         57.83         4.18 o                         
   4  -1   8        486.15        503.62        11.84 o                         
   5  -1   8         25.50         20.82         2.89 o                         
   6  -1   8        201.45        212.04        10.30 o                         
   7  -1   8        120.90        125.81         9.42 o                         
   8  -1   8        161.67        155.76        16.66 o                         
   9  -1   8         47.25         42.84         8.96 o                         
 -11   0   8          4.85          4.50         6.10 o                         
 -10   0   8          6.07          3.05         5.02 o                         
  -9   0   8         58.02         33.31        13.91 o                         
  -8   0   8        416.12        451.83        16.62 o                         
  -7   0   8         19.39         24.99         3.01 o                         
  -6   0   8         21.34         20.68         2.10 o                         
  -5   0   8        493.80        490.59        11.16 o                         
  -4   0   8       1741.07       1818.99        23.87 o                         
  -3   0   8       1070.91       1053.02        14.40 o                         
  -2   0   8       1821.96       1775.02        18.49 o                         
  -1   0   8       2093.40       2210.65        26.28 o                         
   0   0   8         28.69         46.62         2.90 o                         
   1   0   8        839.35        874.34        19.71 o                         
   2   0   8       5711.98       5550.70        46.59 o                         
   3   0   8         20.74         13.30         2.28 o                         
   4   0   8         53.24         51.92         5.03 o                         
   5   0   8         52.29         52.22         5.91 o                         
   6   0   8         79.14         79.61         7.54 o                         
   7   0   8         32.09         24.08         5.85 o                         
   8   0   8        309.24        342.80        18.62 o                         
   9   0   8        157.68        144.75        16.57 o                         
 -11   1   8          5.44         -0.21         6.42 o                         
 -10   1   8          4.14          6.36         5.52 o                         
  -9   1   8         56.58         51.91         6.45 o                         
  -8   1   8        169.20        189.53        11.02 o                         
  -7   1   8        154.86        138.98         5.30 o                         
  -6   1   8       1851.17       1800.44        18.55 o                         
  -5   1   8         36.13         52.41         3.36 o                         
  -4   1   8         35.44         35.40         2.78 o                         
  -3   1   8        454.35        387.88         7.91 o                         
  -2   1   8        129.15        112.88         4.05 o                         
  -1   1   8        121.65        116.82         5.37 o                         
   0   1   8         21.85         34.26         2.92 o                         
   1   1   8         60.72         44.45         2.53 o                         
   2   1   8        752.33        690.45        10.83 o                         
   3   1   8       3478.29       3397.11        32.36 o                         
   4   1   8        374.06        350.36        13.35 o                         
   5   1   8        504.01        494.65        17.93 o                         
   6   1   8         88.91        107.03         8.31 o                         
   7   1   8        294.85        282.13        16.05 o                         
   8   1   8          9.79         13.76         6.00 o                         
 -11   2   8         98.12        109.71        12.95 o                         
 -10   2   8         13.77          5.74         4.67 o                         
  -9   2   8         84.49         95.89         8.63 o                         
  -8   2   8        508.87        506.96        18.26 o                         
  -7   2   8        893.49        822.18        19.65 o                         
  -6   2   8        319.77        295.18         6.59 o                         
  -5   2   8         52.87         46.55         3.50 o                         
  -4   2   8        182.39        187.27         6.12 o                         
  -3   2   8       1284.36       1154.58        14.72 o                         
  -2   2   8       1812.97       1899.59        17.89 o                         
  -1   2   8         38.15         38.99         2.38 o                         
   0   2   8        482.00        512.28        10.72 o                         
   1   2   8        953.42        989.37        13.63 o                         
   2   2   8         88.70        100.43         4.46 o                         
   3   2   8         41.58         32.23         2.91 o                         
   4   2   8        134.24        148.70         8.78 o                         
   5   2   8        108.48        107.61         9.31 o                         
   6   2   8          4.70          7.95         3.73 o                         
   7   2   8        212.20        230.91        12.34 o                         
   8   2   8         65.87         63.75         7.83 o                         
 -11   3   8          0.98          2.07         5.24 o                         
 -10   3   8         46.88         54.26         7.78 o                         
  -9   3   8        189.71        217.14        12.86 o                         
  -8   3   8         75.74         76.45         6.49 o                         
  -7   3   8          5.68         -1.07         2.81 o                         
  -6   3   8        284.35        292.18        10.75 o                         
  -5   3   8         12.23         12.24         1.87 o                         
  -4   3   8        339.72        339.86         7.90 o                         
  -3   3   8       1490.16       1308.35        15.07 o                         
  -2   3   8        468.89        483.47         8.60 o                         
  -1   3   8        487.99        470.69        10.33 o                         
   0   3   8          4.10          6.41         1.52 o                         
   1   3   8       1078.96       1072.11        17.27 o                         
   2   3   8        123.66        124.66         5.47 o                         
   3   3   8        978.07        949.21        20.64 o                         
   4   3   8        501.55        464.72        14.92 o                         
   5   3   8         91.62        101.80         8.24 o                         
   6   3   8         21.97         14.28         3.63 o                         
   7   3   8         10.79         18.52         5.41 o                         
 -11   4   8          0.79          0.58         6.71 o                         
 -10   4   8         18.03         32.34         8.60 o                         
  -9   4   8        168.80        176.87        11.87 o                         
  -8   4   8        192.38        201.16        11.90 o                         
  -7   4   8        193.63        170.61        10.24 o                         
  -6   4   8          4.30          3.07         2.96 o                         
  -5   4   8          6.26          9.12         2.01 o                         
  -4   4   8          0.60          0.75         1.63 o                         
  -3   4   8        700.92        678.61        16.70 o                         
  -2   4   8        714.15        703.45        14.02 o                         
  -1   4   8        560.93        548.51        17.12 o                         
   0   4   8        822.10        819.48        17.91 o                         
   1   4   8        264.06        264.83         8.36 o                         
   2   4   8       1010.10        976.73        18.73 o                         
   3   4   8         44.37         45.68         4.49 o                         
   4   4   8        224.38        260.00        10.54 o                         
   5   4   8         81.23         87.79         6.23 o                         
   6   4   8        183.77        174.27        13.04 o                         
   7   4   8          6.45         16.08         6.46 o                         
 -10   5   8          0.02         -2.17         5.44 o                         
  -9   5   8        148.72        146.82        13.75 o                         
  -8   5   8        178.74        184.65        14.36 o                         
  -7   5   8        362.85        343.19        18.88 o                         
  -6   5   8          1.83          2.03         2.98 o                         
  -5   5   8        166.23        169.47        10.61 o                         
  -4   5   8        461.48        468.18        15.33 o                         
  -3   5   8         13.70          8.40         2.97 o                         
  -2   5   8        276.26        292.70        12.17 o                         
  -1   5   8          4.94          4.51         2.63 o                         
   0   5   8        697.98        681.36        13.36 o                         
   1   5   8        625.95        625.43        14.16 o                         
   2   5   8        538.90        526.92        13.87 o                         
   3   5   8        534.83        495.51        14.31 o                         
   4   5   8          6.55          7.30         3.80 o                         
   5   5   8          8.48          5.22         3.62 o                         
   6   5   8        108.17        108.96        12.84 o                         
 -10   6   8         27.41         19.07         6.46 o                         
  -9   6   8          0.67         -2.40         5.07 o                         
  -8   6   8        625.71        676.50        28.88 o                         
  -7   6   8        134.49        121.97        12.14 o                         
  -6   6   8          0.51          5.82         3.26 o                         
  -5   6   8          0.11          0.14         3.18 o                         
  -4   6   8         96.60        111.93         7.90 o                         
  -3   6   8         89.63         77.13         6.59 o                         
  -2   6   8        261.68        309.78        12.89 o                         
  -1   6   8         51.93         52.61         5.73 o                         
   0   6   8        213.80        230.44        11.49 o                         
   1   6   8        374.36        382.81        15.15 o                         
   2   6   8        220.77        221.07        11.87 o                         
   3   6   8        143.68        136.98        13.84 o                         
   4   6   8         43.26         25.53        10.31 o                         
   5   6   8          0.83         -1.80         3.85 o                         
  -9   7   8         45.29         35.52         8.20 o                         
  -8   7   8         86.12         51.42         8.85 o                         
  -7   7   8        298.64        315.34        19.79 o                         
  -6   7   8        161.61        152.20        10.28 o                         
  -5   7   8        134.84        146.89         9.56 o                         
  -4   7   8        166.65        179.43        12.82 o                         
  -3   7   8        195.51        229.47        10.76 o                         
  -2   7   8        108.90        101.25         8.04 o                         
  -1   7   8         63.63         70.79         6.93 o                         
   0   7   8        614.66        631.61        20.02 o                         
   1   7   8        363.87        443.24        19.85 o                         
   2   7   8         20.16         11.65         5.89 o                         
   3   7   8         32.93         33.56         7.49 o                         
   4   7   8         42.12         38.61        12.78 o                         
  -9   8   8         82.41         98.57        12.91 o                         
  -8   8   8          3.46          7.44         5.20 o                         
  -7   8   8         63.94         76.70         9.19 o                         
  -6   8   8        185.49        161.36         9.95 o                         
  -5   8   8        173.24        187.20        11.32 o                         
  -4   8   8          3.21         -0.06         3.82 o                         
  -3   8   8          4.22          7.25         3.87 o                         
  -2   8   8         10.54         17.94         4.41 o                         
  -1   8   8          1.67         -3.47         3.47 o                         
   0   8   8         21.12         34.21         6.34 o                         
   1   8   8        160.39        164.40        15.00 o                         
   2   8   8         68.85         58.21         9.63 o                         
   3   8   8          3.67          2.81         4.12 o                         
  -8   9   8         87.49         85.27        10.12 o                         
  -7   9   8          2.31          6.83         4.92 o                         
  -6   9   8        102.57         98.99         9.89 o                         
  -5   9   8        202.05        220.62        12.96 o                         
  -4   9   8          0.68         -3.63         3.63 o                         
  -3   9   8        235.37        229.85        13.13 o                         
  -2   9   8         15.78         12.57         6.50 o                         
  -1   9   8         46.86         55.14         9.76 o                         
   0   9   8         92.36         81.53        11.29 o                         
   1   9   8          0.38         -4.87         6.23 o                         
  -6  10   8          0.57          3.16         3.93 o                         
  -5  10   8         65.02         65.23         7.57 o                         
  -4  10   8        167.49        160.39        13.33 o                         
  -3  10   8          2.28          7.90         5.00 o                         
  -2  10   8        124.57        117.70        11.92 o                         
  -1  10   8         23.91         13.40         6.54 o                         
   1 -13   9        118.03         95.57        13.67 o                         
   2 -13   9          0.50          7.65         7.13 o                         
  -2 -12   9        113.85        136.23        15.82 o                         
  -1 -12   9        131.18        136.38        18.11 o                         
   0 -12   9        154.67        166.31        17.13 o                         
   1 -12   9        359.20        356.60        23.99 o                         
   2 -12   9        187.62        185.84        21.66 o                         
   3 -12   9        119.17        117.67        16.61 o                         
   4 -12   9         92.98         87.30        11.83 o                         
   5 -12   9        171.57        167.20        16.00 o                         
  -4 -11   9         61.94         49.77         9.66 o                         
  -3 -11   9          1.86          0.57         5.30 o                         
  -2 -11   9          1.39         -1.78         4.90 o                         
  -1 -11   9        252.85        251.27        19.68 o                         
   0 -11   9         73.95         40.31         8.93 o                         
   1 -11   9        193.34        176.22        20.06 o                         
   2 -11   9        325.88        324.01        27.08 o                         
   3 -11   9        213.71        224.61        16.56 o                         
   4 -11   9          1.32          7.57         4.21 o                         
   5 -11   9        224.72        237.24        15.13 o                         
   6 -11   9         74.64         79.92         8.40 o                         
  -5 -10   9        264.66        250.79        20.53 o                         
  -4 -10   9        118.38         89.14        13.54 o                         
  -3 -10   9         23.13         10.20         6.38 o                         
  -2 -10   9        219.44        216.82        17.82 o                         
  -1 -10   9        112.20        143.68        14.46 o                         
   0 -10   9        345.52        366.00        27.28 o                         
   1 -10   9          8.54          2.66         4.90 o                         
   2 -10   9        179.75        189.14        21.03 o                         
   3 -10   9        850.57        843.19        38.44 o                         
   4 -10   9         44.04         49.87         7.34 o                         
   5 -10   9         42.65         59.44         7.89 o                         
   6 -10   9        161.58        190.35        14.35 o                         
   7 -10   9         38.95         17.50         6.36 o                         
  -6  -9   9        133.54        142.62        16.05 o                         
  -5  -9   9         15.68          5.12         5.46 o                         
  -4  -9   9         31.37         37.85        13.05 o                         
  -3  -9   9        174.24        192.51        24.46 o                         
  -2  -9   9         23.29         32.22         8.12 o                         
  -1  -9   9        132.86        160.54        18.99 o                         
   0  -9   9         30.81         47.27        10.08 o                         
   1  -9   9        292.47        287.96        17.14 o                         
   2  -9   9        266.67        230.81        16.92 o                         
   3  -9   9          1.97          2.80         2.94 o                         
   4  -9   9        593.19        616.56        20.12 o                         
   5  -9   9         39.63         47.49         5.39 o                         
   6  -9   9        337.62        389.84        15.35 o                         
   7  -9   9        208.69        208.09        11.46 o                         
   8  -9   9        298.24        368.91        27.96 o                         
  -7  -8   9        163.84        179.46        16.30 o                         
  -6  -8   9        189.43        187.74        18.77 o                         
  -5  -8   9          5.67        -15.25        15.25 o                         
  -4  -8   9        157.04        133.97        17.40 o                         
  -3  -8   9        371.57        392.42        23.24 o                         
  -2  -8   9        749.56        701.32        24.52 o                         
  -1  -8   9        273.71        309.08        14.48 o                         
   0  -8   9        892.31        857.21        30.17 o                         
   1  -8   9        695.49        705.00        27.01 o                         
   2  -8   9        440.04        439.35        21.00 o                         
   3  -8   9        445.37        448.29        16.43 o                         
   4  -8   9        379.66        359.66        15.25 o                         
   5  -8   9        202.53        194.44        10.61 o                         
   6  -8   9         38.22         38.01         5.04 o                         
   7  -8   9          8.60          3.53         3.81 o                         
   8  -8   9        243.32        249.74        14.50 o                         
  -8  -7   9        242.64        257.53        26.93 o                         
  -7  -7   9         42.04         38.77         7.21 o                         
  -6  -7   9        223.12        206.08        14.27 o                         
  -5  -7   9        151.15        162.69        14.21 o                         
  -4  -7   9        183.95        181.14        11.32 o                         
  -3  -7   9         89.30         81.40         7.21 o                         
  -2  -7   9         89.64         97.32        10.81 o                         
  -1  -7   9        231.80        246.84        12.46 o                         
   0  -7   9         20.89         12.35         5.64 o                         
   1  -7   9         97.59        122.03        10.52 o                         
   2  -7   9        189.91        248.89        18.89 o                         
   3  -7   9        302.03        306.46        15.02 o                         
   4  -7   9        205.39        179.59         9.66 o                         
   5  -7   9        180.22        191.49        10.36 o                         
   6  -7   9          2.31          4.78         2.96 o                         
   7  -7   9          0.88         -2.11         3.47 o                         
   8  -7   9          0.85         -1.11         3.79 o                         
   9  -7   9         47.02         34.86         7.21 o                         
  -9  -6   9          5.28         11.14         6.58 o                         
  -8  -6   9        109.76        106.86        13.22 o                         
  -7  -6   9        236.74        225.76        14.61 o                         
  -6  -6   9        159.88        181.00        12.78 o                         
  -5  -6   9        823.10        840.47        23.20 o                         
  -4  -6   9        115.76        131.29         7.45 o                         
  -3  -6   9        264.18        256.20        18.31 o                         
  -2  -6   9          3.39          6.98         2.62 o                         
  -1  -6   9        314.08        302.26        15.37 o                         
   0  -6   9          1.64          6.37         3.42 o                         
   1  -6   9        587.67        634.41        22.99 o                         
   2  -6   9        649.40        626.93        23.11 o                         
   3  -6   9       1746.74       1692.81        40.74 o                         
   4  -6   9        227.31        232.48        11.59 o                         
   5  -6   9        224.65        231.54         9.81 o                         
   6  -6   9         13.84         10.43         2.92 o                         
   7  -6   9          3.04         -1.92         3.06 o                         
   8  -6   9         17.19         13.00         4.04 o                         
   9  -6   9         83.83         93.38        10.20 o                         
  -9  -5   9          2.07         -1.90         5.32 o                         
  -8  -5   9         40.75         40.55         7.61 o                         
  -7  -5   9        924.22        909.50        21.88 o                         
  -6  -5   9          1.24          4.38         4.00 o                         
  -5  -5   9        480.87        482.62        16.40 o                         
  -4  -5   9        344.21        371.46        13.24 o                         
  -3  -5   9        752.75        739.80        15.42 o                         
  -2  -5   9        967.80       1015.15        27.29 o                         
  -1  -5   9       1865.75       1882.58        32.48 o                         
   0  -5   9        803.66        749.94        23.84 o                         
   1  -5   9         40.84         50.52         7.49 o                         
   2  -5   9         81.77         80.46         6.88 o                         
   3  -5   9       2664.77       2602.07        39.58 o                         
   4  -5   9       1931.41       1958.61        32.10 o                         
   5  -5   9         64.17         61.14         5.05 o                         
   6  -5   9        111.30        144.08         8.98 o                         
   7  -5   9        126.69        123.99         8.64 o                         
   8  -5   9          0.50          0.33         3.32 o                         
   9  -5   9          7.70         11.08         4.66 o                         
 -10  -4   9         87.16         80.06        12.32 o                         
  -9  -4   9        138.24        137.99        17.40 o                         
  -8  -4   9          0.05         -0.05         3.41 o                         
  -7  -4   9        599.11        598.24        17.86 o                         
  -6  -4   9        612.88        623.74        15.91 o                         
  -5  -4   9        148.65        166.20         8.60 o                         
  -4  -4   9         58.85         60.79         6.02 o                         
  -3  -4   9        614.53        587.74        13.77 o                         
  -2  -4   9        544.52        459.73        12.47 o                         
  -1  -4   9         93.21         74.00         6.56 o                         
   0  -4   9          7.04          3.73         1.76 o                         
   1  -4   9        150.52        147.52         6.85 o                         
   2  -4   9        326.41        347.22         9.46 o                         
   3  -4   9          2.12          1.10         2.37 o                         
   4  -4   9       1314.78       1331.24        24.47 o                         
   5  -4   9        239.56        251.84        10.03 o                         
   6  -4   9        133.97        126.72        12.04 o                         
   7  -4   9         36.41         31.12         6.48 o                         
   8  -4   9         36.97         41.61         6.33 o                         
   9  -4   9         23.81         23.83         5.37 o                         
 -10  -3   9          1.94         -0.69         5.51 o                         
  -9  -3   9         55.92         59.92         8.13 o                         
  -8  -3   9        334.62        333.06        14.35 o                         
  -7  -3   9          0.37         -1.19         2.65 o                         
  -6  -3   9        277.32        282.15         9.48 o                         
  -5  -3   9         97.92         76.26         4.56 o                         
  -4  -3   9         42.07         40.32         3.27 o                         
  -3  -3   9        478.96        520.67        13.05 o                         
  -2  -3   9       5364.82       5217.63        48.61 o                         
  -1  -3   9        211.45        229.00         8.17 o                         
   0  -3   9        188.69        196.40         7.24 o                         
   1  -3   9         89.74         96.58         4.54 o                         
   2  -3   9        886.12        961.59        14.49 o                         
   3  -3   9          0.15          5.66         1.75 o                         
   4  -3   9       1847.67       1803.37        25.83 o                         
   5  -3   9        783.38        762.02        17.01 o                         
   6  -3   9         88.51        138.29         8.77 o                         
   7  -3   9        119.66        114.04         8.22 o                         
   8  -3   9        102.75        103.17         9.32 o                         
   9  -3   9        139.60        170.53        16.86 o                         
 -10  -2   9         32.86         37.22         6.76 o                         
  -9  -2   9         62.13         69.93         8.08 o                         
  -8  -2   9        449.36        494.88        20.64 o                         
  -7  -2   9        179.96        177.67         8.32 o                         
  -6  -2   9        726.69        703.38        13.79 o                         
  -5  -2   9        110.95        128.93         6.57 o                         
  -4  -2   9          1.29          3.45         1.46 o                         
  -3  -2   9         23.88         18.45         3.08 o                         
  -2  -2   9       1761.70       1796.16        21.38 o                         
  -1  -2   9       2847.46       2849.12        25.77 o                         
   0  -2   9         62.08         59.17         2.84 o                         
   1  -2   9         61.52         65.06         5.28 o                         
   2  -2   9         63.61         65.68         4.33 o                         
   3  -2   9        162.66        167.95         7.24 o                         
   4  -2   9        158.78        155.55         6.14 o                         
   5  -2   9          1.48          6.54         3.27 o                         
   6  -2   9        106.71        100.27         7.47 o                         
   7  -2   9        103.51         93.06         7.52 o                         
   8  -2   9         14.99         14.07         6.29 o                         
   9  -2   9         32.25         29.12         7.92 o                         
 -10  -1   9          5.44          9.49         4.56 o                         
  -9  -1   9          4.32          6.43         4.89 o                         
  -8  -1   9         46.51         64.07         7.46 o                         
  -7  -1   9       1198.27       1228.02        29.36 o                         
  -6  -1   9        317.37        312.62         7.66 o                         
  -5  -1   9        406.05        386.26        10.16 o                         
  -4  -1   9        173.77        190.70         7.02 o                         
  -3  -1   9        151.67        127.69         9.34 o                         
  -2  -1   9       1359.94       1412.17        16.97 o                         
  -1  -1   9       1459.78       1418.92        14.79 o                         
   0  -1   9        130.48        102.04         6.37 o                         
   1  -1   9        668.65        664.27        17.14 o                         
   2  -1   9         86.63         83.26         4.11 o                         
   3  -1   9        885.80        860.87        16.44 o                         
   4  -1   9         16.02         13.97         3.17 o                         
   5  -1   9         81.16         88.80         7.75 o                         
   6  -1   9         79.48         76.11         7.81 o                         
   7  -1   9         92.81        105.60         7.98 o                         
   8  -1   9         20.17         15.44        11.94 o                         
 -11   0   9         24.23         31.74         8.41 o                         
 -10   0   9         14.10          8.83         5.01 o                         
  -9   0   9        162.88        159.39        14.20 o                         
  -8   0   9          1.80          0.22         3.09 o                         
  -7   0   9       1315.33       1347.79        20.42 o                         
  -6   0   9         91.60        113.38         5.53 o                         
  -5   0   9          2.68          2.73         1.75 o                         
  -4   0   9          1.26          1.99         1.53 o                         
  -3   0   9       2882.88       2941.35        30.15 o                         
  -2   0   9         29.16         36.44         2.64 o                         
  -1   0   9        955.13        914.79        16.11 o                         
   0   0   9        543.13        506.77        11.30 o                         
   1   0   9        747.01        738.14        18.32 o                         
   2   0   9        188.14        188.55         6.04 o                         
   3   0   9       1381.26       1541.06        26.41 o                         
   4   0   9        600.94        588.91        16.83 o                         
   5   0   9         79.67         78.50         7.33 o                         
   6   0   9          1.64          1.83         2.61 o                         
   7   0   9        139.35        121.53        10.81 o                         
   8   0   9         61.44         59.76        10.04 o                         
 -11   1   9          4.58          7.97         6.92 o                         
 -10   1   9          0.54          1.53         4.80 o                         
  -9   1   9         81.02         73.15        10.72 o                         
  -8   1   9          3.31         -0.35         3.04 o                         
  -7   1   9       2625.35       2660.66        50.39 o                         
  -6   1   9        348.13        359.37         8.98 o                         
  -5   1   9        229.04        215.49         7.42 o                         
  -4   1   9        832.68        906.51        18.15 o                         
  -3   1   9        343.60        359.12         7.86 o                         
  -2   1   9       2788.44       2865.40        30.19 o                         
  -1   1   9        151.12        183.94         7.07 o                         
   0   1   9       1763.80       1854.36        24.44 o                         
   1   1   9       1914.62       1911.35        31.56 o                         
   2   1   9       1817.37       1709.41        21.94 o                         
   3   1   9        154.68        150.84         5.50 o                         
   4   1   9       1035.54       1041.94        24.26 o                         
   5   1   9         35.80         46.67         5.99 o                         
   6   1   9         12.99          9.74         3.99 o                         
   7   1   9         45.62         48.06         8.73 o                         
   8   1   9         23.18         23.66         8.67 o                         
 -11   2   9          0.06         -5.44         5.44 o                         
 -10   2   9         14.52          5.75         4.77 o                         
  -9   2   9          7.80         12.23         4.46 o                         
  -8   2   9          5.77          7.79         3.80 o                         
  -7   2   9         20.81          6.47         2.34 o                         
  -6   2   9         34.17         35.12         3.04 o                         
  -5   2   9         82.95         70.77         4.41 o                         
  -4   2   9       1117.66       1125.31        18.56 o                         
  -3   2   9         13.31         11.74         1.58 o                         
  -2   2   9       1307.43       1279.12        14.42 o                         
  -1   2   9          1.64          0.98         0.92 o                         
   0   2   9          0.66         -1.65         2.05 o                         
   1   2   9          5.64          4.03         1.20 o                         
   2   2   9        302.06        300.86         7.69 o                         
   3   2   9        388.19        354.79        12.33 o                         
   4   2   9         22.03         22.21         4.46 o                         
   5   2   9        404.41        387.08        17.25 o                         
   6   2   9        257.89        264.47        15.50 o                         
   7   2   9         53.95         53.21         7.26 o                         
 -10   3   9          0.29          1.00         3.81 o                         
  -9   3   9         82.28        101.45         9.07 o                         
  -8   3   9        381.29        387.08        18.38 o                         
  -7   3   9         14.56         13.99         2.59 o                         
  -6   3   9         25.77         49.48         5.25 o                         
  -5   3   9         16.64         10.39         2.13 o                         
  -4   3   9        530.92        524.98        10.46 o                         
  -3   3   9         28.14         25.85         2.12 o                         
  -2   3   9        528.55        520.67         8.99 o                         
  -1   3   9        396.52        376.44         8.93 o                         
   0   3   9        107.16        110.97         4.83 o                         
   1   3   9        325.99        307.76         7.79 o                         
   2   3   9          1.85          0.55         2.70 o                         
   3   3   9         12.66         19.82         3.58 o                         
   4   3   9          8.76          9.93         3.46 o                         
   5   3   9          3.76         -0.02         4.29 o                         
   6   3   9        255.40        291.51        13.63 o                         
   7   3   9        128.38        146.20        13.10 o                         
 -10   4   9         68.92         55.50        10.79 o                         
  -9   4   9         62.43         69.23         9.39 o                         
  -8   4   9         91.72         91.14         8.78 o                         
  -7   4   9        154.14        146.78        12.95 o                         
  -6   4   9         42.98         35.46         4.54 o                         
  -5   4   9         35.15         24.18         4.00 o                         
  -4   4   9        651.36        721.58        18.70 o                         
  -3   4   9       1620.12       1559.55        31.78 o                         
  -2   4   9        171.29        168.77         6.96 o                         
  -1   4   9       1144.77       1118.61        19.36 o                         
   0   4   9        422.95        401.38        12.92 o                         
   1   4   9        164.67        182.23         8.61 o                         
   2   4   9        291.98        257.47         9.71 o                         
   3   4   9        480.21        468.88        13.91 o                         
   4   4   9          0.94          0.88         3.01 o                         
   5   4   9          4.58         14.80         4.27 o                         
   6   4   9         56.07         69.15         9.08 o                         
 -10   5   9         29.45         22.33         6.97 o                         
  -9   5   9         85.79         85.73        10.91 o                         
  -8   5   9         22.00         16.66        11.68 o                         
  -7   5   9        378.67        345.96        14.55 o                         
  -6   5   9          5.95          9.51         3.78 o                         
  -5   5   9         11.01         13.24         3.61 o                         
  -4   5   9        104.14        102.55         7.62 o                         
  -3   5   9         77.49         69.71         7.00 o                         
  -2   5   9        268.40        273.70        13.19 o                         
  -1   5   9          1.10          2.09         2.51 o                         
   0   5   9        521.17        523.37        15.65 o                         
   1   5   9       1285.41       1353.94        27.42 o                         
   2   5   9         10.79          4.79         2.69 o                         
   3   5   9         91.99         84.35         8.54 o                         
   4   5   9         39.25         32.82         7.42 o                         
   5   5   9          5.86          7.30         5.01 o                         
 -10   6   9         18.32         25.95         7.17 o                         
  -9   6   9        207.97        189.71        16.11 o                         
  -8   6   9         16.03         23.63         6.96 o                         
  -7   6   9        222.53        236.16        12.61 o                         
  -6   6   9          7.75         11.72         3.69 o                         
  -5   6   9         93.50         86.85         8.24 o                         
  -4   6   9        490.18        461.24        19.98 o                         
  -3   6   9         69.38         57.55         6.81 o                         
  -2   6   9        280.73        306.24        13.30 o                         
  -1   6   9        852.02        880.17        22.95 o                         
   0   6   9         73.33         96.00         7.79 o                         
   1   6   9       1048.43       1048.38        26.28 o                         
   2   6   9        192.05        181.78        14.40 o                         
   3   6   9         10.93         15.36         5.95 o                         
   4   6   9          0.42         -7.08         8.37 o                         
  -9   7   9         36.72         39.80         9.53 o                         
  -8   7   9         39.58         53.72         8.01 o                         
  -7   7   9         23.22         11.54         5.75 o                         
  -6   7   9         95.19        110.08         8.98 o                         
  -5   7   9        125.74        123.97         9.37 o                         
  -4   7   9         36.23         31.36         4.72 o                         
  -3   7   9         17.95          8.82         3.96 o                         
  -2   7   9         30.64         20.46         6.81 o                         
  -1   7   9         45.01         53.60         6.30 o                         
   0   7   9          4.75          8.36         3.93 o                         
   1   7   9          8.55         12.53         5.36 o                         
   2   7   9        209.06        194.63        17.94 o                         
   3   7   9         34.56         22.87        11.38 o                         
  -8   8   9         74.38         88.12         9.96 o                         
  -7   8   9          2.93          6.13         5.01 o                         
  -6   8   9         27.01         35.34         5.80 o                         
  -5   8   9         77.96         56.03         6.73 o                         
  -4   8   9        228.43        253.71        13.49 o                         
  -3   8   9        188.45        199.61        10.98 o                         
  -2   8   9         99.07         87.62         7.96 o                         
  -1   8   9         86.63         75.76         8.62 o                         
   0   8   9         86.61         62.75        10.29 o                         
   1   8   9          9.76          5.24         4.72 o                         
   2   8   9         87.66         97.61        12.39 o                         
  -7   9   9         77.64         84.78        10.30 o                         
  -6   9   9          2.13          4.29         3.55 o                         
  -5   9   9          0.62         -4.01         4.01 o                         
  -4   9   9         66.74         46.72        10.57 o                         
  -3   9   9         74.46         91.88         9.89 o                         
  -2   9   9         60.16         41.42         8.34 o                         
  -1   9   9          8.54          5.75         5.54 o                         
   0   9   9         59.90         46.07        16.12 o                         
  -2 -12  10         10.21          7.81         5.92 o                         
  -1 -12  10         96.43         85.68        13.09 o                         
   0 -12  10         29.19         10.34         9.11 o                         
   1 -12  10         29.76         31.94         8.64 o                         
   2 -12  10         70.27         64.49        15.26 o                         
   3 -12  10        164.86        164.57        20.33 o                         
   4 -12  10        343.56        349.15        22.94 o                         
   5 -12  10          2.78         -1.78         4.64 o                         
  -4 -11  10        241.61        287.13        22.78 o                         
  -3 -11  10        294.92        313.19        23.16 o                         
  -2 -11  10        123.17        101.41        13.49 o                         
  -1 -11  10          0.25         -0.63         5.54 o                         
   0 -11  10        399.73        431.41        34.69 o                         
   1 -11  10          7.36          9.46         9.47 o                         
   2 -11  10         49.14         37.60        10.51 o                         
   3 -11  10         32.14         33.73         7.44 o                         
   4 -11  10        348.58        362.20        19.05 o                         
   5 -11  10        150.98        146.32        12.47 o                         
   6 -11  10          3.22          5.32         4.30 o                         
  -5 -10  10         88.70         78.02        11.86 o                         
  -4 -10  10         67.27         75.17        16.26 o                         
  -3 -10  10        129.83        130.42        18.03 o                         
  -2 -10  10        228.50        248.47        22.99 o                         
  -1 -10  10        107.83         82.82        13.86 o                         
   0 -10  10         44.22         44.05        10.76 o                         
   1 -10  10        153.04        175.69        14.21 o                         
   2 -10  10         58.39         67.54         9.50 o                         
   3 -10  10        196.10        190.63        13.33 o                         
   4 -10  10        444.50        460.67        20.88 o                         
   5 -10  10        169.28        165.23        11.37 o                         
   6 -10  10          2.01         10.78         4.12 o                         
   7 -10  10         34.28         38.04         5.78 o                         
  -6  -9  10        151.32        161.07        23.47 o                         
  -5  -9  10         67.03         46.76        16.24 o                         
  -4  -9  10         84.83        100.22        12.35 o                         
  -3  -9  10         69.97         69.19        10.13 o                         
  -2  -9  10         75.55         72.46        12.57 o                         
  -1  -9  10        927.26        938.62        72.96 o                         
   0  -9  10        325.62        335.49        19.85 o                         
   1  -9  10        932.64        868.21        46.81 o                         
   2  -9  10        443.97        413.98        18.47 o                         
   3  -9  10         88.99         91.31         7.28 o                         
   4  -9  10        179.18        193.91        10.68 o                         
   5  -9  10        572.27        591.43        17.60 o                         
   6  -9  10        111.24        109.02         8.47 o                         
   7  -9  10          7.57          3.38         3.49 o                         
  -7  -8  10        114.30        115.79        14.25 o                         
  -6  -8  10         67.15         70.55        10.99 o                         
  -5  -8  10         30.40          6.73         6.42 o                         
  -4  -8  10         30.12         12.39         6.54 o                         
  -3  -8  10         63.29         64.04         7.95 o                         
  -2  -8  10        872.94        815.53        24.29 o                         
  -1  -8  10       2904.88       2942.63        65.55 o                         
   0  -8  10       1841.16       1744.85        37.38 o                         
   1  -8  10         23.52         15.51         8.82 o                         
   2  -8  10          3.85         -1.69         8.24 o                         
   3  -8  10         12.32          8.33         3.65 o                         
   4  -8  10         21.69         28.17         4.43 o                         
   5  -8  10          2.95          4.42         3.59 o                         
   6  -8  10        203.70        227.87        12.69 o                         
   7  -8  10        354.27        356.31        15.55 o                         
   8  -8  10         72.43         74.65         9.01 o                         
  -8  -7  10         55.57         60.26        11.17 o                         
  -7  -7  10         48.03         44.25         7.27 o                         
  -6  -7  10         87.69         94.88        11.07 o                         
  -5  -7  10        430.55        437.02        23.41 o                         
  -4  -7  10        127.93        140.37         8.93 o                         
  -3  -7  10         35.72         36.68         7.80 o                         
  -2  -7  10         72.49         73.52         7.53 o                         
  -1  -7  10        292.17        265.53        18.80 o                         
   0  -7  10        420.16        420.30        24.68 o                         
   1  -7  10         68.71         74.23         8.52 o                         
   2  -7  10          0.30         -1.84        10.73 o                         
   3  -7  10        151.82        126.19        11.62 o                         
   4  -7  10        368.44        385.81        15.86 o                         
   5  -7  10        106.10        116.70         8.28 o                         
   6  -7  10          9.91          6.44         3.36 o                         
   7  -7  10        108.41        109.76         8.49 o                         
   8  -7  10         19.55         15.05         5.67 o                         
  -8  -6  10         21.74         -1.26         7.63 o                         
  -7  -6  10        158.69        161.48        13.69 o                         
  -6  -6  10        376.59        402.23        15.83 o                         
  -5  -6  10          2.23          3.58         2.91 o                         
  -4  -6  10        156.29        146.41         8.86 o                         
  -3  -6  10        106.48        128.55        13.30 o                         
  -2  -6  10        257.54        241.37        14.38 o                         
  -1  -6  10       1038.23       1019.60        30.12 o                         
   0  -6  10        923.93        962.35        29.25 o                         
   1  -6  10        118.72        124.74        16.04 o                         
   2  -6  10          5.18          1.23         3.67 o                         
   3  -6  10        216.05        223.95        12.68 o                         
   4  -6  10        530.62        543.00        18.32 o                         
   5  -6  10         66.52         58.98         5.89 o                         
   6  -6  10          2.04          0.73         3.38 o                         
   7  -6  10         26.86         25.45         4.72 o                         
   8  -6  10        247.78        272.77        13.69 o                         
  -9  -5  10         47.54         22.28        14.53 o                         
  -8  -5  10         26.74         15.91         5.78 o                         
  -7  -5  10        116.29        122.54         8.92 o                         
  -6  -5  10       1600.41       1640.09        30.14 o                         
  -5  -5  10        318.57        347.98        12.37 o                         
  -4  -5  10        103.21         91.54         7.86 o                         
  -3  -5  10          2.51          3.50         3.65 o                         
  -2  -5  10        193.87        196.76         9.58 o                         
  -1  -5  10        297.67        236.22        13.58 o                         
   0  -5  10          6.17         -1.34         3.64 o                         
   1  -5  10        584.49        604.47        17.55 o                         
   2  -5  10       1570.17       1546.37        41.47 o                         
   3  -5  10         93.78         88.55         7.18 o                         
   4  -5  10       1009.22       1090.63        23.13 o                         
   5  -5  10         30.17         46.40         5.66 o                         
   6  -5  10         23.66         11.15         3.78 o                         
   7  -5  10          6.65         15.04         4.59 o                         
   8  -5  10         15.29         10.74         3.77 o                         
  -9  -4  10         40.98         22.65         9.24 o                         
  -8  -4  10         17.20         19.79         4.63 o                         
  -7  -4  10         65.45         58.02         6.12 o                         
  -6  -4  10          6.31          6.66         2.84 o                         
  -5  -4  10        560.08        511.80        18.27 o                         
  -4  -4  10        156.44        172.51        10.40 o                         
  -3  -4  10         49.08         43.12         4.87 o                         
  -2  -4  10        244.04        221.77         8.98 o                         
  -1  -4  10       2660.61       2633.17        40.25 o                         
   0  -4  10        991.95       1010.31        19.56 o                         
   1  -4  10        189.82        208.91         7.27 o                         
   2  -4  10        847.64        848.21        15.25 o                         
   3  -4  10        786.28        831.99        16.68 o                         
   4  -4  10         22.72         15.01         2.93 o                         
   5  -4  10       1704.60       1658.48        32.76 o                         
   6  -4  10        114.00        134.75        10.27 o                         
   7  -4  10        218.58        234.18        12.06 o                         
   8  -4  10         10.42          3.78         4.94 o                         
 -10  -3  10          3.70          2.30         5.83 o                         
  -9  -3  10          7.99          5.04         3.75 o                         
  -8  -3  10         27.39         31.52         5.02 o                         
  -7  -3  10        238.36        260.99        11.67 o                         
  -6  -3  10         89.40         92.67         6.75 o                         
  -5  -3  10        310.60        302.61        10.94 o                         
  -4  -3  10         38.33         36.25         3.16 o                         
  -3  -3  10        287.79        280.69         8.79 o                         
  -2  -3  10          0.22         -0.71         1.58 o                         
  -1  -3  10        831.67        767.49        15.67 o                         
   0  -3  10        301.13        323.16         8.55 o                         
   1  -3  10          1.58          0.73         1.06 o                         
   2  -3  10        175.34        158.33         7.69 o                         
   3  -3  10        245.72        241.38         9.32 o                         
   4  -3  10         37.37         37.98         4.89 o                         
   5  -3  10          0.36         -0.55         3.32 o                         
   6  -3  10          2.31          6.98         3.59 o                         
   7  -3  10        583.62        589.41        21.46 o                         
   8  -3  10        110.04        127.02        12.42 o                         
 -10  -2  10         88.17         70.96        12.64 o                         
  -9  -2  10         84.88         88.73         9.37 o                         
  -8  -2  10         38.32         49.53         7.04 o                         
  -7  -2  10        737.19        751.86        20.44 o                         
  -6  -2  10         48.14         41.25         5.04 o                         
  -5  -2  10        209.76        199.01         9.10 o                         
  -4  -2  10        355.22        356.96         9.85 o                         
  -3  -2  10         90.21         83.68         5.19 o                         
  -2  -2  10        758.75        742.80        13.04 o                         
  -1  -2  10       1703.29       1588.02        17.72 o                         
   0  -2  10       1352.48       1407.40        17.37 o                         
   1  -2  10        492.89        479.22        13.12 o                         
   2  -2  10         74.19         70.16         4.64 o                         
   3  -2  10        831.03        824.06        16.75 o                         
   4  -2  10        140.54        135.75         8.18 o                         
   5  -2  10         46.45         56.84         6.39 o                         
   6  -2  10          7.39         10.85         3.87 o                         
   7  -2  10         31.37         22.87         5.29 o                         
   8  -2  10        353.39        386.77        20.98 o                         
 -10  -1  10        101.68         98.56        12.36 o                         
  -9  -1  10        197.65        199.83        13.57 o                         
  -8  -1  10        133.35        120.32         9.97 o                         
  -7  -1  10        159.36        175.95         7.32 o                         
  -6  -1  10       1876.56       1859.37        27.01 o                         
  -5  -1  10        118.13        115.00         5.92 o                         
  -4  -1  10          0.61          0.50         2.06 o                         
  -3  -1  10        696.99        681.66        13.01 o                         
  -2  -1  10       1089.61       1023.96        14.28 o                         
  -1  -1  10         60.52         51.47         4.14 o                         
   0  -1  10        176.33        160.37        12.63 o                         
   1  -1  10        391.59        380.26        13.50 o                         
   2  -1  10       1311.66       1203.76        26.01 o                         
   3  -1  10         41.81         37.79         4.09 o                         
   4  -1  10        589.42        540.97        16.38 o                         
   5  -1  10          2.13          3.47         3.41 o                         
   6  -1  10          7.93         -6.09         6.09 o                         
   7  -1  10         12.72          4.62         4.24 o                         
   8  -1  10         42.64         25.73         8.06 o                         
 -10   0  10         28.97         42.88         7.08 o                         
  -9   0  10         17.91         18.45         5.68 o                         
  -8   0  10        368.11        382.52        14.29 o                         
  -7   0  10        246.83        264.95        10.14 o                         
  -6   0  10        116.39        122.61         5.75 o                         
  -5   0  10        362.25        397.55        10.42 o                         
  -4   0  10        565.39        526.89        11.95 o                         
  -3   0  10        118.55        130.13         5.51 o                         
  -2   0  10        767.17        749.65        15.92 o                         
  -1   0  10         38.31         35.41         3.31 o                         
   0   0  10        477.84        485.99        15.03 o                         
   1   0  10        755.01        801.27        20.13 o                         
   2   0  10        920.63        925.85        22.44 o                         
   3   0  10         48.55         58.96         5.46 o                         
   4   0  10          2.51          1.50         3.26 o                         
   5   0  10         61.40         65.08         7.68 o                         
   6   0  10          4.21         -3.72         3.72 o                         
   7   0  10          1.15         -1.14         6.13 o                         
   8   0  10         38.17         28.36         8.15 o                         
 -10   1  10         10.21          3.44         3.79 o                         
  -9   1  10         24.72         22.93         7.49 o                         
  -8   1  10          3.24          3.91         3.14 o                         
  -7   1  10        877.14        881.24        19.34 o                         
  -6   1  10          1.38          1.29         1.68 o                         
  -5   1  10        763.37        803.66        15.40 o                         
  -4   1  10       1754.77       1826.08        24.15 o                         
  -3   1  10        479.77        460.04         9.22 o                         
  -2   1  10        374.41        374.12         7.22 o                         
  -1   1  10        367.38        359.10        10.35 o                         
   0   1  10          5.24          5.14         1.70 o                         
   1   1  10         30.81         33.88         4.63 o                         
   2   1  10        842.12        854.54        19.82 o                         
   3   1  10       2538.89       2460.05        35.02 o                         
   4   1  10          6.30          2.68         2.56 o                         
   5   1  10        109.91        104.29         9.79 o                         
   6   1  10         54.04         49.32         7.55 o                         
   7   1  10         61.94         47.32        10.85 o                         
 -10   2  10         18.22          2.87         4.96 o                         
  -9   2  10         18.60         11.31         3.69 o                         
  -8   2  10        197.36        171.27         9.99 o                         
  -7   2  10        230.68        232.21        11.21 o                         
  -6   2  10          4.18          3.87         1.98 o                         
  -5   2  10        238.74        271.52         8.99 o                         
  -4   2  10        546.45        532.70        11.33 o                         
  -3   2  10       1604.86       1681.84        22.78 o                         
  -2   2  10          2.83          6.15         1.28 o                         
  -1   2  10        863.72        893.30        16.48 o                         
   0   2  10        287.05        289.60         9.47 o                         
   1   2  10        779.10        788.95        19.60 o                         
   2   2  10         72.91         75.66         5.42 o                         
   3   2  10        234.02        235.28        10.30 o                         
   4   2  10         36.94         41.80         6.18 o                         
   5   2  10          3.31          3.01         4.41 o                         
   6   2  10          1.40          5.83         3.91 o                         
   7   2  10        139.40        165.54        12.28 o                         
 -10   3  10        147.92        163.77        19.49 o                         
  -9   3  10        153.51        176.58        12.28 o                         
  -8   3  10        118.67        122.38         9.04 o                         
  -7   3  10          3.59          2.59         2.56 o                         
  -6   3  10         60.91         48.72         4.83 o                         
  -5   3  10          2.48          1.22         2.15 o                         
  -4   3  10         16.44         21.46         2.47 o                         
  -3   3  10        727.30        726.79        13.33 o                         
  -2   3  10        578.29        578.84        10.22 o                         
  -1   3  10        158.41        152.60         5.75 o                         
   0   3  10         16.55         22.68         2.33 o                         
   1   3  10        133.24        118.66         6.20 o                         
   2   3  10         69.60         69.35         6.54 o                         
   3   3  10        901.52        886.24        25.11 o                         
   4   3  10        213.28        206.48        11.78 o                         
   5   3  10         14.47         12.42         4.57 o                         
   6   3  10         29.47         21.59         9.19 o                         
 -10   4  10         22.35         29.65         6.75 o                         
  -9   4  10         56.80         76.91         8.76 o                         
  -8   4  10        167.53        190.97        11.62 o                         
  -7   4  10         74.56         88.02         6.58 o                         
  -6   4  10         58.01         48.42         7.80 o                         
  -5   4  10         35.05         26.02         4.08 o                         
  -4   4  10          6.08          8.09         2.77 o                         
  -3   4  10        703.93        725.51        18.50 o                         
  -2   4  10        658.51        689.03        14.89 o                         
  -1   4  10         47.41         38.55         4.01 o                         
   0   4  10        286.68        311.73        11.05 o                         
   1   4  10         10.08          5.11         2.90 o                         
   2   4  10        620.21        617.78        17.30 o                         
   3   4  10         19.38         15.73         3.52 o                         
   4   4  10         45.99         40.15         5.22 o                         
   5   4  10         62.89         56.28         7.10 o                         
 -10   5  10          8.74          4.89         5.25 o                         
  -9   5  10         68.11         64.43        10.07 o                         
  -8   5  10         82.50         88.89         8.29 o                         
  -7   5  10         31.69         36.47         6.79 o                         
  -6   5  10          5.01          6.85         3.31 o                         
  -5   5  10        168.82        174.27        12.90 o                         
  -4   5  10        866.21        944.74        23.19 o                         
  -3   5  10         41.09         59.09         5.90 o                         
  -2   5  10       1056.54       1082.68        32.59 o                         
  -1   5  10        525.20        543.89        19.12 o                         
   0   5  10          2.18          6.18         3.01 o                         
   1   5  10        284.33        271.50        12.85 o                         
   2   5  10        111.43        115.23         8.88 o                         
   3   5  10         90.33         79.20         7.71 o                         
   4   5  10          2.60         -0.74         3.74 o                         
   5   5  10         17.72         14.89         6.90 o                         
  -9   6  10          6.34          3.74         3.81 o                         
  -8   6  10        139.41        157.55        16.56 o                         
  -7   6  10          1.32          4.12         3.71 o                         
  -6   6  10        185.29        192.98        11.47 o                         
  -5   6  10        113.16         99.45         8.20 o                         
  -4   6  10        156.60        163.71        10.16 o                         
  -3   6  10        141.82        110.75         9.42 o                         
  -2   6  10         77.19         78.49         7.95 o                         
  -1   6  10        180.40        171.41        14.03 o                         
   0   6  10          1.83          0.93         6.59 o                         
   1   6  10         21.95         10.57         5.91 o                         
   2   6  10         80.51         64.68        10.14 o                         
   3   6  10        128.68         93.66        15.22 o                         
   4   6  10          0.48          0.33         6.25 o                         
  -8   7  10        118.16        142.32        12.33 o                         
  -7   7  10         51.75         37.67         6.15 o                         
  -6   7  10          0.81         -1.71         3.96 o                         
  -5   7  10         39.10         30.43         6.05 o                         
  -4   7  10         38.56         40.01         6.39 o                         
  -3   7  10        532.29        551.96        25.91 o                         
  -2   7  10          1.39         -1.70         5.17 o                         
  -1   7  10         43.14         41.49        10.56 o                         
   0   7  10         37.27         21.18         8.08 o                         
   1   7  10        280.32        275.99        25.75 o                         
   2   7  10         28.03         14.93         8.36 o                         
  -7   8  10         63.16         73.72         9.26 o                         
  -6   8  10          6.97         10.27         3.91 o                         
  -5   8  10         85.98         73.03         8.99 o                         
  -4   8  10        140.77        152.53        14.73 o                         
  -3   8  10        135.81        156.51        14.61 o                         
  -2   8  10        340.35        383.20        19.48 o                         
  -1   8  10          0.59         -1.37         5.66 o                         
   0   8  10          3.58         -2.13         5.47 o                         
   1   8  10         12.98          9.87        20.78 o                         
  -5   9  10          0.94          1.31         5.78 o                         
  -4   9  10          0.91          8.61         6.33 o                         
  -3   9  10         87.10         75.98         9.41 o                         
  -2   9  10         12.09          0.79         6.03 o                         
  -1   9  10         90.68         92.46        12.18 o                         
  -1 -12  11          9.68         16.46         8.11 o                         
   0 -12  11        148.65        147.01        15.77 o                         
   1 -12  11        341.89        350.57        30.00 o                         
   2 -12  11         41.42         34.76        10.88 o                         
   3 -12  11          8.99         11.36         6.74 o                         
   4 -12  11         54.89         20.53         7.43 o                         
  -3 -11  11         16.49         28.37         8.10 o                         
  -2 -11  11         26.79         13.48         6.17 o                         
  -1 -11  11        159.34        159.96        16.24 o                         
   0 -11  11         11.08         11.05         7.17 o                         
   1 -11  11        116.04        121.24        17.03 o                         
   2 -11  11        189.61        222.26        22.53 o                         
   3 -11  11         10.40         15.02         4.83 o                         
   4 -11  11          0.94         -0.98         4.53 o                         
   5 -11  11        237.00        218.37        13.86 o                         
  -5 -10  11        100.15        116.91        14.17 o                         
  -4 -10  11        184.29        169.33        16.84 o                         
  -3 -10  11         68.73         71.80        11.21 o                         
  -2 -10  11         33.71         21.43         8.91 o                         
  -1 -10  11        159.16        144.34        17.99 o                         
   0 -10  11        449.38        479.42        31.77 o                         
   1 -10  11         49.63         45.95         8.05 o                         
   2 -10  11        174.07        182.75        15.08 o                         
   3 -10  11         59.66         74.29         8.87 o                         
   4 -10  11         41.47         40.28         6.80 o                         
   5 -10  11        112.79        131.51        10.54 o                         
   6 -10  11        220.52        202.24        11.94 o                         
  -6  -9  11        147.02        149.90        15.95 o                         
  -5  -9  11          5.53          2.77         5.47 o                         
  -4  -9  11        347.19        340.95        25.63 o                         
  -3  -9  11        115.37        122.44        13.35 o                         
  -2  -9  11         25.99         17.76         8.13 o                         
  -1  -9  11        360.42        341.10        16.64 o                         
   0  -9  11       1172.02       1223.01        39.48 o                         
   1  -9  11         31.49         27.51         9.45 o                         
   2  -9  11         11.51         14.55         4.40 o                         
   3  -9  11          6.32          8.43         4.80 o                         
   4  -9  11        304.38        291.72        14.88 o                         
   5  -9  11         30.46         38.69         5.49 o                         
   6  -9  11        294.54        334.19        15.23 o                         
   7  -9  11        284.74        294.28        14.49 o                         
  -7  -8  11          5.46         -2.34         7.08 o                         
  -6  -8  11         80.35         68.18        10.50 o                         
  -5  -8  11          7.10         -1.94         5.41 o                         
  -4  -8  11        223.43        247.31        18.25 o                         
  -3  -8  11         64.46         55.79         6.78 o                         
  -2  -8  11        158.39        155.43        13.43 o                         
  -1  -8  11          5.69         13.95         4.60 o                         
   0  -8  11       1374.93       1321.15        38.03 o                         
   1  -8  11        204.31        185.48        19.49 o                         
   2  -8  11        120.07        119.66        14.34 o                         
   3  -8  11          8.21          3.71         5.03 o                         
   4  -8  11        257.03        253.08        12.44 o                         
   5  -8  11        124.11        127.74         9.13 o                         
   6  -8  11         47.18         40.47         5.79 o                         
   7  -8  11         91.57        103.61         8.96 o                         
  -8  -7  11         17.27        -10.37        14.68 o                         
  -7  -7  11         10.81          1.72         7.66 o                         
  -6  -7  11        152.08        146.47        12.16 o                         
  -5  -7  11        253.00        245.51        14.54 o                         
  -4  -7  11         38.80         61.51         8.75 o                         
  -3  -7  11         80.68         85.78         8.13 o                         
  -2  -7  11        331.55        329.15        17.68 o                         
  -1  -7  11        932.19        919.77        30.30 o                         
   0  -7  11         50.32         40.03         6.66 o                         
   1  -7  11        471.77        477.18        30.74 o                         
   2  -7  11        261.37        243.26        13.76 o                         
   3  -7  11        674.31        666.71        23.46 o                         
   4  -7  11          2.52          1.69         3.63 o                         
   5  -7  11        622.51        634.97        23.74 o                         
   6  -7  11         64.73         57.82         6.64 o                         
   7  -7  11        106.59        114.69         8.94 o                         
   8  -7  11        121.01        104.68         9.98 o                         
  -8  -6  11          0.95         -6.17         6.17 o                         
  -7  -6  11         10.27          6.48         3.76 o                         
  -6  -6  11        266.65        293.23        14.00 o                         
  -5  -6  11        242.43        262.54        11.48 o                         
  -4  -6  11         85.89         80.83         6.96 o                         
  -3  -6  11        169.41        144.60        16.32 o                         
  -2  -6  11         34.94         31.23         5.72 o                         
  -1  -6  11       1032.15       1044.82        31.47 o                         
   0  -6  11        785.58        744.55        26.21 o                         
   1  -6  11       1031.25        949.58        29.80 o                         
   2  -6  11         77.39         83.44         7.91 o                         
   3  -6  11        647.16        659.19        20.27 o                         
   4  -6  11        813.23        793.34        25.27 o                         
   5  -6  11          6.92          9.15         3.76 o                         
   6  -6  11        290.95        292.52        13.60 o                         
   7  -6  11         83.69         74.48         8.04 o                         
   8  -6  11         31.29         33.99         6.47 o                         
  -9  -5  11         71.00         61.23        15.02 o                         
  -8  -5  11         24.15         15.53         6.45 o                         
  -7  -5  11         67.33         61.25         6.53 o                         
  -6  -5  11         41.93         31.90         4.99 o                         
  -5  -5  11        565.68        606.31        21.13 o                         
  -4  -5  11        208.71        197.68        11.70 o                         
  -3  -5  11         69.27         67.73         7.77 o                         
  -2  -5  11          2.40          1.11         3.58 o                         
  -1  -5  11       1354.70       1334.89        34.71 o                         
   0  -5  11        210.54        275.40        22.48 o                         
   1  -5  11        639.91        610.65        17.65 o                         
   2  -5  11        559.33        595.38        21.27 o                         
   3  -5  11        124.68        135.45         8.91 o                         
   4  -5  11        206.70        224.18        12.84 o                         
   5  -5  11         12.07         11.09         3.69 o                         
   6  -5  11         38.58         44.76         5.69 o                         
   7  -5  11         26.95         32.79         7.67 o                         
   8  -5  11        105.18        116.06        10.50 o                         
  -9  -4  11          0.40         -1.72         8.57 o                         
  -8  -4  11          6.03         -2.38         4.16 o                         
  -7  -4  11        203.77        214.28        11.45 o                         
  -6  -4  11        827.40        793.11        22.37 o                         
  -5  -4  11        177.47        175.94        11.11 o                         
  -4  -4  11        417.27        414.81        16.54 o                         
  -3  -4  11        498.61        481.94        13.94 o                         
  -2  -4  11       1424.41       1391.09        29.13 o                         
  -1  -4  11        195.20        206.83        10.16 o                         
   0  -4  11       1344.52       1348.39        25.91 o                         
   1  -4  11         30.59         33.58         2.96 o                         
   2  -4  11         13.39         14.03         2.60 o                         
   3  -4  11          3.11          8.55         2.92 o                         
   4  -4  11        143.51        144.11         9.17 o                         
   5  -4  11         29.86         43.12         6.20 o                         
   6  -4  11          9.69          8.96         4.62 o                         
   7  -4  11         78.77         74.66         8.31 o                         
   8  -4  11        131.77        151.21        13.92 o                         
  -9  -3  11         43.62         31.19         8.80 o                         
  -8  -3  11        192.37        210.01        15.91 o                         
  -7  -3  11          6.63          6.25         4.03 o                         
  -6  -3  11        246.69        248.33        14.55 o                         
  -5  -3  11         19.91         14.90         2.69 o                         
  -4  -3  11        404.87        383.61        14.44 o                         
  -3  -3  11         97.41         83.46         5.90 o                         
  -2  -3  11       2059.83       2090.31        30.42 o                         
  -1  -3  11        131.47        105.89         5.85 o                         
   0  -3  11        187.87        151.76         6.62 o                         
   1  -3  11        776.98        771.08        16.33 o                         
   2  -3  11        322.79        302.12         9.79 o                         
   3  -3  11        400.34        388.01        20.41 o                         
   4  -3  11        911.07        932.46        22.85 o                         
   5  -3  11        283.86        296.26        18.36 o                         
   6  -3  11        128.24        118.46        11.88 o                         
   7  -3  11        103.10        114.05        12.62 o                         
   8  -3  11        396.79        440.90        27.76 o                         
 -10  -2  11        178.25        193.65        18.11 o                         
  -9  -2  11         34.36         33.55         6.14 o                         
  -8  -2  11         40.97         38.16         9.23 o                         
  -7  -2  11        151.40        172.81         9.39 o                         
  -6  -2  11        506.68        552.38        15.48 o                         
  -5  -2  11         10.44          9.52         3.49 o                         
  -4  -2  11         10.84         13.28         2.87 o                         
  -3  -2  11          5.84          6.32         1.79 o                         
  -2  -2  11       1060.34       1026.91        18.43 o                         
  -1  -2  11       1948.08       1930.87        19.86 o                         
   0  -2  11         54.48         44.19         4.99 o                         
   1  -2  11         15.03         19.06         4.30 o                         
   2  -2  11        166.93        157.01         5.61 o                         
   3  -2  11        727.49        701.01        17.69 o                         
   4  -2  11          8.37          6.53         3.31 o                         
   5  -2  11        190.44        189.70        12.78 o                         
   6  -2  11         95.42         92.43         9.90 o                         
   7  -2  11         90.19         80.01         8.61 o                         
   8  -2  11          4.32          0.66         5.49 o                         
 -10  -1  11         46.64         56.98         8.26 o                         
  -9  -1  11         70.42         67.48         8.47 o                         
  -8  -1  11        287.64        303.31        15.97 o                         
  -7  -1  11        248.13        251.86         9.62 o                         
  -6  -1  11         58.12         77.06         6.14 o                         
  -5  -1  11        138.22        123.82         6.42 o                         
  -4  -1  11          2.01          5.22         2.07 o                         
  -3  -1  11        522.34        491.23        11.52 o                         
  -2  -1  11        452.03        446.39         8.99 o                         
  -1  -1  11       1038.64       1015.44        18.44 o                         
   0  -1  11         18.88         22.76         3.88 o                         
   1  -1  11        220.51        234.92        11.21 o                         
   2  -1  11          9.28         10.10         4.05 o                         
   3  -1  11         73.19         83.40         8.24 o                         
   4  -1  11        164.09        171.41        12.70 o                         
   5  -1  11          1.79          2.79         4.01 o                         
   6  -1  11          1.88         -1.43         4.11 o                         
   7  -1  11         75.86         60.40         7.45 o                         
 -10   0  11         14.52          7.24         4.37 o                         
  -9   0  11          1.69          2.23         3.57 o                         
  -8   0  11         73.47         67.64         7.95 o                         
  -7   0  11        140.99        157.70        10.32 o                         
  -6   0  11         25.29         16.93         2.59 o                         
  -5   0  11         43.25         43.81         3.75 o                         
  -4   0  11        631.53        645.16        13.88 o                         
  -3   0  11        484.56        470.56        14.89 o                         
  -2   0  11         43.38         29.31         1.99 o                         
  -1   0  11       1502.96       1479.51        27.10 o                         
   0   0  11        368.33        428.82        14.90 o                         
   1   0  11        133.92        143.10        10.09 o                         
   2   0  11        223.88        203.93        10.91 o                         
   3   0  11        580.57        594.98        21.64 o                         
   4   0  11         42.90         51.08         6.91 o                         
   5   0  11          1.91          3.38         5.18 o                         
   6   0  11          1.41          3.60         4.40 o                         
   7   0  11         13.56         10.58         6.42 o                         
 -10   1  11          6.61          8.44         4.72 o                         
  -9   1  11         17.16         22.97         5.14 o                         
  -8   1  11         19.79         12.26         5.23 o                         
  -7   1  11        871.15        877.17        26.24 o                         
  -6   1  11       1132.05       1071.34        18.87 o                         
  -5   1  11        199.23        179.47         7.45 o                         
  -4   1  11         44.31         58.17         4.28 o                         
  -3   1  11        199.65        184.95         7.03 o                         
  -2   1  11        228.76        234.57         8.96 o                         
  -1   1  11        528.70        516.10        13.03 o                         
   0   1  11        209.71        203.86         6.90 o                         
   1   1  11        298.62        294.57        12.86 o                         
   2   1  11        492.30        505.21        17.41 o                         
   3   1  11        212.95        231.86        17.23 o                         
   4   1  11        435.82        432.35        19.14 o                         
   5   1  11          4.51          8.72         4.50 o                         
   6   1  11         40.54         47.84         7.98 o                         
   7   1  11          4.28         16.57         9.03 o                         
 -10   2  11          4.72          5.92         5.93 o                         
  -9   2  11         45.19         54.54         7.24 o                         
  -8   2  11        671.44        629.60        22.20 o                         
  -7   2  11         29.21         28.57         7.39 o                         
  -6   2  11        600.06        591.06        15.88 o                         
  -5   2  11        429.60        449.90        12.13 o                         
  -4   2  11        313.33        298.90         8.79 o                         
  -3   2  11        118.19        122.58         5.57 o                         
  -2   2  11       2186.87       2090.46        32.06 o                         
  -1   2  11        687.28        700.99        15.04 o                         
   0   2  11         25.41         21.83         3.02 o                         
   1   2  11        200.66        174.37        10.07 o                         
   2   2  11        164.79        176.52        10.50 o                         
   3   2  11         26.36         16.34         4.44 o                         
   4   2  11        221.85        224.24        16.13 o                         
   5   2  11        240.16        226.61        16.61 o                         
   6   2  11        102.88         98.72         9.48 o                         
 -10   3  11          3.89         12.05         6.30 o                         
  -9   3  11         42.76         38.37         6.59 o                         
  -8   3  11        100.61        101.00         8.40 o                         
  -7   3  11         49.91         55.76         6.22 o                         
  -6   3  11        218.95        189.80         9.34 o                         
  -5   3  11         63.64         83.23         5.40 o                         
  -4   3  11         13.51         16.75         3.03 o                         
  -3   3  11          6.47          5.61         2.12 o                         
  -2   3  11        306.93        292.45         8.27 o                         
  -1   3  11        925.81        904.62        17.96 o                         
   0   3  11        384.69        395.05        11.60 o                         
   1   3  11          6.56          3.07         3.07 o                         
   2   3  11        337.76        327.05        14.61 o                         
   3   3  11         53.25         64.97         7.00 o                         
   4   3  11        100.39         97.62         8.72 o                         
   5   3  11         57.24         79.74         9.10 o                         
 -10   4  11          1.15          2.29         5.05 o                         
  -9   4  11         24.31         28.33         6.35 o                         
  -8   4  11         40.10         35.01         6.01 o                         
  -7   4  11         74.98         89.46         8.14 o                         
  -6   4  11        147.71        141.10         8.41 o                         
  -5   4  11         17.76          7.34         2.97 o                         
  -4   4  11          7.02          0.82         2.55 o                         
  -3   4  11        219.34        227.70         9.75 o                         
  -2   4  11         40.75         29.33         4.69 o                         
  -1   4  11        132.50        145.49         8.94 o                         
   0   4  11        105.45        115.56         8.41 o                         
   1   4  11          0.24         -1.28         3.23 o                         
   2   4  11        102.95        111.23         8.83 o                         
   3   4  11         40.25         37.49         5.67 o                         
   4   4  11         44.00         44.94         8.93 o                         
   5   4  11          0.06         -4.85         4.86 o                         
  -9   5  11         21.04         21.73         6.05 o                         
  -8   5  11         40.12         45.17         6.49 o                         
  -7   5  11        313.62        350.57        14.16 o                         
  -6   5  11        444.64        445.90        16.83 o                         
  -5   5  11          8.81          2.88         3.10 o                         
  -4   5  11        183.27        163.38         9.68 o                         
  -3   5  11        181.46        177.28        11.86 o                         
  -2   5  11          2.70          0.72         4.19 o                         
  -1   5  11        238.87        237.55        14.79 o                         
   0   5  11        158.99        148.10        11.97 o                         
   1   5  11        102.28        108.09         8.64 o                         
   2   5  11        163.29        153.48        10.64 o                         
   3   5  11          4.07          2.78         3.50 o                         
   4   5  11         35.77         17.89         6.90 o                         
  -8   6  11         15.15         15.42         4.90 o                         
  -7   6  11         91.01        106.91         9.18 o                         
  -6   6  11        255.51        249.42        13.15 o                         
  -5   6  11        237.24        256.88        15.25 o                         
  -4   6  11         13.15          6.75         4.35 o                         
  -3   6  11        429.05        463.36        19.99 o                         
  -2   6  11         78.00         70.87         9.86 o                         
  -1   6  11        132.96        142.18        13.52 o                         
   0   6  11         24.94         33.22         7.61 o                         
   1   6  11        284.36        274.27        16.84 o                         
   2   6  11        245.09        234.20        19.14 o                         
   3   6  11        105.71         95.19        12.61 o                         
  -8   7  11         36.25         21.69         6.03 o                         
  -7   7  11         51.18         75.84         9.37 o                         
  -6   7  11         27.92         30.70         6.71 o                         
  -5   7  11        108.94        116.97        10.92 o                         
  -4   7  11        299.22        343.96        18.28 o                         
  -3   7  11          3.37          4.90         5.62 o                         
  -2   7  11         25.78         35.87         7.59 o                         
  -1   7  11         12.35          9.91         4.44 o                         
   0   7  11         37.32         41.70         8.32 o                         
   1   7  11         68.56         63.52        10.50 o                         
  -6   8  11          6.51          1.06         5.43 o                         
  -5   8  11         28.82         15.58         4.98 o                         
  -4   8  11         75.45         72.60        10.51 o                         
  -3   8  11          5.85          2.39         5.20 o                         
  -2   8  11         21.99         10.35         5.28 o                         
  -1   8  11         32.29         23.43         9.09 o                         
   0   8  11         81.65         96.93        18.46 o                         
   0 -12  12         98.34        131.49        18.97 o                         
   1 -12  12         10.70         12.54         8.29 o                         
   2 -12  12        210.22        237.01        25.31 o                         
  -3 -11  12         57.52         56.35        10.53 o                         
  -2 -11  12         17.11         22.89         7.44 o                         
  -1 -11  12          0.52          1.34         7.45 o                         
   0 -11  12        264.25        245.26        24.66 o                         
   1 -11  12         64.34         46.70        20.97 o                         
   2 -11  12        201.05        237.25        23.51 o                         
   3 -11  12         81.54         78.04         9.38 o                         
   4 -11  12         39.18         22.52         5.47 o                         
  -4 -10  12         79.72         76.48        11.99 o                         
  -3 -10  12        136.40        178.89        16.95 o                         
  -2 -10  12        113.98        124.68        17.52 o                         
  -1 -10  12        204.36        206.41        21.68 o                         
   0 -10  12        198.37        189.74        20.38 o                         
   1 -10  12        220.58        188.07        13.56 o                         
   2 -10  12        101.41        104.37        10.32 o                         
   3 -10  12         50.69         33.43         5.92 o                         
   4 -10  12         87.08         74.47         8.05 o                         
   5 -10  12         45.20         48.35         6.27 o                         
   6 -10  12         11.74         17.42         4.94 o                         
  -6  -9  12         25.46         19.96         7.37 o                         
  -5  -9  12        273.48        326.91        22.79 o                         
  -4  -9  12         65.44         59.45        10.50 o                         
  -3  -9  12        478.71        505.55        33.47 o                         
  -2  -9  12        381.81        378.10        22.35 o                         
  -1  -9  12         46.95         57.11         7.21 o                         
   0  -9  12        108.26        108.11         9.94 o                         
   1  -9  12         61.31         73.67        12.81 o                         
   2  -9  12        131.82        153.20        17.50 o                         
   3  -9  12         58.50         52.95         7.68 o                         
   4  -9  12         98.82         86.75         7.83 o                         
   5  -9  12        527.45        575.83        25.93 o                         
   6  -9  12         69.83         68.80         8.57 o                         
  -6  -8  12         56.55         55.13         9.18 o                         
  -5  -8  12        326.37        346.14        22.41 o                         
  -4  -8  12        325.69        288.27        16.47 o                         
  -3  -8  12         10.59          7.74         3.42 o                         
  -2  -8  12        751.30        741.44        24.91 o                         
  -1  -8  12       1312.91       1247.18        37.77 o                         
   0  -8  12        321.04        367.36        20.21 o                         
   1  -8  12         28.98         38.91         8.73 o                         
   2  -8  12        189.04        201.54        15.71 o                         
   3  -8  12        228.39        191.09        13.39 o                         
   4  -8  12         52.67         38.33         7.44 o                         
   5  -8  12        326.75        322.35        14.89 o                         
   6  -8  12        186.97        191.23        11.87 o                         
   7  -8  12          0.24         -0.12         4.47 o                         
  -7  -7  12         28.06         28.99         6.15 o                         
  -6  -7  12        113.54        116.18        12.01 o                         
  -5  -7  12         18.45         28.57         5.89 o                         
  -4  -7  12        134.26        143.42        10.70 o                         
  -3  -7  12          8.67          2.50         3.70 o                         
  -2  -7  12          1.95          3.73         3.90 o                         
  -1  -7  12         82.28         70.20         8.84 o                         
   0  -7  12        343.83        372.06        24.23 o                         
   1  -7  12         35.84         29.80         6.74 o                         
   2  -7  12        153.51        174.26        15.32 o                         
   3  -7  12        629.36        628.15        24.96 o                         
   4  -7  12        392.21        423.22        17.63 o                         
   5  -7  12         50.95         38.76         5.77 o                         
   6  -7  12         36.40         32.13        11.07 o                         
   7  -7  12          1.52          4.45         4.71 o                         
  -8  -6  12         22.31          9.80         7.92 o                         
  -7  -6  12         23.78         16.47         5.12 o                         
  -6  -6  12        267.88        272.02        15.65 o                         
  -5  -6  12         82.92         71.37         7.08 o                         
  -4  -6  12        261.43        270.91        16.55 o                         
  -3  -6  12          3.89         21.29         5.56 o                         
  -2  -6  12        200.38        182.70        13.44 o                         
  -1  -6  12         21.97         20.20         5.51 o                         
   0  -6  12        367.30        373.37        18.81 o                         
   1  -6  12        470.85        475.93        21.18 o                         
   2  -6  12         59.05         50.70         5.99 o                         
   3  -6  12        118.67        125.69        16.44 o                         
   4  -6  12        693.72        696.15        24.16 o                         
   5  -6  12        153.31        162.60        12.90 o                         
   6  -6  12         67.26        119.86        12.05 o                         
   7  -6  12          5.87          3.17         4.43 o                         
  -8  -5  12         43.67         41.68         8.48 o                         
  -7  -5  12         66.15         65.91         7.49 o                         
  -6  -5  12        813.46        789.04        20.41 o                         
  -5  -5  12        112.56        101.39         8.92 o                         
  -4  -5  12        268.56        248.50        13.44 o                         
  -3  -5  12        342.05        360.95        18.47 o                         
  -2  -5  12        184.76        185.54        12.97 o                         
  -1  -5  12        142.57        154.16        11.74 o                         
   0  -5  12        998.25       1037.04        41.55 o                         
   1  -5  12        194.16        222.72        11.71 o                         
   2  -5  12         72.66         60.04         6.71 o                         
   3  -5  12        460.02        451.00        16.59 o                         
   4  -5  12        326.08        315.85        18.43 o                         
   5  -5  12        593.18        681.35        25.77 o                         
   6  -5  12        100.56         96.66        10.51 o                         
   7  -5  12         10.74          4.00         4.22 o                         
  -9  -4  12        132.80        143.84        20.29 o                         
  -8  -4  12         92.47        108.23        12.51 o                         
  -7  -4  12         45.46         46.11         5.99 o                         
  -6  -4  12         57.20         50.76         6.73 o                         
  -5  -4  12        561.33        580.52        21.96 o                         
  -4  -4  12          5.85          7.35         3.37 o                         
  -3  -4  12        178.95        182.33        10.81 o                         
  -2  -4  12       1192.13       1160.05        32.23 o                         
  -1  -4  12        255.87        282.61        14.92 o                         
   0  -4  12        617.19        673.41        21.46 o                         
   1  -4  12          1.44          3.24         3.47 o                         
   2  -4  12        274.69        235.28        10.97 o                         
   3  -4  12         48.42         49.40         6.68 o                         
   4  -4  12         27.84         30.44         5.94 o                         
   5  -4  12        786.43        810.20        31.95 o                         
   6  -4  12        276.51        274.42        15.38 o                         
   7  -4  12          0.70         -4.75         4.75 o                         
  -9  -3  12          2.16          8.43         6.86 o                         
  -8  -3  12          1.01         -2.20         4.81 o                         
  -7  -3  12        203.20        195.83        14.09 o                         
  -6  -3  12         31.11         57.99         6.96 o                         
  -5  -3  12        228.43        227.25        10.22 o                         
  -4  -3  12        553.79        548.22        16.04 o                         
  -3  -3  12        620.85        636.19        16.93 o                         
  -2  -3  12        191.15        168.20        10.33 o                         
  -1  -3  12       2133.29       2146.85        36.94 o                         
   0  -3  12         99.40        118.36         9.73 o                         
   1  -3  12        202.82        211.43         8.87 o                         
   2  -3  12         84.05         90.97         9.25 o                         
   3  -3  12        634.42        640.09        27.57 o                         
   4  -3  12        203.04        185.40        12.86 o                         
   5  -3  12        207.39        205.49        15.97 o                         
   6  -3  12        282.42        311.21        17.81 o                         
   7  -3  12         15.55          9.18         4.11 o                         
  -9  -2  12         36.68         38.85         8.37 o                         
  -8  -2  12         17.99          9.59         5.43 o                         
  -7  -2  12        166.33        183.18        10.80 o                         
  -6  -2  12          8.93         11.09         3.08 o                         
  -5  -2  12        181.15        182.75        15.24 o                         
  -4  -2  12         35.82         36.21         4.27 o                         
  -3  -2  12        105.43         99.25         6.99 o                         
  -2  -2  12        130.39        143.34         7.73 o                         
  -1  -2  12       1038.05       1085.54        32.18 o                         
   0  -2  12       1087.16        989.24        30.45 o                         
   1  -2  12          9.95         12.91         4.37 o                         
   2  -2  12          5.80          8.55         3.83 o                         
   3  -2  12         39.84         46.28         6.59 o                         
   4  -2  12        629.14        624.79        24.37 o                         
   5  -2  12          0.43          4.07         3.95 o                         
   6  -2  12        237.38        222.62        15.15 o                         
   7  -2  12        131.70        143.28        11.75 o                         
 -10  -1  12         45.33         40.15         8.44 o                         
  -9  -1  12          1.08          0.55         4.55 o                         
  -8  -1  12         14.63         11.01         5.15 o                         
  -7  -1  12         59.07         60.28         7.12 o                         
  -6  -1  12        874.87        924.90        28.38 o                         
  -5  -1  12         75.20         72.56         5.61 o                         
  -4  -1  12        260.34        257.69        10.99 o                         
  -3  -1  12        334.32        346.31        11.09 o                         
  -2  -1  12        100.26        117.23         5.83 o                         
  -1  -1  12         42.79         42.71         3.71 o                         
   0  -1  12        689.24        666.88        19.46 o                         
   1  -1  12        167.87        187.17        10.47 o                         
   2  -1  12        211.09        197.54        12.66 o                         
   3  -1  12         93.45         81.43         8.79 o                         
   4  -1  12        259.25        233.18        14.56 o                         
   5  -1  12        128.83        146.74        15.96 o                         
   6  -1  12         15.67         12.45         4.86 o                         
   7  -1  12         38.03         31.93         7.18 o                         
 -10   0  12         33.96         18.81         7.09 o                         
  -9   0  12          6.55         17.35         6.08 o                         
  -8   0  12         32.55         30.59         6.92 o                         
  -7   0  12         36.37         37.42         4.95 o                         
  -6   0  12        670.70        726.81        17.52 o                         
  -5   0  12        675.16        645.11        16.32 o                         
  -4   0  12          0.22          8.67         2.56 o                         
  -3   0  12          3.03         -0.16         2.49 o                         
  -2   0  12        301.08        317.20        10.78 o                         
  -1   0  12         29.44         28.94         4.82 o                         
   0   0  12        415.09        463.74        16.31 o                         
   1   0  12         13.00         15.05         3.93 o                         
   2   0  12        309.16        330.92        14.62 o                         
   3   0  12         82.47        109.91        10.00 o                         
   4   0  12          4.72         48.15         9.75 o                         
   5   0  12          9.37          2.88         4.72 o                         
   6   0  12         67.39         66.60        11.38 o                         
 -10   1  12          0.13          2.79         5.37 o                         
  -9   1  12         14.81          4.98         5.35 o                         
  -8   1  12         92.19         93.03         8.71 o                         
  -7   1  12        147.45        144.46         9.19 o                         
  -6   1  12        919.54       1020.34        21.17 o                         
  -5   1  12         58.08         50.99         4.33 o                         
  -4   1  12         71.07         75.93         4.97 o                         
  -3   1  12        263.63        267.81         7.91 o                         
  -2   1  12        342.54        357.36        11.57 o                         
  -1   1  12        438.77        410.03        11.78 o                         
   0   1  12         49.72         52.27         5.94 o                         
   1   1  12        278.33        248.48        12.36 o                         
   2   1  12        222.71        242.78        12.72 o                         
   3   1  12        375.50        372.97        16.17 o                         
   4   1  12         95.59         87.36         9.21 o                         
   5   1  12         80.08         79.65         9.23 o                         
   6   1  12         18.55         12.90         6.63 o                         
 -10   2  12         10.84          5.06         4.83 o                         
  -9   2  12          2.93          6.08         7.63 o                         
  -8   2  12         61.73         74.06         8.08 o                         
  -7   2  12        107.62        112.11         8.36 o                         
  -6   2  12          2.08         -2.85         2.85 o                         
  -5   2  12        294.48        286.55         9.97 o                         
  -4   2  12        310.24        336.37        10.69 o                         
  -3   2  12        232.39        233.13         8.01 o                         
  -2   2  12        113.14        106.18         6.18 o                         
  -1   2  12        909.15        831.63        17.05 o                         
   0   2  12         16.74         16.99         3.48 o                         
   1   2  12         28.04         27.57         5.29 o                         
   2   2  12          7.51          3.16         3.32 o                         
   3   2  12         71.66         89.58         8.14 o                         
   4   2  12        118.07         91.81        11.27 o                         
   5   2  12          1.36          4.71         6.69 o                         
  -9   3  12        147.23        172.40        12.81 o                         
  -8   3  12         16.32         11.30         4.53 o                         
  -7   3  12        180.00        175.64        10.69 o                         
  -6   3  12         63.32         49.13         5.28 o                         
  -5   3  12         10.98         17.78         3.22 o                         
  -4   3  12        193.77        212.99         8.59 o                         
  -3   3  12       1551.17       1636.92        28.94 o                         
  -2   3  12        407.06        419.97        12.33 o                         
  -1   3  12         72.36         72.47         5.67 o                         
   0   3  12        101.75         95.71         7.17 o                         
   1   3  12          1.56          1.79         3.21 o                         
   2   3  12          5.52          2.21         3.56 o                         
   3   3  12        144.73        175.73        11.64 o                         
   4   3  12        111.15        107.79         9.53 o                         
   5   3  12          0.43         -4.13         4.65 o                         
  -9   4  12         43.05         52.01         7.77 o                         
  -8   4  12         42.27         51.41         6.37 o                         
  -7   4  12         32.54         24.68         4.80 o                         
  -6   4  12         21.78         17.16         3.56 o                         
  -5   4  12         13.76         10.41         3.38 o                         
  -4   4  12         11.56          4.13         3.60 o                         
  -3   4  12        366.04        395.93        16.85 o                         
  -2   4  12        580.51        544.21        18.43 o                         
  -1   4  12         48.02         43.92         6.75 o                         
   0   4  12        202.50        189.78        11.04 o
[truncated: 77,437 more chars]
